# Supplementary material for: Genetic compatibility and ecological connectivity drive the dissemination of antibiotic resistance genes
Source: Nat Commun. 2025 Mar 16;16:2595. doi: 10.1038/s41467-025-57825-3 (PMC11911422; doi:10.1038/s41467-025-57825-3)
Supplement: Supplementary file 3 — Supplementary Dataset 1 [file 41467_2025_57825_MOESM3_ESM.xlsx]

## Sheet: Genomes NCBI
Accession ID
GCA_004406385.1
GCA_004406405.1
GCA_004406425.1
GCA_004406445.1
GCA_004406465.1
GCA_004406485.1
GCA_004406505.1
GCA_004406525.1
GCA_004406535.1
GCA_004406565.1
GCA_004406585.1
GCA_004406605.1
GCA_004406625.1
GCA_004406645.1
GCA_004406665.1
GCA_004406685.1
GCA_004406705.1
GCA_004406725.1
GCA_004406745.1
GCA_004406765.1
GCA_004406785.1
GCA_004406805.1
GCA_004406825.1
GCA_004406845.1
GCA_004406865.1
GCA_004406895.1
GCA_004406875.1
GCA_004406925.1
GCA_004406945.1
GCA_004406965.1
GCA_004406985.1
GCA_004407005.1
GCA_004407035.1
GCA_004407055.1
GCA_004407075.1
GCA_004407095.1
GCA_004407115.1
GCA_004407135.1
GCA_004407175.1
GCA_004407155.1
GCA_004407195.1
GCA_004407225.1
GCA_004407245.1
GCA_004407265.1
GCA_004407305.1
GCA_004407325.1
GCA_004407345.1
GCA_004407365.1
GCA_004407385.1
GCA_004407405.1
GCA_004407425.1
GCA_004407435.1
GCA_004407465.1
GCA_004407485.1
GCA_004407505.1
GCA_004407525.1
GCA_004407535.1
GCA_004407565.1
GCA_004407585.1
GCA_004407605.1
GCA_004407625.1
GCA_004407665.1
GCA_004407685.1
GCA_004407705.1
GCA_004407725.1
GCA_004407745.1
GCA_004407765.1
GCA_004407785.1
GCA_004407805.1
GCA_004407825.1
GCA_004407845.1
GCA_004407885.1
GCA_004407905.1
GCA_004407925.1
GCA_004407945.1
GCA_004407965.1
GCA_004407985.1
GCA_004408005.1
GCA_004408025.1
GCA_004408045.1
GCA_004408085.1
GCA_004408065.1
GCA_004408105.1
GCA_004408125.1
GCA_004408145.1
GCA_004408165.1
GCA_004408185.1
GCA_004408205.1
GCA_004408225.1
GCA_004408245.1
GCA_004408265.1
GCA_004408285.1
GCA_004408295.1
GCA_004408325.1
GCA_004408345.1
GCA_004408365.1
GCA_004408395.1
GCA_004408385.1
GCA_004408425.1
GCA_004408445.1
GCA_004408465.1
GCA_004408485.1
GCA_004408505.1
GCA_004408525.1
GCA_004408545.1
GCA_004408565.1
GCA_004408585.1
GCA_004408605.1
GCA_004408625.1
GCA_004408645.1
GCA_004408665.1
GCA_004408685.1
GCA_004408705.1
GCA_004408725.1
GCA_004408745.1
GCA_004408765.1
GCA_004408785.1
GCA_004408805.1
GCA_004408825.1
GCA_004408845.1
GCA_004408865.1
GCA_004408885.1
GCA_004408905.1
GCA_004408925.1
GCA_004408945.1
GCA_004408965.1
GCA_004408985.1
GCA_004409005.1
GCA_004409025.1
GCA_004409045.1
GCA_004409065.1
GCA_004409085.1
GCA_004409105.1
GCA_004409125.1
GCA_004409145.1
GCA_004409165.1
GCA_004409185.1
GCA_004409205.1
GCA_004409225.1
GCA_004409255.1
GCA_004409245.1
GCA_004409285.1
GCA_004409305.1
GCA_004409325.1
GCA_004409355.1
GCA_004409345.1
GCA_004409385.1
GCA_004409405.1
GCA_004409425.1
GCA_004409445.1
GCA_004409465.1
GCA_004409485.1
GCA_004409505.1
GCA_004409515.1
GCA_004409545.1
GCA_004409565.1
GCA_004409575.1
GCA_004409605.1
GCA_004409625.1
GCA_004409645.1
GCA_004409665.1
GCA_004409685.1
GCA_004409705.1
GCA_004409725.1
GCA_004409745.1
GCA_004409765.1
GCA_004409785.1
GCA_004409805.1
GCA_004409825.1
GCA_004409845.1
GCA_004409865.1
GCA_004409885.1
GCA_004409905.1
GCA_004409925.1
GCA_004409945.1
GCA_004409985.1
GCA_004410005.1
GCA_004410025.1
GCA_004410045.1
GCA_004410065.1
GCA_004410085.1
GCA_004410105.1
GCA_004410145.1
GCA_004410155.1
GCA_004410185.1
GCA_004410205.1
GCA_004410225.1
GCA_004410245.1
GCA_004410265.1
GCA_004410285.1
GCA_004410305.1
GCA_004410325.1
GCA_004410335.1
GCA_004410365.1
GCA_004410405.1
GCA_004410385.1
GCA_004410425.1
GCA_004410445.1
GCA_004410465.1
GCA_004410495.1
GCA_004410485.1
GCA_004410525.1
GCA_004410545.1
GCA_004410565.1
GCA_004410585.1
GCA_004410605.1
GCA_004410645.1
GCA_004410625.1
GCA_004410665.1
GCA_004410725.1
GCA_004410695.1
GCA_004410685.1
GCA_004410745.1
GCA_004410765.1
GCA_004410785.1
GCA_004410805.1
GCA_004410825.1
GCA_004410845.1
GCA_004410865.1
GCA_004410945.1
GCA_004410965.1
GCA_004410985.1
GCA_004411005.1
GCA_004411025.1
GCA_004411035.1
GCA_004411065.1
GCA_004411085.1
GCA_004411095.1
GCA_004411125.1
GCA_004411145.1
GCA_004411165.1
GCA_004411185.1
GCA_004411205.1
GCA_004411225.1
GCA_004411245.1
GCA_004411265.1
GCA_004411285.1
GCA_004411305.1
GCA_004411325.1
GCA_004411345.1
GCA_004411355.1
GCA_004411385.1
GCA_004411405.1
GCA_004411415.1
GCA_004411445.1
GCA_004411465.1
GCA_004411485.1
GCA_004411505.1
GCA_004411525.1
GCA_004411545.1
GCA_004411585.1
GCA_004411605.1
GCA_004411625.1
GCA_004411665.1
GCA_004411685.1
GCA_004411705.1
GCA_004411725.1
GCA_004411745.1
GCA_004411785.1
GCA_004411805.1
GCA_004411825.1
GCA_004411845.1
GCA_004411865.1
GCA_004411885.1
GCA_004411905.1
GCA_004411925.1
GCA_004411945.1
GCA_004411965.1
GCA_004411985.1
GCA_004411995.1
GCA_004412025.1
GCA_004412045.1
GCA_004412065.1
GCA_004412085.1
GCA_004412105.1
GCA_004412125.1
GCA_004412145.1
GCA_004412165.1
GCA_004412195.1
GCA_004412185.1
GCA_004412225.1
GCA_004412245.1
GCA_004412265.1
GCA_004412285.1
GCA_004412305.1
GCA_004412325.1
GCA_004412335.1
GCA_004412385.1
GCA_004412365.1
GCA_004412405.1
GCA_004412465.1
GCA_004412445.1
GCA_004412455.1
GCA_004412505.1
GCA_004412525.1
GCA_004412545.1
GCA_004412565.1
GCA_004412585.1
GCA_004412605.1
GCA_004412625.1
GCA_004412645.1
GCA_004412665.1
GCA_004412685.1
GCA_004412705.1
GCA_004412725.1
GCA_004412735.1
GCA_004412765.1
GCA_004412785.1
GCA_004412805.1
GCA_004412825.1
GCA_004412845.1
GCA_004412865.1
GCA_004412885.1
GCA_004412905.1
GCA_004412925.1
GCA_004412945.1
GCA_004412965.1
GCA_004412985.1
GCA_004413005.1
GCA_004413015.1
GCA_004413055.1
GCA_004413045.1
GCA_004413085.1
GCA_004413105.1
GCA_004413125.1
GCA_004413145.1
GCA_004413165.1
GCA_004413185.1
GCA_004413205.1
GCA_004413225.1
GCA_004413245.1
GCA_004413265.1
GCA_004413285.1
GCA_004413295.1
GCA_004413325.1
GCA_004413345.1
GCA_004413365.1
GCA_004413385.1
GCA_004413415.1
GCA_004413405.1
GCA_004413445.1
GCA_004413465.1
GCA_004413485.1
GCA_004413505.1
GCA_004413525.1
GCA_004413545.1
GCA_004413565.1
GCA_004413585.1
GCA_004413605.1
GCA_004413625.1
GCA_004413655.1
GCA_004413645.1
GCA_004413685.1
GCA_004413695.1
GCA_004413725.1
GCA_004413735.1
GCA_004413765.1
GCA_004413785.1
GCA_004413805.1
GCA_004413825.1
GCA_004413845.1
GCA_004413855.1
GCA_004413885.1
GCA_004413905.1
GCA_004413925.1
GCA_004413945.1
GCA_004413965.1
GCA_004413975.1
GCA_004414005.1
GCA_004414025.1
GCA_004414045.1
GCA_004414065.1
GCA_004414085.1
GCA_004414105.1
GCA_004414125.1
GCA_004414145.1
GCA_004414165.1
GCA_004414185.1
GCA_004414205.1
GCA_004414225.1
GCA_004414235.1
GCA_004414265.1
GCA_004414285.1
GCA_004414305.1
GCA_004414325.1
GCA_004414345.1
GCA_004414365.1
GCA_004414385.1
GCA_004414405.1
GCA_004414425.1
GCA_004414445.1
GCA_004414465.1
GCA_004414485.1
GCA_004414505.1
GCA_004414525.1
GCA_004414545.1
GCA_004414565.1
GCA_004414585.1
GCA_004414595.1
GCA_004414625.1
GCA_004414645.1
GCA_004414665.1
GCA_004414685.1
GCA_004414705.1
GCA_004414745.1
GCA_004414755.1
GCA_004414785.1
GCA_004414805.1
GCA_004414825.1
GCA_004414845.1
GCA_004414865.1
GCA_004414885.1
GCA_004414905.1
GCA_004414925.1
GCA_004414945.1
GCA_004414965.1
GCA_004414985.1
GCA_004415005.1
GCA_004415025.1
GCA_004415045.1
GCA_004415065.1
GCA_004415095.1
GCA_004415085.1
GCA_004415125.1
GCA_004415135.1
GCA_004415165.1
GCA_004415185.1
GCA_004415205.1
GCA_004415225.1
GCA_004415245.1
GCA_004415265.1
GCA_004415285.1
GCA_004415295.1
GCA_004415325.1
GCA_004415345.1
GCA_004415365.1
GCA_004415385.1
GCA_004415405.1
GCA_004415425.1
GCA_004415445.1
GCA_004415465.1
GCA_004415485.1
GCA_004415505.1
GCA_004415525.1
GCA_004415545.1
GCA_004415565.1
GCA_004415585.1
GCA_004415615.1
GCA_004415605.1
GCA_004415645.1
GCA_004415665.1
GCA_004415675.1
GCA_004415705.1
GCA_004415715.1
GCA_004415745.1
GCA_004415765.1
GCA_004415785.1
GCA_004415805.1
GCA_004415825.1
GCA_004415845.1
GCA_004415865.1
GCA_004415885.1
GCA_004415895.1
GCA_004415925.1
GCA_004415945.1
GCA_004415965.1
GCA_004415985.1
GCA_004416005.1
GCA_004416025.1
GCA_004416045.1
GCA_004416065.1
GCA_004416085.1
GCA_004416105.1
GCA_004416125.1
GCA_004416145.1
GCA_004416165.1
GCA_004416185.1
GCA_004416205.1
GCA_004416225.1
GCA_004416245.1
GCA_004416265.1
GCA_004416275.1
GCA_004416305.1
GCA_004416325.1
GCA_004416345.1
GCA_004416365.1
GCA_004416385.1
GCA_004416405.1
GCA_004416425.1
GCA_004416435.1
GCA_004416465.1
GCA_004416485.1
GCA_004416505.1
GCA_004416525.1
GCA_004416535.1
GCA_004416565.1
GCA_004416585.1
GCA_004416605.1
GCA_004416625.1
GCA_004416645.1
GCA_004416665.1
GCA_004416675.1
GCA_004416705.1
GCA_004416715.1
GCA_004416745.1
GCA_004416765.1
GCA_004416785.1
GCA_004416805.1
GCA_004416825.1
GCA_004416845.1
GCA_004416865.1
GCA_004416885.1
GCA_004416915.1
GCA_004416905.1
GCA_004416925.1
GCA_004416965.1
GCA_004416985.1
GCA_004417005.1
GCA_004417015.1
GCA_004417035.1
GCA_004417065.1
GCA_004417075.1
GCA_004417105.1
GCA_004417125.1
GCA_004417145.1
GCA_004417165.1
GCA_004417175.1
GCA_004417205.1
GCA_004417225.1
GCA_004417245.1
GCA_004417265.1
GCA_004417285.1
GCA_004417305.1
GCA_004417325.1
GCA_004417345.1
GCA_004417365.1
GCA_004417385.1
GCA_004417405.1
GCA_004417415.1
GCA_004417445.1
GCA_004417465.1
GCA_004417485.1
GCA_004417505.1
GCA_004417525.1
GCA_004417535.1
GCA_004417565.1
GCA_004417585.1
GCA_004417605.1
GCA_004417625.1
GCA_004417635.1
GCA_004417665.1
GCA_004417685.1
GCA_004417695.1
GCA_004417715.1
GCA_004417745.1
GCA_004417765.1
GCA_004417785.1
GCA_004417805.1
GCA_004417825.1
GCA_004417845.1
GCA_004417865.1
GCA_004417875.1
GCA_004417915.1
GCA_004417905.1
GCA_004417945.1
GCA_004417965.1
GCA_004417985.1
GCA_004418005.1
GCA_004418015.1
GCA_004418045.1
GCA_004418065.1
GCA_004418105.1
GCA_004418125.1
GCA_004418145.1
GCA_004418165.1
GCA_004418185.1
GCA_004418205.1
GCA_004418225.1
GCA_004418265.1
GCA_004418285.1
GCA_004418305.1
GCA_004418325.1
GCA_004418345.1
GCA_004418355.1
GCA_004418385.1
GCA_004418395.1
GCA_004418425.1
GCA_004418445.1
GCA_004418465.1
GCA_004418485.1
GCA_004418505.1
GCA_004418525.1
GCA_004418545.1
GCA_004418565.1
GCA_004418585.1
GCA_004418595.1
GCA_004418625.1
GCA_004418645.1
GCA_004418665.1
GCA_004418685.1
GCA_004418695.1
GCA_004418725.1
GCA_004418745.1
GCA_004418765.1
GCA_004418785.1
GCA_004418805.1
GCA_004418825.1
GCA_004418845.1
GCA_004418865.1
GCA_004418885.1
GCA_004418905.1
GCA_004418925.1
GCA_004418945.1
GCA_004418965.1
GCA_004418985.1
GCA_004419005.1
GCA_004419025.1
GCA_004419045.1
GCA_004419065.1
GCA_004419085.1
GCA_004419105.1
GCA_004419125.1
GCA_004419145.1
GCA_004419175.1
GCA_004419165.1
GCA_004419205.1
GCA_004419225.1
GCA_004419245.1
GCA_004419265.1
GCA_004419285.1
GCA_004419295.1
GCA_004419335.1
GCA_004419345.1
GCA_004419325.1
GCA_004419385.1
GCA_004419415.1
GCA_004419405.1
GCA_004419445.1
GCA_004419465.1
GCA_004419485.1
GCA_004419505.1
GCA_004419525.1
GCA_004419535.1
GCA_004419605.1
GCA_004419615.1
GCA_004419595.1
GCA_004419585.1
GCA_004419665.1
GCA_004419685.1
GCA_004419705.1
GCA_004419715.1
GCA_004419725.1
GCA_004419765.1
GCA_004419785.1
GCA_004419805.1
GCA_004419825.1
GCA_004419845.1
GCA_004419865.1
GCA_004419885.1
GCA_004419905.1
GCA_004419935.1
GCA_004419925.1
GCA_004419965.1
GCA_004419985.1
GCA_004420005.1
GCA_004420025.1
GCA_004420065.1
GCA_004420035.1
GCA_004420085.1
GCA_004420105.1
GCA_004420125.1
GCA_004420145.1
GCA_004420165.1
GCA_004420175.1
GCA_004420205.1
GCA_004420225.1
GCA_004420255.1
GCA_004420245.1
GCA_004420285.1
GCA_004420305.1
GCA_004420325.1
GCA_004420345.1
GCA_004420365.1
GCA_004420375.1
GCA_004420405.1
GCA_004420425.1
GCA_004420445.1
GCA_004420465.1
GCA_004420485.1
GCA_004420515.1
GCA_004420545.1
GCA_004420565.1
GCA_004420585.1
GCA_004420605.1
GCA_004420625.1
GCA_004420645.1
GCA_004420675.1
GCA_004420665.1
GCA_004420705.1
GCA_004420755.1
GCA_004420725.1
GCA_004420745.1
GCA_004420785.1
GCA_004420805.1
GCA_004420825.1
GCA_004420865.1
GCA_004420895.1
GCA_004420885.1
GCA_004420875.1
GCA_004420945.1
GCA_004420965.1
GCA_004420985.1
GCA_004421005.1
GCA_004421025.1
GCA_004421045.1
GCA_004421085.1
GCA_900683545.1
GCA_900683865.1
GCA_900684125.1
GCA_900687285.1
GCA_900687405.1
GCA_900687475.1
GCA_004421105.1
GCA_900537995.1
GCA_900624915.1
GCA_900660185.1
GCA_900695425.1
GCA_900699165.1
GCA_900609965.1
GCA_900609975.1
GCA_900609995.1
GCA_900609985.1
GCA_900610005.1
GCA_900610015.1
GCA_900610025.1
GCA_900610035.1
GCA_900610045.1
GCA_900610055.1
GCA_900610065.1
GCA_900610085.1
GCA_900610075.1
GCA_900610095.1
GCA_900610105.1
GCA_900610115.1
GCA_900610125.1
GCA_900610135.1
GCA_900610145.1
GCA_900610155.1
GCA_900610165.1
GCA_900610175.1
GCA_900610185.1
GCA_900610195.1
GCA_900610205.1
GCA_900610215.1
GCA_900610225.1
GCA_900610235.1
GCA_900610245.1
GCA_900610255.1
GCA_900610265.1
GCA_900610275.1
GCA_900610285.1
GCA_900610295.1
GCA_900610305.1
GCA_900610315.1
GCA_900610325.1
GCA_900610335.1
GCA_900610345.1
GCA_900610355.1
GCA_900610385.1
GCA_900695295.1
GCA_900695365.1
GCA_900700275.1
GCA_900706715.1
GCA_900706735.1
GCA_900706765.1
GCA_900706785.1
GCA_900706795.1
GCA_900706815.1
GCA_900706835.1
GCA_900706855.1
GCA_900706845.1
GCA_900706865.1
GCA_900706895.1
GCA_900706875.1
GCA_900706885.1
GCA_900706905.1
GCA_900706915.1
GCA_900706955.1
GCA_900706945.1
GCA_900706965.1
GCA_900706975.1
GCA_900706995.1
GCA_900707025.1
GCA_900707015.1
GCA_900707035.1
GCA_900707055.1
GCA_900536485.1
GCA_900536495.1
GCA_900536505.1
GCA_900536535.1
GCA_900536515.1
GCA_900536525.1
GCA_900536545.1
GCA_900536555.1
GCA_900536565.1
GCA_900536575.1
GCA_900536585.1
GCA_900536595.1
GCA_900536605.1
GCA_900536615.1
GCA_900560965.1
GCA_900683785.1
GCA_900709215.1
GCA_900709225.1
GCA_900706705.1
GCA_900706935.1
GCA_900707045.1
GCA_900707065.1
GCA_900707075.1
GCA_900707085.1
GCA_900707095.1
GCA_900707105.1
GCA_900707115.1
GCA_900707135.1
GCA_900707145.1
GCA_900707155.1
GCA_900707165.1
GCA_900707175.1
GCA_900707185.1
GCA_900707195.1
GCA_900707205.1
GCA_900707215.1
GCA_900707225.1
GCA_900707235.1
GCA_900707245.1
GCA_900707255.1
GCA_900707265.1
GCA_900707275.1
GCA_900707295.1
GCA_900707305.1
GCA_900707285.1
GCA_900707315.1
GCA_900707325.1
GCA_900707335.1
GCA_900707345.1
GCA_900707355.1
GCA_900707365.1
GCA_900707375.1
GCA_900707405.1
GCA_900707385.1
GCA_900707395.1
GCA_900707415.1
GCA_900707435.1
GCA_900707445.1
GCA_900707455.1
GCA_900707465.1
GCA_900707475.1
GCA_900707485.1
GCA_900707495.1
GCA_900707505.1
GCA_900707515.1
GCA_900707525.1
GCA_900707545.1
GCA_900707535.1
GCA_900707555.1
GCA_900707565.1
GCA_900707575.1
GCA_900707595.1
GCA_900707605.1
GCA_900707585.1
GCA_900707615.1
GCA_900707625.1
GCA_900707635.1
GCA_900707645.1
GCA_900707655.1
GCA_900707665.1
GCA_900707675.1
GCA_900707685.1
GCA_900707695.1
GCA_900707705.1
GCA_900707715.1
GCA_900707725.1
GCA_900707735.1
GCA_900707745.1
GCA_900707755.1
GCA_900707765.1
GCA_900707785.1
GCA_900707775.1
GCA_900707795.1
GCA_900707805.1
GCA_900707815.1
GCA_900707825.1
GCA_900707835.1
GCA_900707845.1
GCA_900707855.1
GCA_900707865.1
GCA_900707875.1
GCA_900707885.1
GCA_900707895.1
GCA_900707905.1
GCA_900707915.1
GCA_900707925.1
GCA_900707935.1
GCA_900707945.1
GCA_900707955.1
GCA_900707965.1
GCA_900707975.1
GCA_900707985.1
GCA_900707995.1
GCA_900708005.1
GCA_900708015.1
GCA_900708025.1
GCA_900708035.1
GCA_900708045.1
GCA_900708055.1
GCA_900708065.1
GCA_900708075.1
GCA_900708085.1
GCA_900708105.1
GCA_900708095.1
GCA_900708115.1
GCA_900708135.1
GCA_900708125.1
GCA_900708155.1
GCA_900708145.1
GCA_900708165.1
GCA_900708195.1
GCA_900708185.1
GCA_900708175.1
GCA_900708215.1
GCA_900708205.1
GCA_900708235.1
GCA_900708225.1
GCA_900708245.1
GCA_900708255.1
GCA_900708265.1
GCA_900708285.1
GCA_900708275.1
GCA_900708295.1
GCA_900708305.1
GCA_900708315.1
GCA_900708325.1
GCA_900708335.1
GCA_900708345.1
GCA_900708355.1
GCA_900708375.1
GCA_900708385.1
GCA_900708365.1
GCA_900708395.1
GCA_900708405.1
GCA_900708415.1
GCA_900708425.1
GCA_900708435.1
GCA_900708445.1
GCA_900708455.1
GCA_900708465.1
GCA_900708475.1
GCA_900708485.1
GCA_900708495.1
GCA_900708505.1
GCA_900708515.1
GCA_900708525.1
GCA_900708535.1
GCA_900708545.1
GCA_900708555.1
GCA_900708565.1
GCA_900708575.1
GCA_900708585.1
GCA_900708595.1
GCA_900708605.1
GCA_900708625.1
GCA_900708615.1
GCA_900708635.1
GCA_900708645.1
GCA_900708655.1
GCA_900708665.1
GCA_900708695.1
GCA_900708675.1
GCA_900708685.1
GCA_900708705.1
GCA_900708735.1
GCA_900708725.1
GCA_900708715.1
GCA_900708745.1
GCA_900708755.1
GCA_900708765.1
GCA_900708775.1
GCA_900708785.1
GCA_900708795.1
GCA_900708805.1
GCA_900708815.1
GCA_900708835.1
GCA_900708825.1
GCA_900708845.1
GCA_900708855.1
GCA_900708875.1
GCA_900708885.1
GCA_900747775.1
GCA_900747785.1
GCA_004421275.1
GCA_004421295.1
GCA_004421315.1
GCA_004421335.1
GCA_004421355.1
GCA_004421375.1
GCA_004421395.1
GCA_004421415.1
GCA_004421445.1
GCA_004421435.1
GCA_004421475.1
GCA_004421495.1
GCA_004421515.1
GCA_004421535.1
GCA_004421555.1
GCA_004421575.1
GCA_004421595.1
GCA_004421615.1
GCA_004421635.1
GCA_004421655.1
GCA_004421695.1
GCA_004421675.1
GCA_004421725.1
GCA_004421715.1
GCA_004421755.1
GCA_004421795.1
GCA_004421775.1
GCA_004421815.1
GCA_004421835.1
GCA_004421855.1
GCA_004421875.1
GCA_004421895.1
GCA_004421915.1
GCA_004421935.1
GCA_004421955.1
GCA_004421975.1
GCA_004421995.1
GCA_004422015.1
GCA_004422035.1
GCA_004422045.1
GCA_004422075.1
GCA_004422095.1
GCA_004422115.1
GCA_004422125.1
GCA_004422155.1
GCA_004422175.1
GCA_004422195.1
GCA_004422215.1
GCA_004422235.1
GCA_004422255.1
GCA_004422275.1
GCA_004422295.1
GCA_004422315.1
GCA_004422335.1
GCA_004422355.1
GCA_004422375.1
GCA_004422395.1
GCA_004422415.1
GCA_004422435.1
GCA_004422455.1
GCA_004422475.1
GCA_004422495.1
GCA_004422515.1
GCA_004422535.1
GCA_004422555.1
GCA_004422575.1
GCA_004422595.1
GCA_004422615.1
GCA_004422635.1
GCA_004422655.1
GCA_004422675.1
GCA_004422685.1
GCA_004422715.1
GCA_004422735.1
GCA_004422755.1
GCA_004422775.1
GCA_004422795.1
GCA_004422825.1
GCA_004422815.1
GCA_004422855.1
GCA_004422875.1
GCA_004422895.1
GCA_004422915.1
GCA_004422935.1
GCA_004422955.1
GCA_004422975.1
GCA_004422995.1
GCA_004423015.1
GCA_004423035.1
GCA_004423055.1
GCA_004423075.1
GCA_004423095.1
GCA_004423115.1
GCA_004423135.1
GCA_004423155.1
GCA_004423175.1
GCA_004423195.1
GCA_004423215.1
GCA_004423235.1
GCA_004423255.1
GCA_004423275.1
GCA_004423295.1
GCA_004423315.1
GCA_004423345.1
GCA_004423335.1
GCA_004423395.1
GCA_004423415.1
GCA_004423435.1
GCA_004423455.1
GCA_004423475.1
GCA_004423495.1
GCA_004423515.1
GCA_004423535.1
GCA_004423555.1
GCA_004423575.1
GCA_004423595.1
GCA_004423615.1
GCA_004423635.1
GCA_004423655.1
GCA_004423675.1
GCA_004423695.1
GCA_004423715.1
GCA_004423745.1
GCA_004423735.1
GCA_004423775.1
GCA_004423795.1
GCA_004423805.1
GCA_004423855.1
GCA_004423835.1
GCA_004423875.1
GCA_004423895.1
GCA_004423915.1
GCA_004423935.1
GCA_004423955.1
GCA_004423975.1
GCA_004423995.1
GCA_004424015.1
GCA_004424035.1
GCA_004424055.1
GCA_004424075.1
GCA_004424095.1
GCA_004424115.1
GCA_004424135.1
GCA_004424155.1
GCA_004424175.1
GCA_004424195.1
GCA_004424215.1
GCA_004424245.1
GCA_004424235.1
GCA_004424275.1
GCA_004424295.1
GCA_004424315.1
GCA_004424335.1
GCA_004424365.1
GCA_004424355.1
GCA_004424395.1
GCA_004424415.1
GCA_004424435.1
GCA_004424455.1
GCA_004424475.1
GCA_004424495.1
GCA_004424515.1
GCA_004424535.1
GCA_004424555.1
GCA_004424575.1
GCA_004424595.1
GCA_004424615.1
GCA_004424635.1
GCA_004424655.1
GCA_004424675.1
GCA_004424695.1
GCA_004424715.1
GCA_004424725.1
GCA_004424755.1
GCA_004424775.1
GCA_004424795.1
GCA_004424815.1
GCA_004424835.1
GCA_004424855.1
GCA_004424875.1
GCA_004424895.1
GCA_004424915.1
GCA_004424935.1
GCA_004424955.1
GCA_004424995.1
GCA_004425015.1
GCA_004425035.1
GCA_004425055.1
GCA_004425075.1
GCA_004425095.1
GCA_004425115.1
GCA_004425135.1
GCA_004425155.1
GCA_004425175.1
GCA_004425195.1
GCA_004425215.1
GCA_004425235.1
GCA_004425255.1
GCA_004425295.1
GCA_004425315.1
GCA_004425335.1
GCA_004425355.1
GCA_004425375.1
GCA_004425395.1
GCA_004425415.1
GCA_004425435.1
GCA_004425455.1
GCA_004425475.1
GCA_004425495.1
GCA_004425515.1
GCA_004425535.1
GCA_004425555.1
GCA_004425575.1
GCA_004425595.1
GCA_004425615.1
GCA_004425635.1
GCA_004425655.1
GCA_004425675.1
GCA_004425695.1
GCA_004425715.1
GCA_004425735.1
GCA_004425755.1
GCA_004425765.1
GCA_004425795.1
GCA_004425815.1
GCA_004425835.1
GCA_004425855.1
GCA_004425875.1
GCA_004425895.1
GCA_004425915.1
GCA_004425935.1
GCA_004425955.1
GCA_004425995.1
GCA_004425975.1
GCA_004426015.1
GCA_004426035.1
GCA_004426055.1
GCA_004426075.1
GCA_004426095.1
GCA_004426115.1
GCA_004426135.1
GCA_004426155.1
GCA_004426175.1
GCA_004426195.1
GCA_004426215.1
GCA_004426235.1
GCA_004426255.1
GCA_004426275.1
GCA_004426295.1
GCA_004426315.1
GCA_004426335.1
GCA_004426355.1
GCA_004426375.1
GCA_004426395.1
GCA_004426415.1
GCA_004426435.1
GCA_004426455.1
GCA_004426475.1
GCA_004426495.1
GCA_004426515.1
GCA_004426535.1
GCA_004426555.1
GCA_004426575.1
GCA_004426595.1
GCA_004426615.1
GCA_004426635.1
GCA_004426645.1
GCA_004426675.1
GCA_004426685.1
GCA_004426715.1
GCA_004426735.1
GCA_004426755.1
GCA_004426775.1
GCA_004426795.1
GCA_004426815.1
GCA_004426835.1
GCA_004426855.1
GCA_004426875.1
GCA_004426895.1
GCA_004426915.1
GCA_004426935.1
GCA_004426965.1
GCA_004426955.1
GCA_004426995.1
GCA_004427015.1
GCA_004427045.1
GCA_004427035.1
GCA_004427075.1
GCA_004427095.1
GCA_004427115.1
GCA_004427135.1
GCA_004427155.1
GCA_004427175.1
GCA_004427195.1
GCA_004427215.1
GCA_004427235.1
GCA_004427255.1
GCA_004427275.1
GCA_004427295.1
GCA_004427315.1
GCA_004427335.1
GCA_004427355.1
GCA_004427375.1
GCA_004427395.1
GCA_004427415.1
GCA_004427435.1
GCA_004427455.1
GCA_004427475.1
GCA_004427495.1
GCA_004427515.1
GCA_004427535.1
GCA_004427555.1
GCA_004427575.1
GCA_004427595.1
GCA_004427605.1
GCA_004427635.1
GCA_004427655.1
GCA_004427675.1
GCA_004427695.1
GCA_004427715.1
GCA_004427735.1
GCA_004427755.1
GCA_004427775.1
GCA_004427795.1
GCA_004427815.1
GCA_004427835.1
GCA_004427855.1
GCA_004427875.1
GCA_004427885.1
GCA_004427915.1
GCA_004427935.1
GCA_004427955.1
GCA_004427975.1
GCA_004427995.1
GCA_004428015.1
GCA_004428035.1
GCA_004428055.1
GCA_004428075.1
GCA_004428095.1
GCA_004428115.1
GCA_004428135.1
GCA_004428155.1
GCA_004428175.1
GCA_004428195.1
GCA_004428215.1
GCA_004428235.1
GCA_004428255.1
GCA_004428275.1
GCA_004428295.1
GCA_004428335.1
GCA_004428315.1
GCA_004428355.1
GCA_004428375.1
GCA_004428395.1
GCA_004428415.1
GCA_004428435.1
GCA_004428455.1
GCA_004428475.1
GCA_004428495.1
GCA_004428515.1
GCA_004428535.1
GCA_004428555.1
GCA_004428565.1
GCA_004428595.1
GCA_004428615.1
GCA_004428635.1
GCA_004428655.1
GCA_004428675.1
GCA_004428695.1
GCA_004428715.1
GCA_004428735.1
GCA_004428755.1
GCA_004428775.1
GCA_004428795.1
GCA_004428815.1
GCA_004428835.1
GCA_004428855.1
GCA_004428875.1
GCA_004428895.1
GCA_004428915.1
GCA_004428935.1
GCA_004428955.1
GCA_004428975.1
GCA_004428995.1
GCA_004429015.1
GCA_004429035.1
GCA_004429055.1
GCA_004429075.1
GCA_004429095.1
GCA_004429115.1
GCA_004429135.1
GCA_004429155.1
GCA_004429175.1
GCA_004429195.1
GCA_004429215.1
GCA_004429235.1
GCA_004429255.1
GCA_004429275.1
GCA_004429295.1
GCA_004429345.1
GCA_004429335.1
GCA_004429375.1
GCA_004429395.1
GCA_004429405.1
GCA_004429435.1
GCA_004429455.1
GCA_004429475.1
GCA_004429495.1
GCA_004429515.1
GCA_004429535.1
GCA_004429555.1
GCA_004429575.1
GCA_004429595.1
GCA_004429615.1
GCA_004429635.1
GCA_004429655.1
GCA_004429675.1
GCA_004429695.1
GCA_004429715.1
GCA_004429735.1
GCA_004429755.1
GCA_004429775.1
GCA_004429795.1
GCA_004429815.1
GCA_004429835.1
GCA_004429855.1
GCA_004429875.1
GCA_004429895.1
GCA_004429915.1
GCA_004429935.1
GCA_004429955.1
GCA_004429975.1
GCA_004429995.1
GCA_004430015.1
GCA_004430035.1
GCA_004430055.1
GCA_004430075.1
GCA_004430095.1
GCA_004430115.1
GCA_004430135.1
GCA_004430155.1
GCA_004430175.1
GCA_004430195.1
GCA_004430215.1
GCA_004430235.1
GCA_004430255.1
GCA_004430275.1
GCA_004430295.1
GCA_004430315.1
GCA_004430335.1
GCA_004430355.1
GCA_004430375.1
GCA_004430395.1
GCA_004430415.1
GCA_004430435.1
GCA_004430455.1
GCA_004430475.1
GCA_004430515.1
GCA_004430535.1
GCA_004430555.1
GCA_004430575.1
GCA_004430595.1
GCA_004430615.1
GCA_004430635.1
GCA_004430655.1
GCA_004430675.1
GCA_004430695.1
GCA_004430715.1
GCA_004430735.1
GCA_004430755.1
GCA_004430795.1
GCA_004430815.1
GCA_004430835.1
GCA_004430855.1
GCA_004430875.1
GCA_004430885.1
GCA_004430915.1
GCA_004430955.1
GCA_004430965.1
GCA_004430995.1
GCA_004431015.1
GCA_004431035.1
GCA_004431055.1
GCA_004431075.1
GCA_004431095.1
GCA_004431115.1
GCA_004431155.1
GCA_004431135.1
GCA_004431175.1
GCA_004431195.1
GCA_004431215.1
GCA_004431235.1
GCA_004431255.1
GCA_004431275.1
GCA_004431295.1
GCA_004431315.1
GCA_004431365.1
GCA_004431355.1
GCA_004431395.1
GCA_004431435.1
GCA_004431465.1
GCA_004431485.1
GCA_004431505.1
GCA_004431525.1
GCA_004431545.1
GCA_004431585.1
GCA_004431605.1
GCA_004431625.1
GCA_004431635.1
GCA_004431665.1
GCA_004431685.1
GCA_004431725.1
GCA_004431745.1
GCA_004431785.1
GCA_004431805.1
GCA_004431825.1
GCA_004431845.1
GCA_004431865.1
GCA_004431885.1
GCA_004431905.1
GCA_004431925.1
GCA_004431945.1
GCA_004431965.1
GCA_004431985.1
GCA_004431995.1
GCA_004432025.1
GCA_004432045.1
GCA_004432065.1
GCA_004432085.1
GCA_004432105.1
GCA_004432125.1
GCA_004432145.1
GCA_004432165.1
GCA_004432185.1
GCA_004432205.1
GCA_004432245.1
GCA_004432265.1
GCA_004432275.1
GCA_004432345.1
GCA_004432385.1
GCA_004432395.1
GCA_004432425.1
GCA_004432455.1
GCA_004432485.1
GCA_004432525.1
GCA_004432565.1
GCA_004432575.1
GCA_004432605.1
GCA_004432625.1
GCA_004432645.1
GCA_004432685.1
GCA_004432705.1
GCA_004432725.1
GCA_004432745.1
GCA_004432765.1
GCA_004432785.1
GCA_004432805.1
GCA_004432825.1
GCA_004432845.1
GCA_004432865.1
GCA_004432885.1
GCA_004432905.1
GCA_004432925.1
GCA_004432945.1
GCA_004432965.1
GCA_004432985.1
GCA_004433005.1
GCA_004433025.1
GCA_004433045.1
GCA_004433065.1
GCA_004433085.1
GCA_004433105.1
GCA_004433125.1
GCA_004433145.1
GCA_004433165.1
GCA_004433185.1
GCA_004433205.1
GCA_004433215.1
GCA_004433245.1
GCA_004433255.1
GCA_004433285.1
GCA_004433305.1
GCA_004433325.1
GCA_004433345.1
GCA_004433365.1
GCA_004433385.1
GCA_004433405.1
GCA_004433425.1
GCA_004433445.1
GCA_004433465.1
GCA_004433485.1
GCA_004433505.1
GCA_004433525.1
GCA_004433545.1
GCA_004433565.1
GCA_004433595.1
GCA_004433585.1
GCA_004433625.1
GCA_004433645.1
GCA_004433665.1
GCA_004433685.1
GCA_004433705.1
GCA_004433725.1
GCA_004433745.1
GCA_004433765.1
GCA_004433785.1
GCA_004433805.1
GCA_004433825.1
GCA_004433845.1
GCA_004433865.1
GCA_004433885.1
GCA_004433905.1
GCA_004433925.1
GCA_004433935.1
GCA_004433965.1
GCA_004433985.1
GCA_004434005.1
GCA_004434025.1
GCA_004434035.1
GCA_004434065.1
GCA_004434085.1
GCA_004434105.1
GCA_004434125.1
GCA_004434145.1
GCA_004434185.1
GCA_004434195.1
GCA_004434225.1
GCA_004434245.1
GCA_004434265.1
GCA_004434285.1
GCA_004434305.1
GCA_004434325.1
GCA_004434385.1
GCA_004434365.1
GCA_004434405.1
GCA_004434425.1
GCA_004434445.1
GCA_004434465.1
GCA_004434485.1
GCA_004434525.1
GCA_004434545.1
GCA_004434565.1
GCA_004434575.1
GCA_004434605.1
GCA_004434625.1
GCA_004434685.1
GCA_004434705.1
GCA_004434725.1
GCA_004434745.1
GCA_004434765.1
GCA_004434785.1
GCA_004434805.1
GCA_004434815.1
GCA_004434865.1
GCA_004434845.1
GCA_004434885.1
GCA_004434905.1
GCA_004434925.1
GCA_004434945.1
GCA_004434965.1
GCA_004434985.1
GCA_004435005.1
GCA_004435025.1
GCA_004435045.1
GCA_004435065.1
GCA_004435085.1
GCA_004435105.1
GCA_004435125.1
GCA_004435145.1
GCA_004435165.1
GCA_004435185.1
GCA_004435205.1
GCA_004435235.1
GCA_004435225.1
GCA_004435265.1
GCA_004435285.1
GCA_004435305.1
GCA_004435325.1
GCA_004435365.1
GCA_004435345.1
GCA_004435355.1
GCA_004435405.1
GCA_004435425.1
GCA_004435435.1
GCA_004435465.1
GCA_004435485.1
GCA_004435505.1
GCA_004435525.1
GCA_004435545.1
GCA_004435565.1
GCA_004435585.1
GCA_004435605.1
GCA_004435625.1
GCA_004435645.1
GCA_004435665.1
GCA_004435685.1
GCA_004435705.1
GCA_004435725.1
GCA_004435745.1
GCA_004435765.1
GCA_004435785.1
GCA_004435805.1
GCA_004435825.1
GCA_004435845.1
GCA_004435865.1
GCA_004435885.1
GCA_004435905.1
GCA_004435925.1
GCA_004435945.1
GCA_004435985.1
GCA_004435965.1
GCA_004436025.1
GCA_004436045.1
GCA_004436065.1
GCA_004436105.1
GCA_004436125.1
GCA_004436145.1
GCA_004436165.1
GCA_004436185.1
GCA_004436205.1
GCA_004436225.1
GCA_004436255.1
GCA_004436245.1
GCA_004436285.1
GCA_004436305.1
GCA_004436325.1
GCA_004436345.1
GCA_004436365.1
GCA_004436405.1
GCA_004436425.1
GCA_004436445.1
GCA_004436465.1
GCA_004436485.1
GCA_004436505.1
GCA_004436525.1
GCA_004436545.1
GCA_004436555.1
GCA_004436585.1
GCA_004436605.1
GCA_004436625.1
GCA_004436645.1
GCA_004436665.1
GCA_004436685.1
GCA_004436705.1
GCA_004436725.1
GCA_004436745.1
GCA_004436765.1
GCA_004436785.1
GCA_004436805.1
GCA_004436825.1
GCA_004436845.1
GCA_004436865.1
GCA_004436885.1
GCA_004436905.1
GCA_004436925.1
GCA_004436945.1
GCA_004436965.1
GCA_004436985.1
GCA_004437005.1
GCA_004437025.1
GCA_004437045.1
GCA_004437065.1
GCA_004437085.1
GCA_004437105.1
GCA_004437125.1
GCA_004437165.1
GCA_004437185.1
GCA_004437205.1
GCA_004437225.1
GCA_004437245.1
GCA_004437265.1
GCA_004437285.1
GCA_004437295.1
GCA_004437325.1
GCA_004437345.1
GCA_004437355.1
GCA_004437385.1
GCA_004437405.1
GCA_004437425.1
GCA_004437445.1
GCA_004437465.1
GCA_004437485.1
GCA_004437505.1
GCA_004437525.1
GCA_004437545.1
GCA_004437565.1
GCA_004437585.1
GCA_004437605.1
GCA_004437625.1
GCA_004437645.1
GCA_004437665.1
GCA_004437685.1
GCA_004437695.1
GCA_004437725.1
GCA_004437745.1
GCA_004437765.1
GCA_004437785.1
GCA_004437805.1
GCA_004437825.1
GCA_004437845.1
GCA_004437865.1
GCA_004437885.1
GCA_004437905.1
GCA_004437925.1
GCA_004437965.1
GCA_004437945.1
GCA_004437985.1
GCA_004437995.1
GCA_004438025.1
GCA_004438045.1
GCA_004438085.1
GCA_004438055.1
GCA_004438105.1
GCA_004438125.1
GCA_004438145.1
GCA_004438165.1
GCA_004438185.1
GCA_004438205.1
GCA_004438245.1
GCA_004438265.1
GCA_004438285.1
GCA_004438305.1
GCA_004438325.1
GCA_004438365.1
GCA_004438345.1
GCA_004438385.1
GCA_004438405.1
GCA_004438425.1
GCA_004438455.1
GCA_004438445.1
GCA_004438485.1
GCA_004438505.1
GCA_004438525.1
GCA_004438545.1
GCA_004438565.1
GCA_004438585.1
GCA_004438605.1
GCA_004438625.1
GCA_004438645.1
GCA_004438665.1
GCA_004438685.1
GCA_004438705.1
GCA_004438725.1
GCA_004438735.1
GCA_004438765.1
GCA_004438785.1
GCA_004438805.1
GCA_004438825.1
GCA_004438845.1
GCA_004438865.1
GCA_004438885.1
GCA_004438905.1
GCA_004438925.1
GCA_004438945.1
GCA_004438965.1
GCA_004438985.1
GCA_004439005.1
GCA_004439025.1
GCA_004439045.1
GCA_004439065.1
GCA_004439085.1
GCA_004439115.1
GCA_004439105.1
GCA_004439145.1
GCA_004439165.1
GCA_004439185.1
GCA_004439205.1
GCA_004439225.1
GCA_004439235.1
GCA_004439265.1
GCA_004439285.1
GCA_004439305.1
GCA_004439325.1
GCA_004439345.1
GCA_004439375.1
GCA_004439365.1
GCA_004439405.1
GCA_004439425.1
GCA_004439445.1
GCA_004439465.1
GCA_004439485.1
GCA_004439505.1
GCA_004439525.1
GCA_004439545.1
GCA_004439565.1
GCA_004439585.1
GCA_004439605.1
GCA_004439625.1
GCA_004439645.1
GCA_004439665.1
GCA_004439685.1
GCA_004439705.1
GCA_004439725.1
GCA_004439745.1
GCA_004439765.1
GCA_004439785.1
GCA_004439805.1
GCA_004439825.1
GCA_004439845.1
GCA_004439865.1
GCA_004439885.1
GCA_004439905.1
GCA_004439925.1
GCA_004439945.1
GCA_004439965.1
GCA_004439985.1
GCA_004440005.1
GCA_004440025.1
GCA_004440045.1
GCA_004440065.1
GCA_004440085.1
GCA_004440105.1
GCA_004440125.1
GCA_004440145.1
GCA_004440165.1
GCA_004440185.1
GCA_004440205.1
GCA_004440225.1
GCA_004440245.1
GCA_004440275.1
GCA_004440265.1
GCA_004440305.1
GCA_004440325.1
GCA_004440365.1
GCA_004440385.1
GCA_004440395.1
GCA_004440425.1
GCA_004440445.1
GCA_004440465.1
GCA_004440485.1
GCA_004440505.1
GCA_004440525.1
GCA_004440545.1
GCA_004440565.1
GCA_004440585.1
GCA_004440605.1
GCA_004440625.1
GCA_004440645.1
GCA_004440665.1
GCA_004440685.1
GCA_004440705.1
GCA_004440725.1
GCA_004440745.1
GCA_004440765.1
GCA_004440785.1
GCA_004440805.1
GCA_004440825.1
GCA_004440845.1
GCA_004440865.1
GCA_004440885.1
GCA_004440905.1
GCA_004440955.1
GCA_004440925.1
GCA_004440935.1
GCA_004440985.1
GCA_004441005.1
GCA_004441025.1
GCA_004441045.1
GCA_004441065.1
GCA_004441085.1
GCA_004441105.1
GCA_004441115.1
GCA_004441145.1
GCA_004441165.1
GCA_004441185.1
GCA_004441205.1
GCA_004441225.1
GCA_004441245.1
GCA_004441265.1
GCA_004441285.1
GCA_004441305.1
GCA_004441325.1
GCA_004441345.1
GCA_004441365.1
GCA_004441385.1
GCA_004441405.1
GCA_004441425.1
GCA_004441445.1
GCA_004441465.1
GCA_004441485.1
GCA_004441505.1
GCA_004441535.1
GCA_004441525.1
GCA_004441565.1
GCA_004441585.1
GCA_004441605.1
GCA_004441625.1
GCA_004441645.1
GCA_004441665.1
GCA_004441685.1
GCA_004441705.1
GCA_004441725.1
GCA_004441745.1
GCA_004441765.1
GCA_004441785.1
GCA_004441805.1
GCA_004441825.1
GCA_004441845.1
GCA_004441865.1
GCA_004441885.1
[truncated: 865,319+ more rows]

## Sheet: OTUs EMP
Sample ID	Environment type
894.UY159.lane3.NoIndex.L003	Animal
894.MR507.lane3.NoIndex.L003	Animal
894.YY1596.lane5.NoIndex.L005	Animal
894.OS584.lane3.NoIndex.L003	Animal
894.OS1266.lane5.NoIndex.L005	Animal
894.YY1803.lane5.NoIndex.L005	Animal
894.YY1858.lane2.NoIndex.L002	Animal
894.GV1662.lane5.NoIndex.L005	Animal
894.F1442.lane5.NoIndex.L005	Animal
894.McM1801.lane5.NoIndex.L005	Animal
894.UY1338.lane5.NoIndex.L005	Animal
894.YY1832.lane2.NoIndex.L002	Animal
894.MR514.lane3.NoIndex.L003	Animal
894.MR489.lane3.NoIndex.L003	Animal
894.OS1715.lane5.NoIndex.L005	Animal
894.YY1827.lane2.NoIndex.L002	Animal
894.GV1669.lane5.NoIndex.L005	Animal
894.OR400.lane3.NoIndex.L003	Animal
894.UY929.lane3.NoIndex.L003	Animal
894.UY787.lane3.NoIndex.L003	Animal
894.YY1618.lane5.NoIndex.L005	Animal
894.OS1681.lane5.NoIndex.L005	Animal
894.SV1321.lane5.NoIndex.L005	Animal
894.MR192.lane3.NoIndex.L003	Animal
894.OS469.lane3.NoIndex.L003	Animal
894.SL866.lane3.NoIndex.L003	Animal
894.UY91.lane3.NoIndex.L003	Animal
894.OS626.lane3.NoIndex.L003	Animal
894.OS1697.lane5.NoIndex.L005	Animal
894.UY775.lane3.NoIndex.L003	Animal
894.OS636.lane3.NoIndex.L003	Animal
894.UY729.lane3.NoIndex.L003	Animal
894.UY1358.lane5.NoIndex.L005	Animal
894.MR220.lane3.NoIndex.L003	Animal
894.OR393.lane3.NoIndex.L003	Animal
894.UY1346.lane5.NoIndex.L005	Animal
894.YY1141.lane5.NoIndex.L005	Animal
894.YY1874.lane2.NoIndex.L002	Animal
894.YY1147.lane5.NoIndex.L005	Animal
894.UY1359.lane5.NoIndex.L005	Animal
894.SV2002.lane2.NoIndex.L002	Animal
894.YY1652.lane5.NoIndex.L005	Animal
894.SV1315.lane5.NoIndex.L005	Animal
894.F1455.lane5.NoIndex.L005	Animal
894.OS589.lane3.NoIndex.L003	Animal
894.UY762.lane3.NoIndex.L003	Animal
894.UY1345.lane5.NoIndex.L005	Animal
894.SV1757.lane5.NoIndex.L005	Animal
894.OS451.lane3.NoIndex.L003	Animal
894.YY1169.lane5.NoIndex.L005	Animal
894.MR196.lane3.NoIndex.L003	Animal
894.OS527.lane3.NoIndex.L003	Animal
894.MR943.lane3.NoIndex.L003	Animal
894.MR230.lane3.NoIndex.L003	Animal
894.OS1703.lane5.NoIndex.L005	Animal
894.SV1396.lane5.NoIndex.L005	Animal
894.OS565.lane3.NoIndex.L003	Animal
894.SV1751.lane5.NoIndex.L005	Animal
894.YY1861.lane2.NoIndex.L002	Animal
894.YY976.lane5.NoIndex.L005	Animal
894.YY1069.lane5.NoIndex.L005	Animal
894.SL845.lane3.NoIndex.L003	Animal
894.YY1630.lane5.NoIndex.L005	Animal
894.UY799.lane3.NoIndex.L003	Animal
894.OS623.lane3.NoIndex.L003	Animal
894.UY654.lane3.NoIndex.L003	Animal
894.YY1190.lane5.NoIndex.L005	Animal
894.YY1609.lane5.NoIndex.L005	Animal
894.OS454.lane3.NoIndex.L003	Animal
894.UY761.lane3.NoIndex.L003	Animal
894.UY1780.lane5.NoIndex.L005	Animal
894.UY1360.lane5.NoIndex.L005	Animal
894.SV1412.lane5.NoIndex.L005	Animal
894.SV1324.lane5.NoIndex.L005	Animal
894.UY1337.lane5.NoIndex.L005	Animal
894.YY983.lane5.NoIndex.L005	Animal
894.YY992.lane5.NoIndex.L005	Animal
894.UY692.lane3.NoIndex.L003	Animal
894.YY1191.lane5.NoIndex.L005	Animal
894.YY1110.lane5.NoIndex.L005	Animal
894.MR936.lane3.NoIndex.L003	Animal
894.SL861.lane3.NoIndex.L003	Animal
894.YY1586.lane5.NoIndex.L005	Animal
894.MR207.lane3.NoIndex.L003	Animal
894.UY920.lane3.NoIndex.L003	Animal
894.OS540.lane3.NoIndex.L003	Animal
894.YY1650.lane5.NoIndex.L005	Animal
894.UY29.lane3.NoIndex.L003	Animal
894.SV1733.lane5.NoIndex.L005	Animal
894.OS1242.lane5.NoIndex.L005	Animal
894.YY1636.lane5.NoIndex.L005	Animal
894.YY1170.lane5.NoIndex.L005	Animal
894.OS474.lane3.NoIndex.L003	Animal
894.YY1828.lane2.NoIndex.L002	Animal
894.UY43.lane3.NoIndex.L003	Animal
894.OS1258.lane5.NoIndex.L005	Animal
894.YY1195.lane5.NoIndex.L005	Animal
894.OS1243.lane5.NoIndex.L005	Animal
894.YY1873.lane2.NoIndex.L002	Animal
894.YY1575.lane5.NoIndex.L005	Animal
894.YY1098.lane5.NoIndex.L005	Animal
894.GV1025.lane5.NoIndex.L005	Animal
894.YY1850.lane2.NoIndex.L002	Animal
894.YY1168.lane5.NoIndex.L005	Animal
894.OR382.lane3.NoIndex.L003	Animal
894.YY1626.lane5.NoIndex.L005	Animal
894.YY1591.lane5.NoIndex.L005	Animal
894.YY1629.lane5.NoIndex.L005	Animal
894.UY11.lane3.NoIndex.L003	Animal
894.GV1008.lane5.NoIndex.L005	Animal
894.GV1898.lane2.NoIndex.L002	Animal
894.UY931.lane3.NoIndex.L003	Animal
894.MR187.lane3.NoIndex.L003	Animal
894.YY1867.lane2.NoIndex.L002	Animal
894.GV1884.lane2.NoIndex.L002	Animal
894.YY1857.lane2.NoIndex.L002	Animal
894.UY725.lane3.NoIndex.L003	Animal
894.F1552.lane5.NoIndex.L005	Animal
894.GV1017.lane5.NoIndex.L005	Animal
894.UY641.lane3.NoIndex.L003	Animal
894.UY706.lane3.NoIndex.L003	Animal
894.YY1078.lane5.NoIndex.L005	Animal
894.UY789.lane3.NoIndex.L003	Animal
894.YY1627.lane5.NoIndex.L005	Animal
894.OS618.lane3.NoIndex.L003	Animal
894.YY1089.lane5.NoIndex.L005	Animal
894.SL881.lane3.NoIndex.L003	Animal
894.UY804.lane3.NoIndex.L003	Animal
894.GV1908.lane2.NoIndex.L002	Animal
894.OR387.lane3.NoIndex.L003	Animal
894.GV1897.lane2.NoIndex.L002	Animal
894.UY1786.lane5.NoIndex.L005	Animal
894.OS566.lane3.NoIndex.L003	Animal
894.UY147.lane3.NoIndex.L003	Animal
894.UY1366.lane5.NoIndex.L005	Animal
894.SL887.lane3.NoIndex.L003	Animal
894.OS628.lane3.NoIndex.L003	Animal
894.UY1370.lane5.NoIndex.L005	Animal
894.OR399.lane3.NoIndex.L003	Animal
894.OR392.lane3.NoIndex.L003	Animal
894.UY669.lane3.NoIndex.L003	Animal
894.YY1065.lane5.NoIndex.L005	Animal
894.MR229.lane3.NoIndex.L003	Animal
894.OS533.lane3.NoIndex.L003	Animal
894.UY728.lane3.NoIndex.L003	Animal
894.OS535.lane3.NoIndex.L003	Animal
894.C1514.lane5.NoIndex.L005	Animal
894.UY733.lane3.NoIndex.L003	Animal
894.UY98.lane3.NoIndex.L003	Animal
894.SL823.lane3.NoIndex.L003	Animal
894.YY1137.lane5.NoIndex.L005	Animal
894.OS442.lane3.NoIndex.L003	Animal
894.SV1318.lane5.NoIndex.L005	Animal
894.UY1792.lane5.NoIndex.L005	Animal
894.GV1031.lane5.NoIndex.L005	Animal
894.MR209.lane3.NoIndex.L003	Animal
894.SV1538.lane5.NoIndex.L005	Animal
894.UY1381.lane5.NoIndex.L005	Animal
894.MR491.lane3.NoIndex.L003	Animal
894.GV1892.lane2.NoIndex.L002	Animal
894.OR351.lane3.NoIndex.L003	Animal
894.MR291.lane3.NoIndex.L003	Animal
894.SV1284.lane5.NoIndex.L005	Animal
894.UY1343.lane5.NoIndex.L005	Animal
894.SL854.lane3.NoIndex.L003	Animal
894.UY149.lane3.NoIndex.L003	Animal
894.YY1197.lane5.NoIndex.L005	Animal
894.OS1918.lane2.NoIndex.L002	Animal
894.UY1364.lane5.NoIndex.L005	Animal
894.McM1800.lane5.NoIndex.L005	Animal
894.GV1006.lane5.NoIndex.L005	Animal
894.C1481.lane5.NoIndex.L005	Animal
894.OR419.lane3.NoIndex.L003	Animal
894.YY988.lane5.NoIndex.L005	Animal
894.SV1401.lane5.NoIndex.L005	Animal
894.SL838.lane3.NoIndex.L003	Animal
894.UY1372.lane5.NoIndex.L005	Animal
894.UY73.lane3.NoIndex.L003	Animal
894.OS1966.lane2.NoIndex.L002	Animal
894.OS550.lane3.NoIndex.L003	Animal
894.YY1876.lane2.NoIndex.L002	Animal
894.MR326.lane3.NoIndex.L003	Animal
894.UY100.lane3.NoIndex.L003	Animal
894.SV1765.lane5.NoIndex.L005	Animal
894.SV1758.lane5.NoIndex.L005	Animal
894.OS1917.lane2.NoIndex.L002	Animal
894.OS555.lane3.NoIndex.L003	Animal
894.F1561.lane5.NoIndex.L005	Animal
894.YY1155.lane5.NoIndex.L005	Animal
894.MR239.lane3.NoIndex.L003	Animal
894.OR395.lane3.NoIndex.L003	Animal
894.OS741.lane3.NoIndex.L003	Animal
894.SV1766.lane5.NoIndex.L005	Animal
894.YY1135.lane5.NoIndex.L005	Animal
894.UY144.lane3.NoIndex.L003	Animal
894.YY1163.lane5.NoIndex.L005	Animal
894.OS1706.lane5.NoIndex.L005	Animal
894.OS528.lane3.NoIndex.L003	Animal
894.UY932.lane3.NoIndex.L003	Animal
894.UY65.lane3.NoIndex.L003	Animal
894.C1516.lane5.NoIndex.L005	Animal
894.UY793.lane3.NoIndex.L003	Animal
894.OS1912.lane2.NoIndex.L002	Animal
894.GV1887.lane2.NoIndex.L002	Animal
894.GV1013.lane5.NoIndex.L005	Animal
894.YY1097.lane5.NoIndex.L005	Animal
894.OS1230.lane5.NoIndex.L005	Animal
894.MR283.lane3.NoIndex.L003	Animal
894.F1558.lane5.NoIndex.L005	Animal
894.UY645.lane3.NoIndex.L003	Animal
894.YY1179.lane5.NoIndex.L005	Animal
894.C1524.lane5.NoIndex.L005	Animal
894.OS444.lane3.NoIndex.L003	Animal
894.UY805.lane3.NoIndex.L003	Animal
894.UY1332.lane5.NoIndex.L005	Animal
894.SV1293.lane5.NoIndex.L005	Animal
894.MR499.lane3.NoIndex.L003	Animal
894.OR352.lane3.NoIndex.L003	Animal
894.MR287.lane3.NoIndex.L003	Animal
894.SV1269.lane5.NoIndex.L005	Animal
894.OS1221.lane5.NoIndex.L005	Animal
894.OS461.lane3.NoIndex.L003	Animal
894.OR386.lane3.NoIndex.L003	Animal
894.OS633.lane3.NoIndex.L003	Animal
894.YY994.lane5.NoIndex.L005	Animal
894.OS759.lane3.NoIndex.L003	Animal
894.UY664.lane3.NoIndex.L003	Animal
894.OS814.lane3.NoIndex.L003	Animal
894.OR360.lane3.NoIndex.L003	Animal
894.YY1640.lane5.NoIndex.L005	Animal
894.YY1592.lane5.NoIndex.L005	Animal
894.SV1418.lane5.NoIndex.L005	Animal
894.SV1394.lane5.NoIndex.L005	Animal
894.GV1057.lane5.NoIndex.L005	Animal
894.YY1574.lane5.NoIndex.L005	Animal
894.YY1588.lane5.NoIndex.L005	Animal
894.MR278.lane3.NoIndex.L003	Animal
894.OS578.lane3.NoIndex.L003	Animal
894.OR390.lane3.NoIndex.L003	Animal
894.YY1593.lane5.NoIndex.L005	Animal
894.OS1215.lane5.NoIndex.L005	Animal
894.F1443.lane5.NoIndex.L005	Animal
894.SL875.lane3.NoIndex.L003	Animal
894.MR210.lane3.NoIndex.L003	Animal
894.UY722.lane3.NoIndex.L003	Animal
894.YY1116.lane5.NoIndex.L005	Animal
894.YY1807.lane5.NoIndex.L005	Animal
894.SL851.lane3.NoIndex.L003	Animal
894.OS625.lane3.NoIndex.L003	Animal
894.UY720.lane3.NoIndex.L003	Animal
894.YY1120.lane5.NoIndex.L005	Animal
894.UY731.lane3.NoIndex.L003	Animal
894.UY82.lane3.NoIndex.L003	Animal
894.SV1388.lane5.NoIndex.L005	Animal
894.UY1326.lane5.NoIndex.L005	Animal
894.SV1387.lane5.NoIndex.L005	Animal
894.UY135.lane3.NoIndex.L003	Animal
894.UY36.lane3.NoIndex.L003	Animal
894.YY991.lane5.NoIndex.L005	Animal
894.C1487.lane5.NoIndex.L005	Animal
894.UY1362.lane5.NoIndex.L005	Animal
894.MR324.lane3.NoIndex.L003	Animal
894.UY121.lane3.NoIndex.L003	Animal
894.OS1965.lane2.NoIndex.L002	Animal
894.MR253.lane3.NoIndex.L003	Animal
894.OS1261.lane5.NoIndex.L005	Animal
894.UY651.lane3.NoIndex.L003	Animal
894.YY1853.lane2.NoIndex.L002	Animal
894.C1504.lane5.NoIndex.L005	Animal
894.OR362.lane3.NoIndex.L003	Animal
894.OS597.lane3.NoIndex.L003	Animal
894.OS1938.lane2.NoIndex.L002	Animal
894.SV1314.lane5.NoIndex.L005	Animal
894.MR294.lane3.NoIndex.L003	Animal
894.GV1882.lane2.NoIndex.L002	Animal
894.SV1749.lane5.NoIndex.L005	Animal
894.UY172.lane3.NoIndex.L003	Animal
894.SV1550.lane5.NoIndex.L005	Animal
894.SL834.lane3.NoIndex.L003	Animal
894.OS744.lane3.NoIndex.L003	Animal
894.UY802.lane3.NoIndex.L003	Animal
894.OR353.lane3.NoIndex.L003	Animal
894.UY1378.lane5.NoIndex.L005	Animal
894.OS1712.lane5.NoIndex.L005	Animal
894.UY74.lane3.NoIndex.L003	Animal
894.YY1145.lane5.NoIndex.L005	Animal
894.MR195.lane3.NoIndex.L003	Animal
894.YY961.lane5.NoIndex.L005	Animal
894.YY1118.lane5.NoIndex.L005	Animal
894.SV1732.lane5.NoIndex.L005	Animal
894.GV1061.lane5.NoIndex.L005	Animal
894.YY1146.lane5.NoIndex.L005	Animal
894.YY1649.lane5.NoIndex.L005	Animal
894.MR302.lane3.NoIndex.L003	Animal
894.OS1935.lane2.NoIndex.L002	Animal
894.C1483.lane5.NoIndex.L005	Animal
894.MR516.lane3.NoIndex.L003	Animal
894.SV1541.lane5.NoIndex.L005	Animal
894.OS1677.lane5.NoIndex.L005	Animal
894.C1494.lane5.NoIndex.L005	Animal
894.F1446.lane5.NoIndex.L005	Animal
894.C1482.lane5.NoIndex.L005	Animal
894.OR348.lane3.NoIndex.L003	Animal
894.UY56.lane3.NoIndex.L003	Animal
894.F1434.lane5.NoIndex.L005	Animal
894.YY1182.lane5.NoIndex.L005	Animal
894.MR194.lane3.NoIndex.L003	Animal
894.MR258.lane3.NoIndex.L003	Animal
894.SV1760.lane5.NoIndex.L005	Animal
894.SL867.lane3.NoIndex.L003	Animal
894.UY46.lane3.NoIndex.L003	Animal
894.YY1635.lane5.NoIndex.L005	Animal
894.OS1225.lane5.NoIndex.L005	Animal
894.UY113.lane3.NoIndex.L003	Animal
894.OS624.lane3.NoIndex.L003	Animal
894.MR241.lane3.NoIndex.L003	Animal
894.YY1161.lane5.NoIndex.L005	Animal
894.YY1865.lane2.NoIndex.L002	Animal
894.YY1106.lane5.NoIndex.L005	Animal
894.MR248.lane3.NoIndex.L003	Animal
894.MR306.lane3.NoIndex.L003	Animal
894.SL849.lane3.NoIndex.L003	Animal
894.YY1812.lane5.NoIndex.L005	Animal
894.YY1633.lane5.NoIndex.L005	Animal
894.UY709.lane3.NoIndex.L003	Animal
894.GV1033.lane5.NoIndex.L005	Animal
894.SL863.lane3.NoIndex.L003	Animal
894.C1512.lane5.NoIndex.L005	Animal
894.MR268.lane3.NoIndex.L003	Animal
894.F1439.lane5.NoIndex.L005	Animal
894.GV1665.lane5.NoIndex.L005	Animal
894.OS470.lane3.NoIndex.L003	Animal
894.UY1334.lane5.NoIndex.L005	Animal
894.OS1268.lane5.NoIndex.L005	Animal
894.UY676.lane3.NoIndex.L003	Animal
894.SV1311.lane5.NoIndex.L005	Animal
894.OS1714.lane5.NoIndex.L005	Animal
894.UY93.lane3.NoIndex.L003	Animal
894.OS1693.lane5.NoIndex.L005	Animal
894.UY1349.lane5.NoIndex.L005	Animal
894.UY15.lane3.NoIndex.L003	Animal
894.SV1305.lane5.NoIndex.L005	Animal
894.UY177.lane3.NoIndex.L003	Animal
894.YY1863.lane2.NoIndex.L002	Animal
894.OS1685.lane5.NoIndex.L005	Animal
894.SL836.lane3.NoIndex.L003	Animal
894.OS1263.lane5.NoIndex.L005	Animal
894.MR232.lane3.NoIndex.L003	Animal
894.OS1229.lane5.NoIndex.L005	Animal
894.OR412.lane3.NoIndex.L003	Animal
894.UY171.lane3.NoIndex.L003	Animal
894.SL832.lane3.NoIndex.L003	Animal
894.YY1099.lane5.NoIndex.L005	Animal
894.YY1175.lane5.NoIndex.L005	Animal
894.OS635.lane3.NoIndex.L003	Animal
894.OS810.lane3.NoIndex.L003	Animal
894.MR251.lane3.NoIndex.L003	Animal
894.SV2010.lane2.NoIndex.L002	Animal
894.OS737.lane3.NoIndex.L003	Animal
894.YY1143.lane5.NoIndex.L005	Animal
894.MR511.lane3.NoIndex.L003	Animal
894.UY162.lane3.NoIndex.L003	Animal
894.UY726.lane3.NoIndex.L003	Animal
894.SV1308.lane5.NoIndex.L005	Animal
894.UY138.lane3.NoIndex.L003	Animal
894.OS544.lane3.NoIndex.L003	Animal
894.SV1744.lane5.NoIndex.L005	Animal
894.F1457.lane5.NoIndex.L005	Animal
894.UY35.lane3.NoIndex.L003	Animal
894.YY1124.lane5.NoIndex.L005	Animal
894.OS1946.lane2.NoIndex.L002	Animal
894.GV1012.lane5.NoIndex.L005	Animal
894.OS607.lane3.NoIndex.L003	Animal
894.MR224.lane3.NoIndex.L003	Animal
894.GV1673.lane5.NoIndex.L005	Animal
894.MR191.lane3.NoIndex.L003	Animal
894.SL870.lane3.NoIndex.L003	Animal
894.YY1160.lane5.NoIndex.L005	Animal
894.MR297.lane3.NoIndex.L003	Animal
894.SV1545.lane5.NoIndex.L005	Animal
894.OS1969.lane2.NoIndex.L002	Animal
894.SL855.lane3.NoIndex.L003	Animal
894.OR420.lane3.NoIndex.L003	Animal
894.OS465.lane3.NoIndex.L003	Animal
894.UY767.lane3.NoIndex.L003	Animal
894.MR327.lane3.NoIndex.L003	Animal
894.OS1922.lane2.NoIndex.L002	Animal
894.F1436.lane5.NoIndex.L005	Animal
894.YY1180.lane5.NoIndex.L005	Animal
894.GV1043.lane5.NoIndex.L005	Animal
894.UY71.lane3.NoIndex.L003	Animal
894.MR289.lane3.NoIndex.L003	Animal
894.UY1787.lane5.NoIndex.L005	Animal
894.SV1774.lane5.NoIndex.L005	Animal
894.UY105.lane3.NoIndex.L003	Animal
894.UY173.lane3.NoIndex.L003	Animal
894.GV1021.lane5.NoIndex.L005	Animal
894.SL820.lane3.NoIndex.L003	Animal
894.OS1240.lane5.NoIndex.L005	Animal
894.UY1329.lane5.NoIndex.L005	Animal
894.OS1257.lane5.NoIndex.L005	Animal
894.OS543.lane3.NoIndex.L003	Animal
894.YY995.lane5.NoIndex.L005	Animal
894.UY696.lane3.NoIndex.L003	Animal
894.SV1549.lane5.NoIndex.L005	Animal
894.OS1704.lane5.NoIndex.L005	Animal
894.OS445.lane3.NoIndex.L003	Animal
894.YY1843.lane2.NoIndex.L002	Animal
894.OS1675.lane5.NoIndex.L005	Animal
894.OR416.lane3.NoIndex.L003	Animal
894.OS1696.lane5.NoIndex.L005	Animal
894.OS740.lane3.NoIndex.L003	Animal
894.OS1207.lane5.NoIndex.L005	Animal
894.OS456.lane3.NoIndex.L003	Animal
894.OR411.lane3.NoIndex.L003	Animal
894.SV1307.lane5.NoIndex.L005	Animal
894.YY1117.lane5.NoIndex.L005	Animal
894.OS631.lane3.NoIndex.L003	Animal
894.F1451.lane5.NoIndex.L005	Animal
894.UY86.lane3.NoIndex.L003	Animal
894.GV1029.lane5.NoIndex.L005	Animal
894.UY1382.lane5.NoIndex.L005	Animal
894.OS752.lane3.NoIndex.L003	Animal
894.UY1352.lane5.NoIndex.L005	Animal
894.OS1951.lane2.NoIndex.L002	Animal
894.UY1376.lane5.NoIndex.L005	Animal
894.MR206.lane3.NoIndex.L003	Animal
894.UY174.lane3.NoIndex.L003	Animal
894.OR379.lane3.NoIndex.L003	Animal
894.UY1795.lane5.NoIndex.L005	Animal
894.OS1692.lane5.NoIndex.L005	Animal
894.UY1377.lane5.NoIndex.L005	Animal
894.F1560.lane5.NoIndex.L005	Animal
894.SV1736.lane5.NoIndex.L005	Animal
894.MR315.lane3.NoIndex.L003	Animal
894.MR305.lane3.NoIndex.L003	Animal
894.YY1185.lane5.NoIndex.L005	Animal
894.F1433.lane5.NoIndex.L005	Animal
894.YY1192.lane5.NoIndex.L005	Animal
894.UY674.lane3.NoIndex.L003	Animal
894.GV1667.lane5.NoIndex.L005	Animal
894.UY712.lane3.NoIndex.L003	Animal
894.SL826.lane3.NoIndex.L003	Animal
894.YY1862.lane2.NoIndex.L002	Animal
894.YY1204.lane5.NoIndex.L005	Animal
894.YY1121.lane5.NoIndex.L005	Animal
894.SV1320.lane5.NoIndex.L005	Animal
894.OS1267.lane5.NoIndex.L005	Animal
894.OS1689.lane5.NoIndex.L005	Animal
894.OS637.lane3.NoIndex.L003	Animal
894.MR947.lane3.NoIndex.L003	Animal
894.SV1287.lane5.NoIndex.L005	Animal
894.OS1947.lane2.NoIndex.L002	Animal
894.YY1647.lane5.NoIndex.L005	Animal
894.OS1220.lane5.NoIndex.L005	Animal
894.OS1226.lane5.NoIndex.L005	Animal
894.YY1096.lane5.NoIndex.L005	Animal
894.GV1052.lane5.NoIndex.L005	Animal
894.UY1797.lane5.NoIndex.L005	Animal
894.UY33.lane3.NoIndex.L003	Animal
894.SV1302.lane5.NoIndex.L005	Animal
894.OR410.lane3.NoIndex.L003	Animal
894.MR298.lane3.NoIndex.L003	Animal
894.SL873.lane3.NoIndex.L003	Animal
894.SV1397.lane5.NoIndex.L005	Animal
894.C1477.lane5.NoIndex.L005	Animal
894.GV1045.lane5.NoIndex.L005	Animal
894.C1489.lane5.NoIndex.L005	Animal
894.SV1391.lane5.NoIndex.L005	Animal
894.MR271.lane3.NoIndex.L003	Animal
894.YY1111.lane5.NoIndex.L005	Animal
894.UY698.lane3.NoIndex.L003	Animal
894.YY1855.lane2.NoIndex.L002	Animal
894.F1565.lane5.NoIndex.L005	Animal
894.SV1997.lane2.NoIndex.L002	Animal
894.SV1761.lane5.NoIndex.L005	Animal
894.SV1773.lane5.NoIndex.L005	Animal
894.OS1248.lane5.NoIndex.L005	Animal
894.UY667.lane3.NoIndex.L003	Animal
894.SV1719.lane5.NoIndex.L005	Animal
894.YY1805.lane5.NoIndex.L005	Animal
894.OR423.lane3.NoIndex.L003	Animal
894.OS452.lane3.NoIndex.L003	Animal
894.OS1945.lane2.NoIndex.L002	Animal
894.SV1278.lane5.NoIndex.L005	Animal
894.UY710.lane3.NoIndex.L003	Animal
894.UY153.lane3.NoIndex.L003	Animal
894.MR197.lane3.NoIndex.L003	Animal
894.YY1806.lane5.NoIndex.L005	Animal
894.OR409.lane3.NoIndex.L003	Animal
894.SV1988.lane2.NoIndex.L002	Animal
894.YY1142.lane5.NoIndex.L005	Animal
894.YY1600.lane5.NoIndex.L005	Animal
894.OS1210.lane5.NoIndex.L005	Animal
894.UY1785.lane5.NoIndex.L005	Animal
894.OS1690.lane5.NoIndex.L005	Animal
894.YY997.lane5.NoIndex.L005	Animal
894.OS605.lane3.NoIndex.L003	Animal
894.UY703.lane3.NoIndex.L003	Animal
894.GV1041.lane5.NoIndex.L005	Animal
894.UY647.lane3.NoIndex.L003	Animal
894.OS462.lane3.NoIndex.L003	Animal
894.SV1987.lane2.NoIndex.L002	Animal
894.YY1093.lane5.NoIndex.L005	Animal
894.GV1040.lane5.NoIndex.L005	Animal
894.YY1079.lane5.NoIndex.L005	Animal
894.OS1233.lane5.NoIndex.L005	Animal
894.SV1540.lane5.NoIndex.L005	Animal
894.SV1546.lane5.NoIndex.L005	Animal
894.YY1086.lane5.NoIndex.L005	Animal
894.OR369.lane3.NoIndex.L003	Animal
894.OR341.lane3.NoIndex.L003	Animal
894.F1459.lane5.NoIndex.L005	Animal
894.UY169.lane3.NoIndex.L003	Animal
894.OS1958.lane2.NoIndex.L002	Animal
894.MR505.lane3.NoIndex.L003	Animal
894.F1556.lane5.NoIndex.L005	Animal
894.OS1684.lane5.NoIndex.L005	Animal
894.SL828.lane3.NoIndex.L003	Animal
894.OR354.lane3.NoIndex.L003	Animal
894.OR373.lane3.NoIndex.L003	Animal
894.OR378.lane3.NoIndex.L003	Animal
894.UY661.lane3.NoIndex.L003	Animal
894.UY707.lane3.NoIndex.L003	Animal
894.YY1202.lane5.NoIndex.L005	Animal
894.F1428.lane5.NoIndex.L005	Animal
894.MR301.lane3.NoIndex.L003	Animal
894.UY695.lane3.NoIndex.L003	Animal
894.UY1779.lane5.NoIndex.L005	Animal
894.SV1298.lane5.NoIndex.L005	Animal
894.SV1528.lane5.NoIndex.L005	Animal
894.YY1590.lane5.NoIndex.L005	Animal
894.GV1907.lane2.NoIndex.L002	Animal
894.YY1587.lane5.NoIndex.L005	Animal
894.OR381.lane3.NoIndex.L003	Animal
894.OS806.lane3.NoIndex.L003	Animal
894.SV1739.lane5.NoIndex.L005	Animal
894.OR366.lane3.NoIndex.L003	Animal
894.UY176.lane3.NoIndex.L003	Animal
894.UY777.lane3.NoIndex.L003	Animal
894.UY1369.lane5.NoIndex.L005	Animal
894.OS587.lane3.NoIndex.L003	Animal
894.C1506.lane5.NoIndex.L005	Animal
894.GV1019.lane5.NoIndex.L005	Animal
894.SV1422.lane5.NoIndex.L005	Animal
894.SV1415.lane5.NoIndex.L005	Animal
894.YY1617.lane5.NoIndex.L005	Animal
894.UY167.lane3.NoIndex.L003	Animal
894.OS630.lane3.NoIndex.L003	Animal
894.GV1899.lane2.NoIndex.L002	Animal
894.OS1972.lane2.NoIndex.L002	Animal
894.UY640.lane3.NoIndex.L003	Animal
894.OS1948.lane2.NoIndex.L002	Animal
894.OS1932.lane2.NoIndex.L002	Animal
894.OS1962.lane2.NoIndex.L002	Animal
894.YY1129.lane5.NoIndex.L005	Animal
894.GV1060.lane5.NoIndex.L005	Animal
894.MR226.lane3.NoIndex.L003	Animal
894.OR404.lane3.NoIndex.L003	Animal
894.OS1929.lane2.NoIndex.L002	Animal
894.GV1900.lane2.NoIndex.L002	Animal
894.SV1753.lane5.NoIndex.L005	Animal
894.SV1419.lane5.NoIndex.L005	Animal
894.UY99.lane3.NoIndex.L003	Animal
894.YY1114.lane5.NoIndex.L005	Animal
894.UY126.lane3.NoIndex.L003	Animal
894.UY934.lane3.NoIndex.L003	Animal
894.YY964.lane5.NoIndex.L005	Animal
894.SV1743.lane5.NoIndex.L005	Animal
894.UY16.lane3.NoIndex.L003	Animal
894.MR238.lane3.NoIndex.L003	Animal
894.GV1037.lane5.NoIndex.L005	Animal
894.MR949.lane3.NoIndex.L003	Animal
894.YY1824.lane2.NoIndex.L002	Animal
894.MR213.lane3.NoIndex.L003	Animal
894.YY1642.lane5.NoIndex.L005	Animal
894.MR517.lane3.NoIndex.L003	Animal
894.UY700.lane3.NoIndex.L003	Animal
894.SV1740.lane5.NoIndex.L005	Animal
894.GV1053.lane5.NoIndex.L005	Animal
894.C1509.lane5.NoIndex.L005	Animal
894.OR335.lane3.NoIndex.L003	Animal
894.GV1670.lane5.NoIndex.L005	Animal
894.UY5.lane3.NoIndex.L003	Animal
894.OS609.lane3.NoIndex.L003	Animal
894.MR513.lane3.NoIndex.L003	Animal
894.YY1149.lane5.NoIndex.L005	Animal
894.UY915.lane3.NoIndex.L003	Animal
894.OR408.lane3.NoIndex.L003	Animal
894.UY652.lane3.NoIndex.L003	Animal
894.SL848.lane3.NoIndex.L003	Animal
894.OR391.lane3.NoIndex.L003	Animal
894.UY166.lane3.NoIndex.L003	Animal
894.SV1399.lane5.NoIndex.L005	Animal
894.MR325.lane3.NoIndex.L003	Animal
894.UY119.lane3.NoIndex.L003	Animal
894.F1454.lane5.NoIndex.L005	Animal
894.YY1103.lane5.NoIndex.L005	Animal
894.OS1212.lane5.NoIndex.L005	Animal
894.YY1123.lane5.NoIndex.L005	Animal
894.SV1398.lane5.NoIndex.L005	Animal
894.YY1809.lane5.NoIndex.L005	Animal
894.OR432.lane3.NoIndex.L003	Animal
894.SL868.lane3.NoIndex.L003	Animal
894.UY66.lane3.NoIndex.L003	Animal
894.UY1793.lane5.NoIndex.L005	Animal
894.MR269.lane3.NoIndex.L003	Animal
894.F1465.lane5.NoIndex.L005	Animal
894.UY661.lane3.NoIndex.L003.r	Animal
894.C1502.lane5.NoIndex.L005	Animal
894.UY58.lane3.NoIndex.L003	Animal
894.YY979.lane5.NoIndex.L005	Animal
894.GV1885.lane2.NoIndex.L002	Animal
894.OS1919.lane2.NoIndex.L002	Animal
894.OR429.lane3.NoIndex.L003	Animal
894.OS460.lane3.NoIndex.L003	Animal
894.OR338.lane3.NoIndex.L003	Animal
894.UY689.lane3.NoIndex.L003	Animal
894.MR211.lane3.NoIndex.L003	Animal
894.UY765.lane3.NoIndex.L003	Animal
894.OS812.lane3.NoIndex.L003	Animal
894.OS749.lane3.NoIndex.L003	Animal
894.OR368.lane3.NoIndex.L003	Animal
894.OR363.lane3.NoIndex.L003	Animal
894.YY1598.lane5.NoIndex.L005	Animal
894.UY137.lane3.NoIndex.L003	Animal
894.C1484.lane5.NoIndex.L005	Animal
894.OR334.lane3.NoIndex.L003	Animal
894.UY1335.lane5.NoIndex.L005	Animal
894.SV1325.lane5.NoIndex.L005	Animal
894.OS561.lane3.NoIndex.L003	Animal
894.GV1058.lane5.NoIndex.L005	Animal
894.OS458.lane3.NoIndex.L003	Animal
894.MR500.lane3.NoIndex.L003	Animal
894.UY730.lane3.NoIndex.L003	Animal
894.UY704.lane3.NoIndex.L003	Animal
894.YY1821.lane5.NoIndex.L005	Animal
894.OS582.lane3.NoIndex.L003	Animal
894.OR374.lane3.NoIndex.L003	Animal
894.SV1292.lane5.NoIndex.L005	Animal
894.YY1071.lane5.NoIndex.L005	Animal
894.UY1344.lane5.NoIndex.L005	Animal
894.MR215.lane3.NoIndex.L003	Animal
894.UY1796.lane5.NoIndex.L005	Animal
894.SV1548.lane5.NoIndex.L005	Animal
894.SV1294.lane5.NoIndex.L005	Animal
894.YY1860.lane2.NoIndex.L002	Animal
894.MR235.lane3.NoIndex.L003	Animal
894.OS1247.lane5.NoIndex.L005	Animal
894.UY1354.lane5.NoIndex.L005	Animal
894.YY1847.lane2.NoIndex.L002	Animal
894.YY1177.lane5.NoIndex.L005	Animal
894.GV1657.lane5.NoIndex.L005	Animal
894.UY170.lane3.NoIndex.L003	Animal
894.OS758.lane3.NoIndex.L003	Animal
894.SV1288.lane5.NoIndex.L005	Animal
894.SL879.lane3.NoIndex.L003	Animal
894.OS1952.lane2.NoIndex.L002	Animal
894.OS1961.lane2.NoIndex.L002	Animal
894.UY772.lane3.NoIndex.L003	Animal
894.OR336.lane3.NoIndex.L003	Animal
894.UY114.lane3.NoIndex.L003	Animal
894.OR339.lane3.NoIndex.L003	Animal
894.OS1255.lane5.NoIndex.L005	Animal
894.OR397.lane3.NoIndex.L003	Animal
894.C1486.lane5.NoIndex.L005	Animal
894.OS554.lane3.NoIndex.L003	Animal
894.C1518.lane5.NoIndex.L005	Animal
894.SV1406.lane5.NoIndex.L005	Animal
894.YY1172.lane5.NoIndex.L005	Animal
894.OR371.lane3.NoIndex.L003	Animal
894.YY1623.lane5.NoIndex.L005	Animal
894.UY1336.lane5.NoIndex.L005	Animal
894.MR328.lane3.NoIndex.L003	Animal
894.SL850.lane3.NoIndex.L003	Animal
894.YY1868.lane2.NoIndex.L002	Animal
894.YY1651.lane5.NoIndex.L005	Animal
894.UY768.lane3.NoIndex.L003	Animal
894.YY1196.lane5.NoIndex.L005	Animal
894.UY17.lane3.NoIndex.L003	Animal
894.UY69.lane3.NoIndex.L003	Animal
894.YY966.lane5.NoIndex.L005	Animal
894.UY31.lane3.NoIndex.L003	Animal
894.UY70.lane3.NoIndex.L003	Animal
894.GV1038.lane5.NoIndex.L005	Animal
894.UY782.lane3.NoIndex.L003	Animal
894.SV1421.lane5.NoIndex.L005	Animal
894.UY1339.lane5.NoIndex.L005	Animal
894.F1554.lane5.NoIndex.L005	Animal
894.YY1122.lane5.NoIndex.L005	Animal
894.SV1389.lane5.NoIndex.L005	Animal
894.SV1282.lane5.NoIndex.L005	Animal
894.UY771.lane3.NoIndex.L003	Animal
894.SV1746.lane5.NoIndex.L005	Animal
894.UY21.lane3.NoIndex.L003	Animal
894.SL852.lane3.NoIndex.L003	Animal
894.UY723.lane3.NoIndex.L003	Animal
894.OR417.lane3.NoIndex.L003	Animal
894.OS1224.lane5.NoIndex.L005	Animal
894.OS539.lane3.NoIndex.L003	Animal
894.MR222.lane3.NoIndex.L003	Animal
894.OS1941.lane2.NoIndex.L002	Animal
894.OS450.lane3.NoIndex.L003	Animal
894.MR189.lane3.NoIndex.L003	Animal
894.UY685.lane3.NoIndex.L003	Animal
894.YY1619.lane5.NoIndex.L005	Animal
894.OS563.lane3.NoIndex.L003	Animal
894.MR292.lane3.NoIndex.L003	Animal
894.OS629.lane3.NoIndex.L003	Animal
894.OS745.lane3.NoIndex.L003	Animal
894.OS1678.lane5.NoIndex.L005	Animal
894.MR265.lane3.NoIndex.L003	Animal
894.SV1527.lane5.NoIndex.L005	Animal
894.UY106.lane3.NoIndex.L003	Animal
894.YY1101.lane5.NoIndex.L005	Animal
894.UY1374.lane5.NoIndex.L005	Animal
894.GV1028.lane5.NoIndex.L005	Animal
894.UY1363.lane5.NoIndex.L005	Animal
894.UY2.lane3.NoIndex.L003	Animal
894.UY111.lane3.NoIndex.L003	Animal
894.OS449.lane3.NoIndex.L003	Animal
894.F1460.lane5.NoIndex.L005	Animal
894.OS1245.lane5.NoIndex.L005	Animal
894.GV1003.lane5.NoIndex.L005	Animal
894.GV1015.lane5.NoIndex.L005	Animal
894.MR218.lane3.NoIndex.L003	Animal
894.UY117.lane3.NoIndex.L003	Animal
894.OS1964.lane2.NoIndex.L002	Animal
894.OS1695.lane5.NoIndex.L005	Animal
894.UY7.lane3.NoIndex.L003	Animal
894.YY1153.lane5.NoIndex.L005	Animal
894.UY133.lane3.NoIndex.L003	Animal
894.SV1535.lane5.NoIndex.L005	Animal
894.UY64.lane3.NoIndex.L003	Animal
894.MR503.lane3.NoIndex.L003	Animal
894.OR377.lane3.NoIndex.L003	Animal
894.MR237.lane3.NoIndex.L003	Animal
894.OS747.lane3.NoIndex.L003	Animal
894.OS1251.lane5.NoIndex.L005	Animal
894.C1471.lane5.NoIndex.L005	Animal
894.F1426.lane5.NoIndex.L005	Animal
894.YY1576.lane5.NoIndex.L005	Animal
894.C1488.lane5.NoIndex.L005	Animal
894.OS541.lane3.NoIndex.L003	Animal
894.GV1018.lane5.NoIndex.L005	Animal
894.MR208.lane3.NoIndex.L003	Animal
894.MR309.lane3.NoIndex.L003	Animal
894.OS734.lane3.NoIndex.L003	Animal
894.UY59.lane3.NoIndex.L003	Animal
894.YY1639.lane5.NoIndex.L005	Animal
894.YY1648.lane5.NoIndex.L005	Animal
894.SL842.lane3.NoIndex.L003	Animal
894.MR250.lane3.NoIndex.L003	Animal
894.MR951.lane3.NoIndex.L003	Animal
894.SL816.lane3.NoIndex.L003	Animal
894.OS1236.lane5.NoIndex.L005	Animal
894.UY673.lane3.NoIndex.L003	Animal
894.MR316.lane3.NoIndex.L003	Animal
894.MR260.lane3.NoIndex.L003	Animal
894.SV1768.lane5.NoIndex.L005	Animal
894.MR279.lane3.NoIndex.L003	Animal
894.OR361.lane3.NoIndex.L003	Animal
894.UY800.lane3.NoIndex.L003	Animal
894.SV1544.lane5.NoIndex.L005	Animal
894.OS1970.lane2.NoIndex.L002	Animal
894.OS1943.lane2.NoIndex.L002	Animal
894.GV1020.lane5.NoIndex.L005	Animal
894.OS586.lane3.NoIndex.L003	Animal
894.OS1222.lane5.NoIndex.L005	Animal
894.OS545.lane3.NoIndex.L003	Animal
894.OR383.lane3.NoIndex.L003	Animal
894.MR263.lane3.NoIndex.L003	Animal
894.OR385.lane3.NoIndex.L003	Animal
894.OS486.lane3.NoIndex.L003	Animal
894.UY123.lane3.NoIndex.L003	Animal
894.UY115.lane3.NoIndex.L003	Animal
894.OS598.lane3.NoIndex.L003	Animal
894.YY1187.lane5.NoIndex.L005	Animal
894.F1431.lane5.NoIndex.L005	Animal
894.YY1834.lane2.NoIndex.L002	Animal
894.OR376.lane3.NoIndex.L003	Animal
894.OS1971.lane2.NoIndex.L002	Animal
894.F1559.lane5.NoIndex.L005	Animal
894.GV1024.lane5.NoIndex.L005	Animal
894.SL843.lane3.NoIndex.L003	Animal
894.MR281.lane3.NoIndex.L003	Animal
894.SV1730.lane5.NoIndex.L005	Animal
894.UY646.lane3.NoIndex.L003	Animal
894.GV1903.lane2.NoIndex.L002	Animal
894.UY90.lane3.NoIndex.L003	Animal
894.SV1767.lane5.NoIndex.L005	Animal
894.SV1531.lane5.NoIndex.L005	Animal
894.C1497.lane5.NoIndex.L005	Animal
894.MR493.lane3.NoIndex.L003	Animal
894.GV1904.lane2.NoIndex.L002	Animal
894.SL876.lane3.NoIndex.L003	Animal
894.MR314.lane3.NoIndex.L003	Animal
894.GV1881.lane2.NoIndex.L002	Animal
894.UY642.lane3.NoIndex.L003	Animal
894.YY1181.lane5.NoIndex.L005	Animal
894.F1437.lane5.NoIndex.L005	Animal
894.UY1788.lane5.NoIndex.L005	Animal
894.YY1597.lane5.NoIndex.L005	Animal
894.SV1755.lane5.NoIndex.L005	Animal
894.OS596.lane3.NoIndex.L003	Animal
894.SV1754.lane5.NoIndex.L005	Animal
894.UY157.lane3.NoIndex.L003	Animal
894.OR427.lane3.NoIndex.L003	Animal
894.YY1871.lane2.NoIndex.L002	Animal
894.UY112.lane3.NoIndex.L003	Animal
894.UY78.lane3.NoIndex.L003	Animal
894.YY1176.lane5.NoIndex.L005	Animal
894.UY657.lane3.NoIndex.L003	Animal
894.GV1879.lane2.NoIndex.L002	Animal
894.UY671.lane3.NoIndex.L003	Animal
894.UY675.lane3.NoIndex.L003	Animal
894.YY1644.lane5.NoIndex.L005	Animal
894.UY1790.lane5.NoIndex.L005	Animal
894.OR433.lane3.NoIndex.L003	Animal
894.SV1273.lane5.NoIndex.L005	Animal
894.YY1585.lane5.NoIndex.L005	Animal
894.MR310.lane3.NoIndex.L003	Animal
894.UY75.lane3.NoIndex.L003	Animal
894.GV1666.lane5.NoIndex.L005	Animal
894.SV1542.lane5.NoIndex.L005	Animal
894.F1456.lane5.NoIndex.L005	Animal
894.UY780.lane3.NoIndex.L003	Animal
894.MR255.lane3.NoIndex.L003	Animal
894.OS1927.lane2.NoIndex.L002	Animal
894.SV1306.lane5.NoIndex.L005	Animal
894.OS1241.lane5.NoIndex.L005	Animal
894.MR225.lane3.NoIndex.L003	Animal
894.OS1939.lane2.NoIndex.L002	Animal
894.OR345.lane3.NoIndex.L003	Animal
894.YY1631.lane5.NoIndex.L005	Animal
894.UY23.lane3.NoIndex.L003	Animal
894.GV1046.lane5.NoIndex.L005	Animal
894.OS1698.lane5.NoIndex.L005	Animal
894.YY1611.lane5.NoIndex.L005	Animal
894.OR425.lane3.NoIndex.L003	Animal
894.UY930.lane3.NoIndex.L003	Animal
894.YY1610.lane5.NoIndex.L005	Animal
894.OS463.lane3.NoIndex.L003	Animal
894.OR396.lane3.NoIndex.L003	Animal
894.MR276.lane3.NoIndex.L003	Animal
894.SL815.lane3.NoIndex.L003	Animal
894.GV1888.lane2.NoIndex.L002	Animal
894.GV1026.lane5.NoIndex.L005	Animal
894.UY791.lane3.NoIndex.L003	Animal
894.OR436.lane3.NoIndex.L003	Animal
894.GV1010.lane5.NoIndex.L005	Animal
894.YY1825.lane2.NoIndex.L002	Animal
894.YY1837.lane2.NoIndex.L002	Animal
894.F1466.lane5.NoIndex.L005	Animal
894.SV1400.lane5.NoIndex.L005	Animal
894.YY1823.lane5.NoIndex.L005	Animal
894.OS1216.lane5.NoIndex.L005	Animal
894.YY1815.lane5.NoIndex.L005	Animal
894.SV1416.lane5.NoIndex.L005	Animal
894.UY179.lane3.NoIndex.L003	Animal
894.UY779.lane3.NoIndex.L003	Animal
894.SL865.lane3.NoIndex.L003	Animal
894.MR518.lane3.NoIndex.L003	Animal
894.OS622.lane3.NoIndex.L003	Animal
894.SL888.lane3.NoIndex.L003	Animal
894.YY1081.lane5.NoIndex.L005	Animal
894.OS574.lane3.NoIndex.L003	Animal
894.OS546.lane3.NoIndex.L003	Animal
894.UY701.lane3.NoIndex.L003	Animal
894.OS1218.lane5.NoIndex.L005	Animal
894.UY1331.lane5.NoIndex.L005	Animal
894.OR358.lane3.NoIndex.L003	Animal
894.GV1036.lane5.NoIndex.L005	Animal
894.OS751.lane3.NoIndex.L003	Animal
894.MR304.lane3.NoIndex.L003	Animal
894.MR216.lane3.NoIndex.L003	Animal
894.OR375.lane3.NoIndex.L003	Animal
894.GV1044.lane5.NoIndex.L005	Animal
894.UY1784.lane5.NoIndex.L005	Animal
894.YY975.lane5.NoIndex.L005	Animal
894.YY967.lane5.NoIndex.L005	Animal
894.YY1811.lane5.NoIndex.L005	Animal
894.OR388.lane3.NoIndex.L003	Animal
894.MR299.lane3.NoIndex.L003	Animal
894.YY1201.lane5.NoIndex.L005	Animal
894.MR948.lane3.NoIndex.L003	Animal
894.C1475.lane5.NoIndex.L005	Animal
894.MR217.lane3.NoIndex.L003	Animal
894.GV1050.lane5.NoIndex.L005	Animal
894.YY1189.lane5.NoIndex.L005	Animal
894.MR266.lane3.NoIndex.L003	Animal
894.OS590.lane3.NoIndex.L003	Animal
894.OS813.lane3.NoIndex.L003	Animal
894.GV1002.lane5.NoIndex.L005	Animal
894.OS1223.lane5.NoIndex.L005	Animal
894.OR430.lane3.NoIndex.L003	Animal
894.MR288.lane3.NoIndex.L003	Animal
894.UY687.lane3.NoIndex.L003	Animal
894.OS610.lane3.NoIndex.L003	Animal
894.YY1174.lane5.NoIndex.L005	Animal
894.OS1713.lane5.NoIndex.L005	Animal
894.YY1839.lane2.NoIndex.L002	Animal
894.YY1100.lane5.NoIndex.L005	Animal
894.SV2001.lane2.NoIndex.L002	Animal
894.GV1878.lane2.NoIndex.L002	Animal
894.GV1905.lane2.NoIndex.L002	Animal
894.OS760.lane3.NoIndex.L003	Animal
894.OS1934.lane2.NoIndex.L002	Animal
894.SV1386.lane5.NoIndex.L005	Animal
894.YY1156.lane5.NoIndex.L005	Animal
894.C1473.lane5.NoIndex.L005	Animal
894.GV1674.lane5.NoIndex.L005	Animal
894.MR186.lane3.NoIndex.L003	Animal
894.UY103.lane3.NoIndex.L003	Animal
894.MR509.lane3.NoIndex.L003	Animal
894.UY129.lane3.NoIndex.L003	Animal
894.YY1601.lane5.NoIndex.L005	Animal
894.UY801.lane3.NoIndex.L003	Animal
894.F1444.lane5.NoIndex.L005	Animal
894.UY926.lane3.NoIndex.L003	Animal
894.OS1913.lane2.NoIndex.L002	Animal
894.OS1208.lane5.NoIndex.L005	Animal
894.SV1423.lane5.NoIndex.L005	Animal
894.F1429.lane5.NoIndex.L005	Animal
894.YY1203.lane5.NoIndex.L005	Animal
894.OS1954.lane2.NoIndex.L002	Animal
894.UY20.lane3.NoIndex.L003	Animal
894.OS530.lane3.NoIndex.L003	Animal
894.MR227.lane3.NoIndex.L003	Animal
894.OS447.lane3.NoIndex.L003	Animal
894.OS621.lane3.NoIndex.L003	Animal
894.SL837.lane3.NoIndex.L003	Animal
894.MR520.lane3.NoIndex.L003	Animal
894.MR200.lane3.NoIndex.L003	Animal
894.YY1840.lane2.NoIndex.L002	Animal
894.OR431.lane3.NoIndex.L003	Animal
894.OS634.lane3.NoIndex.L003	Animal
894.UY792.lane3.NoIndex.L003	Animal
894.GV998.lane5.NoIndex.L005	Animal
894.MR273.lane3.NoIndex.L003	Animal
894.MR212.lane3.NoIndex.L003	Animal
894.UY1347.lane5.NoIndex.L005	Animal
894.OS1246.lane5.NoIndex.L005	Animal
894.OS1694.lane5.NoIndex.L005	Animal
894.OS556.lane3.NoIndex.L003	Animal
894.YY1628.lane5.NoIndex.L005	Animal
894.SV1313.lane5.NoIndex.L005	Animal
894.YY1139.lane5.NoIndex.L005	Animal
894.SV1543.lane5.NoIndex.L005	Animal
894.UY898.lane3.NoIndex.L003	Animal
894.GV1005.lane5.NoIndex.L005	Animal
894.MR522.lane3.NoIndex.L003	Animal
894.UY909.lane3.NoIndex.L003	Animal
894.UY40.lane3.NoIndex.L003	Animal
894.UY63.lane3.NoIndex.L003	Animal
894.YY1808.lane2.NoIndex.L002	Animal
894.SV1276.lane5.NoIndex.L005	Animal
894.YY1870.lane2.NoIndex.L002	Animal
894.YY1603.lane5.NoIndex.L005	Animal
894.UY109.lane3.NoIndex.L003	Animal
894.UY1791.lane5.NoIndex.L005	Animal
894.OS594.lane3.NoIndex.L003	Animal
894.GV1671.lane5.NoIndex.L005	Animal
894.OS542.lane3.NoIndex.L003	Animal
894.SV1992.lane2.NoIndex.L002	Animal
894.SV2012.lane2.NoIndex.L002	Animal
894.UY1373.lane5.NoIndex.L005	Animal
894.YY1844.lane2.NoIndex.L002	Animal
894.SV1393.lane5.NoIndex.L005	Animal
894.F1432.lane5.NoIndex.L005	Animal
894.YY1184.lane5.NoIndex.L005	Animal
894.YY1165.lane5.NoIndex.L005	Animal
894.UY37.lane3.NoIndex.L003	Animal
894.YY1068.lane5.NoIndex.L005	Animal
894.YY1085.lane5.NoIndex.L005	Animal
894.UY919.lane3.NoIndex.L003	Animal
894.YY1125.lane5.NoIndex.L005	Animal
894.UY88.lane3.NoIndex.L003	Animal
894.OS620.lane3.NoIndex.L003	Animal
894.UY1361.lane5.NoIndex.L005	Animal
894.OS485.lane3.NoIndex.L003	Animal
894.C1478.lane5.NoIndex.L005	Animal
894.SV1425.lane5.NoIndex.L005	Animal
894.SL869.lane3.NoIndex.L003	Animal
894.MR184.lane3.NoIndex.L003	Animal
894.F1427.lane5.NoIndex.L005	Animal
894.UY131.lane3.NoIndex.L003	Animal
894.OS1228.lane5.NoIndex.L005	Animal
894.OS1710.lane5.NoIndex.L005	Animal
894.OS1691.lane5.NoIndex.L005	Animal
894.MR270.lane3.NoIndex.L003	Animal
894.UY152.lane3.NoIndex.L003	Animal
894.UY142.lane3.NoIndex.L003	Animal
894.SV1280.lane5.NoIndex.L005	Animal
894.OS1213.lane5.NoIndex.L005	Animal
894.OS592.lane3.NoIndex.L003	Animal
894.OS613.lane3.NoIndex.L003	Animal
894.SV1303.lane5.NoIndex.L005	Animal
894.MR295.lane3.NoIndex.L003	Animal
894.YY1080.lane5.NoIndex.L005	Animal
894.OS1259.lane5.NoIndex.L005	Animal
894.UY1380.lane5.NoIndex.L005	Animal
894.YY963.lane5.NoIndex.L005	Animal
894.SL839.lane3.NoIndex.L003	Animal
894.SV2011.lane2.NoIndex.L002	Animal
894.UY925.lane3.NoIndex.L003	Animal
894.YY1108.lane5.NoIndex.L005	Animal
894.YY953.lane3.NoIndex.L003	Animal
894.OS1940.lane2.NoIndex.L002	Animal
894.UY694.lane3.NoIndex.L003	Animal
894.SV1285.lane5.NoIndex.L005	Animal
894.YY1814.lane5.NoIndex.L005	Animal
894.Arm1986.lane2.NoIndex.L002	Animal
894.SV1759.lane5.NoIndex.L005	Animal
894.OS1688.lane5.NoIndex.L005	Animal
894.UY717.lane3.NoIndex.L003	Animal
894.SV1995.lane2.NoIndex.L002	Animal
894.YY1841.lane2.NoIndex.L002	Animal
894.OR340.lane3.NoIndex.L003	Animal
894.YY1869.lane2.NoIndex.L002	Animal
894.YY1151.lane5.NoIndex.L005	Animal
894.UY697.lane3.NoIndex.L003	Animal
894.UY116.lane3.NoIndex.L003	Animal
894.SV1999.lane2.NoIndex.L002	Animal
894.OS739.lane3.NoIndex.L003	Animal
894.UY1371.lane5.NoIndex.L005	Animal
894.YY1104.lane5.NoIndex.L005	Animal
894.OS439.lane3.NoIndex.L003	Animal
894.OS807.lane3.NoIndex.L003	Animal
894.YY1138.lane5.NoIndex.L005	Animal
894.YY1645.lane5.NoIndex.L005	Animal
894.UY1365.lane5.NoIndex.L005	Animal
894.MR313.lane3.NoIndex.L003	Animal
894.OS1963.lane2.NoIndex.L002	Animal
894.YY1154.lane5.NoIndex.L005	Animal
894.UY911.lane3.NoIndex.L003	Animal
894.YY1605.lane5.NoIndex.L005	Animal
894.MR506.lane3.NoIndex.L003	Animal
894.YY1109.lane5.NoIndex.L005	Animal
894.OS583.lane3.NoIndex.L003	Animal
894.UY917.lane3.NoIndex.L003	Animal
894.SV1270.lane5.NoIndex.L005	Animal
894.YY1637.lane5.NoIndex.L005	Animal
894.OS1234.lane5.NoIndex.L005	Animal
894.UY32.lane3.NoIndex.L003	Animal
894.UY87.lane3.NoIndex.L003	Animal
894.YY1171.lane5.NoIndex.L005	Animal
894.OS1717.lane5.NoIndex.L005	Animal
894.UY924.lane3.NoIndex.L003	Animal
894.MR252.lane3.NoIndex.L003	Animal
894.C1492.lane5.NoIndex.L005	Animal
894.SV2009.lane2.NoIndex.L002	Animal
894.MR312.lane3.NoIndex.L003	Animal
894.UY49.lane3.NoIndex.L003	Animal
894.OS736.lane3.NoIndex.L003	Animal
894.SV1539.lane5.NoIndex.L005	Animal
894.OR402.lane3.NoIndex.L003	Animal
894.MR214.lane3.NoIndex.L003	Animal
894.OR365.lane3.NoIndex.L003	Animal
894.UY649.lane3.NoIndex.L003	Animal
894.MR257.lane3.NoIndex.L003	Animal
894.GV1023.lane5.NoIndex.L005	Animal
894.YY1845.lane2.NoIndex.L002	Animal
894.YY1842.lane2.NoIndex.L002	Animal
894.UY47.lane3.NoIndex.L003	Animal
894.OS581.lane3.NoIndex.L003	Animal
894.UY705.lane3.NoIndex.L003	Animal
894.MR286.lane3.NoIndex.L003	Animal
894.UY798.lane3.NoIndex.L003	Animal
894.MR204.lane3.NoIndex.L003	Animal
894.UY1798.lane5.NoIndex.L005	Animal
894.OS1231.lane5.NoIndex.L005	Animal
894.OS1206.lane5.NoIndex.L005	Animal
894.OS1687.lane5.NoIndex.L005	Animal
894.UY774.lane3.NoIndex.L003	Animal
894.SV1772.lane5.NoIndex.L005	Animal
894.SV1737.lane5.NoIndex.L005	Animal
894.UY120.lane3.NoIndex.L003	Animal
894.YY1167.lane5.NoIndex.L005	Animal
894.UY1333.lane5.NoIndex.L005	Animal
894.OS1711.lane5.NoIndex.L005	Animal
894.SL871.lane3.NoIndex.L003	Animal
894.GV1663.lane5.NoIndex.L005	Animal
894.OR421.lane3.NoIndex.L003	Animal
894.SV1764.lane5.NoIndex.L005	Animal
894.MR941.lane3.NoIndex.L003	Animal
894.C1485.lane5.NoIndex.L005	Animal
894.UY650.lane3.NoIndex.L003	Animal
894.UY1330.lane5.NoIndex.L005	Animal
894.UY154.lane3.NoIndex.L003	Animal
894.F1567.lane5.NoIndex.L005	Animal
894.SV1413.lane5.NoIndex.L005	Animal
894.UY28.lane3.NoIndex.L003	Animal
894.OS595.lane3.NoIndex.L003	Animal
894.OS558.lane3.NoIndex.L003	Animal
894.OS475.lane3.NoIndex.L003	Animal
894.UY1351.lane5.NoIndex.L005	Animal
894.UY42.lane3.NoIndex.L003	Animal
894.MR308.lane3.NoIndex.L003	Animal
894.UY1778.lane5.NoIndex.L005	Animal
894.MR323.lane3.NoIndex.L003	Animal
894.OS638.lane3.NoIndex.L003	Animal
894.YY1613.lane5.NoIndex.L005	Animal
894.YY1622.lane5.NoIndex.L005	Animal
894.OS1707.lane5.NoIndex.L005	Animal
894.MR249.lane3.NoIndex.L003	Animal
894.OS559.lane3.NoIndex.L003	Animal
894.MR236.lane3.NoIndex.L003	Animal
894.SV1725.lane5.NoIndex.L005	Animal
894.MR317.lane3.NoIndex.L003	Animal
894.OS1923.lane2.NoIndex.L002	Animal
894.UY669.lane3.NoIndex.L003.r	Animal
894.MR515.lane3.NoIndex.L003	Animal
894.GV1656.lane5.NoIndex.L005	Animal
894.UY908.lane3.NoIndex.L003	Animal
894.C1521.lane5.NoIndex.L005	Animal
894.MR330.lane3.NoIndex.L003	Animal
894.OR346.lane3.NoIndex.L003	Animal
894.YY1091.lane5.NoIndex.L005	Animal
894.UY97.lane3.NoIndex.L003	Animal
894.OS1682.lane5.NoIndex.L005	Animal
894.UY165.lane3.NoIndex.L003	Animal
894.SV1424.lane5.NoIndex.L005	Animal
894.OS808.lane3.NoIndex.L003	Animal
894.C1470.lane5.NoIndex.L005	Animal
894.C1500.lane5.NoIndex.L005	Animal
894.YY1133.lane5.NoIndex.L005	Animal
894.OS1956.lane2.NoIndex.L002	Animal
894.OS619.lane3.NoIndex.L003	Animal
894.YY1654.lane5.NoIndex.L005	Animal
894.SV1551.lane5.NoIndex.L005	Animal
894.YY1864.lane2.NoIndex.L002	Animal
894.C1476.lane5.NoIndex.L005	Animal
894.UY1385.lane5.NoIndex.L005	Animal
894.UY1375.lane5.NoIndex.L005	Animal
894.GV1906.lane2.NoIndex.L002	Animal
894.F1467.lane5.NoIndex.L005	Animal
894.OS534.lane3.NoIndex.L003	Animal
894.OS1957.lane2.NoIndex.L002	Animal
894.SV1289.lane5.NoIndex.L005	Animal
894.UY1781.lane5.NoIndex.L005	Animal
894.SV1281.lane5.NoIndex.L005	Animal
894.MR233.lane3.NoIndex.L003	Animal
894.UY763.lane3.NoIndex.L003	Animal
894.F1568.lane5.NoIndex.L005	Animal
894.OR337.lane3.NoIndex.L003	Animal
894.SV1741.lane5.NoIndex.L005	Animal
894.MR935.lane3.NoIndex.L003	Animal
894.SV1319.lane5.NoIndex.L005	Animal
894.SL862.lane3.NoIndex.L003	Animal
894.UY927.lane3.NoIndex.L003	Animal
894.UY1777.lane5.NoIndex.L005	Animal
894.UY150.lane3.NoIndex.L003	Animal
894.UY668.lane3.NoIndex.L003	Animal
894.YY1638.lane5.NoIndex.L005	Animal
894.SL827.lane3.NoIndex.L003	Animal
894.UY143.lane3.NoIndex.L003	Animal
894.OR424.lane3.NoIndex.L003	Animal
894.SL889.lane3.NoIndex.L003	Animal
894.C1490.lane5.NoIndex.L005	Animal
894.OS738.lane3.NoIndex.L003	Animal
894.YY1158.lane5.NoIndex.L005	Animal
894.OS464.lane3.NoIndex.L003	Animal
894.UY92.lane3.NoIndex.L003	Animal
894.SV1723.lane5.NoIndex.L005	Animal
894.YY1150.lane5.NoIndex.L005	Animal
894.UY679.lane3.NoIndex.L003	Animal
894.YY1070.lane5.NoIndex.L005	Animal
894.YY1826.lane2.NoIndex.L002	Animal
894.OS1930.lane2.NoIndex.L002	Animal
894.UY94.lane3.NoIndex.L003	Animal
894.YY1164.lane5.NoIndex.L005	Animal
894.OS577.lane3.NoIndex.L003	Animal
894.YY1112.lane5.NoIndex.L005	Animal
894.YY1813.lane5.NoIndex.L005	Animal
894.C1517.lane5.NoIndex.L005	Animal
894.SV1735.lane5.NoIndex.L005	Animal
894.YY1159.lane5.NoIndex.L005	Animal
894.UY6.lane3.NoIndex.L003	Animal
894.UY148.lane3.NoIndex.L003	Animal
894.F1430.lane5.NoIndex.L005	Animal
894.YY1186.lane5.NoIndex.L005	Animal
894.SV1994.lane2.NoIndex.L002	Animal
894.MR938.lane3.NoIndex.L003	Animal
894.F1464.lane5.NoIndex.L005	Animal
894.OR342.lane3.NoIndex.L003	Animal
894.MR203.lane3.NoIndex.L003	Animal
894.SV1395.lane5.NoIndex.L005	Animal
894.UY14.lane3.NoIndex.L003	Animal
894.F1458.lane5.NoIndex.L005	Animal
894.F1440.lane5.NoIndex.L005	Animal
894.MR494.lane3.NoIndex.L003	Animal
894.GV1661.lane5.NoIndex.L005	Animal
894.UY156.lane3.NoIndex.L003	Animal
894.UY146.lane3.NoIndex.L003	Animal
894.OS1235.lane5.NoIndex.L005	Animal
894.OS1214.lane5.NoIndex.L005	Animal
894.SV1411.lane5.NoIndex.L005	Animal
894.YY1606.lane5.NoIndex.L005	Animal
894.UY104.lane3.NoIndex.L003	Animal
894.SV1729.lane5.NoIndex.L005	Animal
894.OS756.lane3.NoIndex.L003	Animal
894.OS1968.lane2.NoIndex.L002	Animal
894.SL822.lane3.NoIndex.L003	Animal
894.UY160.lane3.NoIndex.L003	Animal
894.OS1217.lane5.NoIndex.L005	Animal
894.OS1942.lane2.NoIndex.L002	Animal
894.SL840.lane3.NoIndex.L003	Animal
894.YY1838.lane2.NoIndex.L002	Animal
894.OS627.lane3.NoIndex.L003	Animal
894.OS604.lane3.NoIndex.L003	Animal
894.SV1301.lane5.NoIndex.L005	Animal
894.C1525.lane5.NoIndex.L005	Animal
894.OS575.lane3.NoIndex.L003	Animal
894.OS1967.lane2.NoIndex.L002	Animal
894.SL821.lane3.NoIndex.L003	Animal
894.UY96.lane3.NoIndex.L003	Animal
894.F1448.lane5.NoIndex.L005	Animal
894.SV1317.lane5.NoIndex.L005	Animal
894.C1515.lane5.NoIndex.L005	Animal
894.MR242.lane3.NoIndex.L003	Animal
894.OR344.lane3.NoIndex.L003	Animal
894.OR350.lane3.NoIndex.L003	Animal
894.MR496.lane3.NoIndex.L003	Animal
894.YY1076.lane5.NoIndex.L005	Animal
894.UY682.lane3.NoIndex.L003	Animal
894.OS1925.lane2.NoIndex.L002	Animal
894.MR311.lane3.NoIndex.L003	Animal
894.YY1833.lane2.NoIndex.L002	Animal
894.MR198.lane3.NoIndex.L003	Animal
894.OS568.lane3.NoIndex.L003	Animal
894.OR332.lane3.NoIndex.L003	Animal
894.MR939.lane3.NoIndex.L003	Animal
894.OS1253.lane5.NoIndex.L005	Animal
894.OS571.lane3.NoIndex.L003	Animal
894.Arm1985.lane2.NoIndex.L002	Animal
894.SV1750.lane5.NoIndex.L005	Animal
894.SV1283.lane5.NoIndex.L005	Animal
894.GV1909.lane2.NoIndex.L002	Animal
894.OS526.lane3.NoIndex.L003	Animal
894.MR519.lane3.NoIndex.L003	Animal
894.OS466.lane3.NoIndex.L003	Animal
894.OS1238.lane5.NoIndex.L005	Animal
894.OS551.lane3.NoIndex.L003	Animal
894.UY660.lane3.NoIndex.L003	Animal
894.MR277.lane3.NoIndex.L003	Animal
894.YY1128.lane5.NoIndex.L005	Animal
894.UY54.lane3.NoIndex.L003	Animal
894.UY796.lane3.NoIndex.L003	Animal
894.UY1783.lane5.NoIndex.L005	Animal
894.OS1953.lane2.NoIndex.L002	Animal
894.OS753.lane3.NoIndex.L003	Animal
894.MR245.lane3.NoIndex.L003	Animal
894.SV2003.lane2.NoIndex.L002	Animal
894.YY1127.lane5.NoIndex.L005	Animal
894.OS755.lane3.NoIndex.L003	Animal
894.YY1072.lane5.NoIndex.L005	Animal
894.YY990.lane5.NoIndex.L005	Animal
894.UY130.lane3.NoIndex.L003	Animal
894.OS608.lane3.NoIndex.L003	Animal
894.GV1064.lane5.NoIndex.L005	Animal
894.MR318.lane3.NoIndex.L003	Animal
894.F1469.lane5.NoIndex.L005	Animal
894.YY1818.lane5.NoIndex.L005	Animal
894.YY1152.lane5.NoIndex.L005	Animal
894.YY1166.lane5.NoIndex.L005	Animal
894.UY724.lane3.NoIndex.L003	Animal
894.MR267.lane3.NoIndex.L003	Animal
894.OR398.lane3.NoIndex.L003	Animal
894.OS746.lane3.NoIndex.L003	Animal
894.UY134.lane3.NoIndex.L003	Animal
894.YY981.lane5.NoIndex.L005	Animal
894.OR359.lane3.NoIndex.L003	Animal
894.SL874.lane3.NoIndex.L003	Animal
894.YY952.lane5.NoIndex.L005	Animal
894.YY959.lane3.NoIndex.L003	Animal
894.UY794.lane3.NoIndex.L003	Animal
894.UY125.lane3.NoIndex.L003	Animal
894.UY1340.lane5.NoIndex.L005	Animal
894.SV1775.lane5.NoIndex.L005	Animal
894.GV1022.lane5.NoIndex.L005	Animal
894.GV1047.lane5.NoIndex.L005	Animal
894.YY1836.lane2.NoIndex.L002	Animal
894.YY1119.lane5.NoIndex.L005	Animal
894.UY1327.lane5.NoIndex.L005	Animal
894.MR510.lane3.NoIndex.L003	Animal
894.UY665.lane3.NoIndex.L003	Animal
894.YY1194.lane5.NoIndex.L005	Animal
894.OS1960.lane2.NoIndex.L002	Animal
894.F1453.lane5.NoIndex.L005	Animal
894.SL830.lane3.NoIndex.L003	Animal
894.UY656.lane3.NoIndex.L003	Animal
894.GV1055.lane5.NoIndex.L005	Animal
894.SV1403.lane5.NoIndex.L005	Animal
894.SV1533.lane5.NoIndex.L005	Animal
894.OR426.lane3.NoIndex.L003	Animal
894.OS547.lane3.NoIndex.L003	Animal
894.OS1262.lane5.NoIndex.L005	Animal
894.MR262.lane3.NoIndex.L003	Animal
894.UY151.lane3.NoIndex.L003	Animal
894.OR389.lane3.NoIndex.L003	Animal
894.OS1237.lane5.NoIndex.L005	Animal
894.MR201.lane3.NoIndex.L003	Animal
894.SV1405.lane5.NoIndex.L005	Animal
894.GV1000.lane5.NoIndex.L005	Animal
894.UY666.lane3.NoIndex.L003	Animal
894.SV1299.lane5.NoIndex.L005	Animal
894.OS757.lane3.NoIndex.L003	Animal
894.OS617.lane3.NoIndex.L003	Animal
894.MR185.lane3.NoIndex.L003	Animal
894.OS471.lane3.NoIndex.L003	Animal
894.OS479.lane3.NoIndex.L003	Animal
894.OS468.lane3.NoIndex.L003	Animal
894.OS1708.lane5.NoIndex.L005	Animal
894.OS1926.lane2.NoIndex.L002	Animal
894.YY974.lane5.NoIndex.L005	Animal
894.YY1872.lane2.NoIndex.L002	Animal
894.UY644.lane3.NoIndex.L003	Animal
894.UY76.lane3.NoIndex.L003	Animal
894.UY101.lane3.NoIndex.L003	Animal
894.OS1211.lane5.NoIndex.L005	Animal
894.OS603.lane3.NoIndex.L003	Animal
894.SV1322.lane5.NoIndex.L005	Animal
894.GV1063.lane5.NoIndex.L005	Animal
894.OS553.lane3.NoIndex.L003	Animal
894.OR418.lane3.NoIndex.L003	Animal
894.F1557.lane5.NoIndex.L005	Animal
894.UY128.lane3.NoIndex.L003	Animal
894.UY688.lane3.NoIndex.L003	Animal
894.UY683.lane3.NoIndex.L003	Animal
894.OR343.lane3.NoIndex.L003	Animal
894.SV1726.lane5.NoIndex.L005	Animal
894.UY164.lane3.NoIndex.L003	Animal
894.YY1816.lane2.NoIndex.L002	Animal
894.C1519.lane5.NoIndex.L005	Animal
894.OS1937.lane2.NoIndex.L002	Animal
894.SV2004.lane2.NoIndex.L002	Animal
894.GV1027.lane5.NoIndex.L005	Animal
894.OS1260.lane5.NoIndex.L005	Animal
894.SV1271.lane5.NoIndex.L005	Animal
894.OS459.lane3.NoIndex.L003	Animal
894.OS750.lane3.NoIndex.L003	Animal
894.MR501.lane3.NoIndex.L003	Animal
894.OS615.lane3.NoIndex.L003	Animal
894.YY1804.lane5.NoIndex.L005	Animal
894.YY1646.lane5.NoIndex.L005	Animal
894.UY933.lane3.NoIndex.L003	Animal
894.YY1087.lane5.NoIndex.L005	Animal
894.SL824.lane3.NoIndex.L003	Animal
894.YY965.lane5.NoIndex.L005	Animal
894.YY1200.lane5.NoIndex.L005	Animal
894.OS1702.lane5.NoIndex.L005	Animal
894.YY954.lane3.NoIndex.L003	Animal
894.YY1856.lane2.NoIndex.L002	Animal
894.YY1846.lane2.NoIndex.L002	Animal
894.YY985.lane5.NoIndex.L005	Animal
894.MR275.lane3.NoIndex.L003	Animal
894.OS532.lane3.NoIndex.L003	Animal
894.YY1820.lane5.NoIndex.L005	Animal
894.OS1955.lane2.NoIndex.L002	Animal
894.UY1357.lane5.NoIndex.L005	Animal
894.C1491.lane5.NoIndex.L005	Animal
894.OS606.lane3.NoIndex.L003	Animal
894.YY1607.lane5.NoIndex.L005	Animal
894.MR320.lane3.NoIndex.L003	Animal
894.YY1614.lane5.NoIndex.L005	Animal
894.SV1290.lane5.NoIndex.L005	Animal
894.F1555.lane5.NoIndex.L005	Animal
894.F1563.lane5.NoIndex.L005	Animal
894.OR406.lane3.NoIndex.L003	Animal
894.UY1383.lane5.NoIndex.L005	Animal
894.GV1004.lane5.NoIndex.L005	Animal
894.UY773.lane3.NoIndex.L003	Animal
894.YY972.lane5.NoIndex.L005	Animal
894.OS537.lane3.NoIndex.L003	Animal
894.SL880.lane3.NoIndex.L003	Animal
894.OS1921.lane2.NoIndex.L002	Animal
894.MR202.lane3.NoIndex.L003	Animal
894.YY989.lane5.NoIndex.L005	Animal
894.YY1102.lane5.NoIndex.L005	Animal
894.YY1848.lane2.NoIndex.L002	Animal
894.SL878.lane3.NoIndex.L003	Animal
894.F1463.lane5.NoIndex.L005	Animal
894.UY684.lane3.NoIndex.L003	Animal
894.YY1620.lane5.NoIndex.L005	Animal
894.UY140.lane3.NoIndex.L003	Animal
894.UY659.lane3.NoIndex.L003	Animal
894.YY1126.lane5.NoIndex.L005	Animal
894.YY1583.lane5.NoIndex.L005	Animal
894.UY770.lane3.NoIndex.L003	Animal
894.SL890.lane3.NoIndex.L003	Animal
894.UY9.lane3.NoIndex.L003	Animal
894.SV1279.lane5.NoIndex.L005	Animal
894.YY1073.lane5.NoIndex.L005	Animal
894.GV1893.lane2.NoIndex.L002	Animal
894.OS1931.lane2.NoIndex.L002	Animal
894.GV1660.lane5.NoIndex.L005	Animal
894.SV1272.lane5.NoIndex.L005	Animal
894.OS438.lane3.NoIndex.L003	Animal
894.MR188.lane3.NoIndex.L003	Animal
894.UY670.lane3.NoIndex.L003	Animal
894.YY1581.lane5.NoIndex.L005	Animal
894.YY1875.lane2.NoIndex.L002	Animal
894.OS1227.lane5.NoIndex.L005	Animal
894.F1553.lane5.NoIndex.L005	Animal
894.YY1095.lane5.NoIndex.L005	Animal
894.MR945.lane3.NoIndex.L003	Animal
894.SV1286.lane5.NoIndex.L005	Animal
894.GV1051.lane5.NoIndex.L005	Animal
894.OR413.lane3.NoIndex.L003	Animal
894.GV1901.lane2.NoIndex.L002	Animal
894.SL835.lane3.NoIndex.L003	Animal
894.OS538.lane3.NoIndex.L003	Animal
894.OS1239.lane5.NoIndex.L005	Animal
894.YY1162.lane5.NoIndex.L005	Animal
894.SL858.lane3.NoIndex.L003	Animal
894.YY957.lane3.NoIndex.L003	Animal
894.GV1890.lane2.NoIndex.L002	Animal
894.YY978.lane5.NoIndex.L005	Animal
894.UY139.lane3.NoIndex.L003	Animal
894.OR356.lane3.NoIndex.L003	Animal
894.UY102.lane3.NoIndex.L003	Animal
894.OS600.lane3.NoIndex.L003	Animal
894.GV1039.lane5.NoIndex.L005	Animal
894.UY718.lane3.NoIndex.L003	Animal
894.MR512.lane3.NoIndex.L003	Animal
894.OS1949.lane2.NoIndex.L002	Animal
894.UY95.lane3.NoIndex.L003	Animal
894.GV1035.lane5.NoIndex.L005	Animal
894.OS549.lane3.NoIndex.L003	Animal
894.YY1577.lane5.NoIndex.L005	Animal
894.GV1902.lane2.NoIndex.L002	Animal
894.MR284.lane3.NoIndex.L003	Animal
894.UY693.lane3.NoIndex.L003	Animal
894.YY1157.lane5.NoIndex.L005	Animal
894.UY178.lane3.NoIndex.L003	Animal
894.MR234.lane3.NoIndex.L003	Animal
894.SV1763.lane5.NoIndex.L005	Animal
894.UY681.lane3.NoIndex.L003	Animal
894.OS811.lane3.NoIndex.L003	Animal
894.UY663.lane3.NoIndex.L003	Animal
894.YY1578.lane5.NoIndex.L005	Animal
894.MR231.lane3.NoIndex.L003	Animal
894.YY1829.lane2.NoIndex.L002	Animal
894.GV1659.lane5.NoIndex.L005	Animal
894.OS525.lane3.NoIndex.L003	Animal
894.SL819.lane3.NoIndex.L003	Animal
894.MR498.lane3.NoIndex.L003	Animal
894.YY1624.lane5.NoIndex.L005	Animal
894.SL856.lane3.NoIndex.L003	Animal
894.UY83.lane3.NoIndex.L003	Animal
894.UY764.lane3.NoIndex.L003	Animal
894.UY1782.lane5.NoIndex.L005	Animal
894.MR303.lane3.NoIndex.L003	Animal
894.UY803.lane3.NoIndex.L003	Animal
894.UY648.lane3.NoIndex.L003	Animal
894.UY639.lane3.NoIndex.L003	Animal
894.GV1894.lane2.NoIndex.L002	Animal
894.SV1547.lane5.NoIndex.L005	Animal
894.OS1680.lane5.NoIndex.L005	Animal
894.YY955.lane3.NoIndex.L003	Animal
894.UY1342.lane5.NoIndex.L005	Animal
894.UY51.lane3.NoIndex.L003	Animal
894.OS1232.lane5.NoIndex.L005	Animal
894.OS601.lane3.NoIndex.L003	Animal
894.C1511.lane5.NoIndex.L005	Animal
894.UY699.lane3.NoIndex.L003	Animal
894.OR428.lane3.NoIndex.L003	Animal
894.OS1924.lane2.NoIndex.L002	Animal
894.SL817.lane3.NoIndex.L003	Animal
894.UY691.lane3.NoIndex.L003	Animal
894.C1510.lane5.NoIndex.L005	Animal
894.SV1742.lane5.NoIndex.L005	Animal
894.GV1059.lane5.NoIndex.L005	Animal
894.OS1716.lane5.NoIndex.L005	Animal
894.SV1991.lane2.NoIndex.L002	Animal
894.GV1030.lane5.NoIndex.L005	Animal
894.C1499.lane5.NoIndex.L005	Animal
894.OR357.lane3.NoIndex.L003	Animal
894.OS743.lane3.NoIndex.L003	Animal
894.OS572.lane3.NoIndex.L003	Animal
894.OS453.lane3.NoIndex.L003	Animal
894.MR322.lane3.NoIndex.L003	Animal
894.UY12.lane3.NoIndex.L003	Animal
894.YY1082.lane5.NoIndex.L005	Animal
894.GV1054.lane5.NoIndex.L005	Animal
894.OS1686.lane5.NoIndex.L005	Animal
894.C1523.lane5.NoIndex.L005	Animal
894.SV1738.lane5.NoIndex.L005	Animal
894.OS536.lane3.NoIndex.L003	Animal
894.SL857.lane3.NoIndex.L003	Animal
894.YY1604.lane5.NoIndex.L005	Animal
894.MR223.lane3.NoIndex.L003	Animal
894.OS573.lane3.NoIndex.L003	Animal
894.YY980.lane5.NoIndex.L005	Animal
894.UY714.lane3.NoIndex.L003	Animal
894.YY986.lane5.NoIndex.L005	Animal
894.MR331.lane3.NoIndex.L003	Animal
894.MR492.lane3.NoIndex.L003	Animal
894.UY34.lane3.NoIndex.L003	Animal
894.C1495.lane5.NoIndex.L005	Animal
894.OS1676.lane5.NoIndex.L005	Animal
894.YY1819.lane5.NoIndex.L005	Animal
894.SV1720.lane5.NoIndex.L005	Animal
894.C1507.lane5.NoIndex.L005	Animal
894.GV1668.lane5.NoIndex.L005	Animal
894.SV1724.lane5.NoIndex.L005	Animal
894.YY1632.lane5.NoIndex.L005	Animal
894.SV1756.lane5.NoIndex.L005	Animal
894.OS1914.lane2.NoIndex.L002	Animal
894.MR523.lane3.NoIndex.L003	Animal
894.YY1066.lane5.NoIndex.L005	Animal
894.OR355.lane3.NoIndex.L003	Animal
894.YY1075.lane5.NoIndex.L005	Animal
894.MR293.lane3.NoIndex.L003	Animal
894.MR290.lane3.NoIndex.L003	Animal
894.SL860.lane3.NoIndex.L003	Animal
894.UY1353.lane5.NoIndex.L005	Animal
894.F1449.lane5.NoIndex.L005	Animal
894.GV1889.lane2.NoIndex.L002	Animal
894.OR370.lane3.NoIndex.L003	Animal
894.YY1088.lane5.NoIndex.L005	Animal
894.MR219.lane3.NoIndex.L003	Animal
894.OS1718.lane5.NoIndex.L005	Animal
894.GV1664.lane5.NoIndex.L005	Animal
894.MR193.lane3.NoIndex.L003	Animal
894.UY45.lane3.NoIndex.L003	Animal
894.MR280.lane3.NoIndex.L003	Animal
894.GV1658.lane5.NoIndex.L005	Animal
894.OS477.lane3.NoIndex.L003	Animal
894.UY781.lane3.NoIndex.L003	Animal
894.YY977.lane5.NoIndex.L005	Animal
894.MR256.lane3.NoIndex.L003	Animal
894.OR380.lane3.NoIndex.L003	Animal
894.SL892.lane3.NoIndex.L003	Animal
894.YY1612.lane5.NoIndex.L005	Animal
894.OS564.lane3.NoIndex.L003	Animal
894.OS809.lane3.NoIndex.L003	Animal
894.MR504.lane3.NoIndex.L003	Animal
894.GV1011.lane5.NoIndex.L005	Animal
894.MR261.lane3.NoIndex.L003	Animal
894.YY1067.lane5.NoIndex.L005	Animal
894.UY1355.lane5.NoIndex.L005	Animal
894.YY993.lane5.NoIndex.L005	Animal
894.UY1328.lane5.NoIndex.L005	Animal
894.OS576.lane3.NoIndex.L003	Animal
894.UY790.lane3.NoIndex.L003	Animal
894.OS472.lane3.NoIndex.L003	Animal
894.MR321.lane3.NoIndex.L003	Animal
894.C1501.lane5.NoIndex.L005	Animal
894.SL847.lane3.NoIndex.L003	Animal
894.UY57.lane3.NoIndex.L003	Animal
894.MR944.lane5.NoIndex.L005	Animal
894.YY969.lane5.NoIndex.L005	Animal
894.YY1579.lane5.NoIndex.L005	Animal
894.YY1178.lane5.NoIndex.L005	Animal
894.UY1367.lane5.NoIndex.L005	Animal
894.UY1368.lane5.NoIndex.L005	Animal
894.OS441.lane3.NoIndex.L003	Animal
894.F1441.lane5.NoIndex.L005	Animal
894.OS602.lane3.NoIndex.L003	Animal
894.SV1734.lane5.NoIndex.L005	Animal
894.YY987.lane5.NoIndex.L005	Animal
894.GV1009.lane5.NoIndex.L005	Animal
894.MR221.lane3.NoIndex.L003	Animal
894.YY1132.lane5.NoIndex.L005	Animal
894.UY1776.lane5.NoIndex.L005	Animal
894.YY1802.lane5.NoIndex.L005	Animal
894.UY776.lane3.NoIndex.L003	Animal
894.GV1910.lane2.NoIndex.L002	Animal
894.MR497.lane3.NoIndex.L003	Animal
894.OR403.lane3.NoIndex.L003	Animal
894.YY1188.lane5.NoIndex.L005	Animal
894.OS754.lane3.NoIndex.L003	Animal
894.OS1959.lane2.NoIndex.L002	Animal
894.OS1249.lane5.NoIndex.L005	Animal
894.OS1264.lane5.NoIndex.L005	Animal
894.OS467.lane3.NoIndex.L003	Animal
894.OS612.lane3.NoIndex.L003	Animal
894.F1564.lane5.NoIndex.L005	Animal
894.UY168.lane3.NoIndex.L003	Animal
894.UY25.lane3.NoIndex.L003	Animal
894.F1445.lane5.NoIndex.L005	Animal
894.OS1265.lane5.NoIndex.L005	Animal
894.OS632.lane3.NoIndex.L003	Animal
894.OS735.lane3.NoIndex.L003	Animal
894.YY1859.lane2.NoIndex.L002	Animal
894.OS593.lane3.NoIndex.L003	Animal
894.OS482.lane3.NoIndex.L003	Animal
894.UY122.lane3.NoIndex.L003	Animal
894.SV1275.lane5.NoIndex.L005	Animal
894.UY84.lane3.NoIndex.L003	Animal
894.OR415.lane3.NoIndex.L003	Animal
894.UY732.lane3.NoIndex.L003	Animal
894.SL894.lane3.NoIndex.L003	Animal
894.YY1810.lane5.NoIndex.L005	Animal
894.YY1643.lane5.NoIndex.L005	Animal
894.C1480.lane5.NoIndex.L005	Animal
894.OS1933.lane2.NoIndex.L002	Animal
894.SV1316.lane5.NoIndex.L005	Animal
894.SV1771.lane5.NoIndex.L005	Animal
894.OS742.lane3.NoIndex.L003	Animal
894.YY1849.lane2.NoIndex.L002	Animal
894.C1503.lane5.NoIndex.L005	Animal
894.MR247.lane3.NoIndex.L003	Animal
894.MR246.lane3.NoIndex.L003	Animal
894.YY1198.lane5.NoIndex.L005	Animal
894.F1438.lane5.NoIndex.L005	Animal
894.MR940.lane3.NoIndex.L003	Animal
894.SL877.lane3.NoIndex.L003	Animal
894.MR228.lane3.NoIndex.L003	Animal
894.GV1880.lane2.NoIndex.L002	Animal
894.F1461.lane5.NoIndex.L005	Animal
894.OS599.lane3.NoIndex.L003	Animal
894.UY108.lane3.NoIndex.L003	Animal
894.OS1679.lane5.NoIndex.L005	Animal
894.SV1312.lane5.NoIndex.L005	Animal
894.OS611.lane3.NoIndex.L003	Animal
894.OR422.lane3.NoIndex.L003	Animal
894.SL829.lane3.NoIndex.L003	Animal
894.OS548.lane3.NoIndex.L003	Animal
894.SL844.lane3.NoIndex.L003	Animal
894.YY1608.lane5.NoIndex.L005	Animal
894.SV1993.lane2.NoIndex.L002	Animal
894.F1462.lane5.NoIndex.L005	Animal
894.SV2008.lane2.NoIndex.L002	Animal
894.GV1048.lane5.NoIndex.L005	Animal
894.OS446.lane3.NoIndex.L003	Animal
894.SL864.lane3.NoIndex.L003	Animal
894.UY19.lane3.NoIndex.L003	Animal
894.UY643.lane3.NoIndex.L003	Animal
894.YY1831.lane2.NoIndex.L002	Animal
894.MR243.lane3.NoIndex.L003	Animal
894.UY653.lane3.NoIndex.L003	Animal
894.UY711.lane3.NoIndex.L003	Animal
894.OS580.lane3.NoIndex.L003	Animal
894.UY53.lane3.NoIndex.L003	Animal
894.UY161.lane3.NoIndex.L003	Animal
894.SV1420.lane5.NoIndex.L005	Animal
894.YY958.lane3.NoIndex.L003	Animal
894.UY62.lane3.NoIndex.L003	Animal
894.SV1309.lane5.NoIndex.L005	Animal
894.GV1895.lane2.NoIndex.L002	Animal
894.UY795.lane3.NoIndex.L003	Animal
894.UY72.lane3.NoIndex.L003	Animal
894.C1474.lane5.NoIndex.L005	Animal
894.SV1529.lane5.NoIndex.L005	Animal
894.UY727.lane3.NoIndex.L003	Animal
894.YY1573.lane5.NoIndex.L005	Animal
894.UY788.lane3.NoIndex.L003	Animal
894.GV1056.lane5.NoIndex.L005	Animal
894.SV2000.lane2.NoIndex.L002	Animal
894.MR508.lane3.NoIndex.L003	Animal
894.UY786.lane3.NoIndex.L003	Animal
894.UY163.lane3.NoIndex.L003	Animal
894.OR414.lane3.NoIndex.L003	Animal
894.OS1944.lane2.NoIndex.L002	Animal
894.F1447.lane5.NoIndex.L005	Animal
894.SV1390.lane5.NoIndex.L005	Animal
894.YY1134.lane5.NoIndex.L005	Animal
894.UY702.lane3.NoIndex.L003	Animal
894.OS481.lane3.NoIndex.L003	Animal
894.OR372.lane3.NoIndex.L003	Animal
894.GV1886.lane2.NoIndex.L002	Animal
894.SV1721.lane5.NoIndex.L005	Animal
894.OR333.lane3.NoIndex.L003	Animal
894.YY962.lane5.NoIndex.L005	Animal
894.SL846.lane3.NoIndex.L003	Animal
894.OS473.lane3.NoIndex.L003	Animal
894.OS478.lane3.NoIndex.L003	Animal
894.OS1700.lane5.NoIndex.L005	Animal
894.UY55.lane3.NoIndex.L003	Animal
894.SV1752.lane5.NoIndex.L005	Animal
894.UY67.lane3.NoIndex.L003	Animal
894.SV1722.lane5.NoIndex.L005	Animal
894.OS1683.lane5.NoIndex.L005	Animal
894.GV1896.lane2.NoIndex.L002	Animal
894.MR319.lane3.NoIndex.L003	Animal
894.OS443.lane3.NoIndex.L003	Animal
894.OS570.lane3.NoIndex.L003	Animal
894.OS1252.lane5.NoIndex.L005	Animal
894.UY81.lane3.NoIndex.L003	Animal
894.YY1173.lane5.NoIndex.L005	Animal
894.MR272.lane3.NoIndex.L003	Animal
894.SV1534.lane5.NoIndex.L005	Animal
894.OR405.lane3.NoIndex.L003	Animal
894.YY1183.lane5.NoIndex.L005	Animal
894.F1435.lane5.NoIndex.L005	Animal
894.UY678.lane3.NoIndex.L003	Animal
894.GV1672.lane5.NoIndex.L005	Animal
894.GV999.lane5.NoIndex.L005	Animal
894.OS569.lane3.NoIndex.L003	Animal
894.UY180.lane3.NoIndex.L003	Animal
894.OS1244.lane5.NoIndex.L005	Animal
894.SV1310.lane5.NoIndex.L005	Animal
894.OR367.lane3.NoIndex.L003	Animal
894.OS560.lane3.NoIndex.L003	Animal
894.OS1705.lane5.NoIndex.L005	Animal
894.UY783.lane3.NoIndex.L003	Animal
894.C1505.lane5.NoIndex.L005	Animal
894.YY1130.lane5.NoIndex.L005	Animal
894.SV1996.lane2.NoIndex.L002	Animal
894.GV1891.lane2.NoIndex.L002	Animal
894.GV1883.lane2.NoIndex.L002	Animal
894.YY1140.lane5.NoIndex.L005	Animal
894.YY1105.lane5.NoIndex.L005	Animal
894.OS1915.lane2.NoIndex.L002	Animal
894.OS614.lane3.NoIndex.L003	Animal
894.YY1131.lane5.NoIndex.L005	Animal
894.UY1341.lane5.NoIndex.L005	Animal
894.OS457.lane3.NoIndex.L003	Animal
894.UY155.lane3.NoIndex.L003	Animal
894.UY918.lane3.NoIndex.L003	Animal
894.SL841.lane3.NoIndex.L003	Animal
894.OR437.lane3.NoIndex.L003	Animal
894.YY1641.lane5.NoIndex.L005	Animal
894.UY1789.lane5.NoIndex.L005	Animal
894.YY1817.lane5.NoIndex.L005	Animal
894.UY127.lane3.NoIndex.L003	Animal
894.YY971.lane5.NoIndex.L005	Animal
894.SV1769.lane5.NoIndex.L005	Animal
894.MR946.lane3.NoIndex.L003	Animal
894.SV1304.lane5.NoIndex.L005	Animal
894.GV1049.lane5.NoIndex.L005	Animal
894.OS579.lane3.NoIndex.L003	Animal
894.SV1748.lane5.NoIndex.L005	Animal
894.MR495.lane3.NoIndex.L003	Animal
894.SV1747.lane5.NoIndex.L005	Animal
894.MR199.lane3.NoIndex.L003	Animal
894.OS448.lane3.NoIndex.L003	Animal
894.OS1250.lane5.NoIndex.L005	Animal
894.UY27.lane3.NoIndex.L003	Animal
894.YY1074.lane5.NoIndex.L005	Animal
894.SV1727.lane5.NoIndex.L005	Animal
894.SL831.lane3.NoIndex.L003	Animal
894.UY110.lane3.NoIndex.L003	Animal
894.YY1084.lane5.NoIndex.L005	Animal
894.YY1205.lane5.NoIndex.L005	Animal
894.YY956.lane3.NoIndex.L003	Animal
894.YY1599.lane5.NoIndex.L005	Animal
894.YY1854.lane2.NoIndex.L002	Animal
894.OR347.lane3.NoIndex.L003	Animal
894.YY1077.lane5.NoIndex.L005	Animal
894.OS1916.lane2.NoIndex.L002	Animal
894.UY719.lane3.NoIndex.L003	Animal
894.MR296.lane3.NoIndex.L003	Animal
894.YY1113.lane5.NoIndex.L005	Animal
894.GV1014.lane5.NoIndex.L005	Animal
894.UY13.lane3.NoIndex.L003	Animal
894.MR274.lane3.NoIndex.L003	Animal
894.SV1532.lane5.NoIndex.L005	Animal
894.MR240.lane3.NoIndex.L003	Animal
894.MR937.lane3.NoIndex.L003	Animal
894.SV1770.lane5.NoIndex.L005	Animal
894.OR434.lane3.NoIndex.L003	Animal
894.UY1794.lane5.NoIndex.L005	Animal
894.MR259.lane3.NoIndex.L003	Animal
894.YY984.lane5.NoIndex.L005	Animal
894.F1562.lane5.NoIndex.L005	Animal
894.UY1379.lane5.NoIndex.L005	Animal
894.SL825.lane3.NoIndex.L003	Animal
894.UY1348.lane5.NoIndex.L005	Animal
894.UY107.lane3.NoIndex.L003	Animal
894.F1569.lane5.NoIndex.L005	Animal
894.OR401.lane3.NoIndex.L003	Animal
894.OS1911.lane2.NoIndex.L002	Animal
894.YY1625.lane5.NoIndex.L005	Animal
894.C1513.lane5.NoIndex.L005	Animal
894.OR384.lane3.NoIndex.L003	Animal
894.C1522.lane5.NoIndex.L005	Animal
894.OS1950.lane2.NoIndex.L002	Animal
894.F1566.lane5.NoIndex.L005	Animal
894.OS557.lane3.NoIndex.L003	Animal
894.SV2006.lane2.NoIndex.L002	Animal
894.UY778.lane3.NoIndex.L003	Animal
894.YY1866.lane2.NoIndex.L002	Animal
894.UY769.lane3.NoIndex.L003	Animal
894.UY158.lane3.NoIndex.L003	Animal
894.YY1584.lane5.NoIndex.L005	Animal
894.OS1928.lane2.NoIndex.L002	Animal
894.OS1219.lane5.NoIndex.L005	Animal
894.UY677.lane3.NoIndex.L003	Animal
894.UY1356.lane5.NoIndex.L005	Animal
894.YY1144.lane5.NoIndex.L005	Animal
894.UY797.lane3.NoIndex.L003	Animal
894.UY52.lane3.NoIndex.L003	Animal
894.YY960.lane5.NoIndex.L005	Animal
894.YY1094.lane5.NoIndex.L005	Animal
894.SV1728.lane5.NoIndex.L005	Animal
894.YY1634.lane5.NoIndex.L005	Animal
894.GV1007.lane5.NoIndex.L005	Animal
894.SV1530.lane5.NoIndex.L005	Animal
894.UY1350.lane5.NoIndex.L005	Animal
894.MR942.lane3.NoIndex.L003	Animal
894.UY3.lane3.NoIndex.L003	Animal
894.YY968.lane5.NoIndex.L005	Animal
894.MR487.lane3.NoIndex.L003	Animal
894.F1468.lane5.NoIndex.L005	Animal
894.SV1526.lane5.NoIndex.L005	Animal
894.SV1536.lane5.NoIndex.L005	Animal
894.MR307.lane3.NoIndex.L003	Animal
894.GV1062.lane5.NoIndex.L005	Animal
894.UY680.lane3.NoIndex.L003	Animal
894.UY89.lane3.NoIndex.L003	Animal
894.OR407.lane3.NoIndex.L003	Animal
894.UY784.lane3.NoIndex.L003	Animal
894.OR364.lane3.NoIndex.L003	Animal
894.OS531.lane3.NoIndex.L003	Animal
894.F1452.lane5.NoIndex.L005	Animal
894.SL859.lane3.NoIndex.L003	Animal
894.YY1115.lane5.NoIndex.L005	Animal
894.YY1090.lane5.NoIndex.L005	Animal
894.YY1148.lane5.NoIndex.L005	Animal
894.YY996.lane5.NoIndex.L005	Animal
894.UY124.lane3.NoIndex.L003	Animal
894.YY1653.lane5.NoIndex.L005	Animal
894.UY175.lane3.NoIndex.L003	Animal
894.OS748.lane3.NoIndex.L003	Animal
894.GV1042.lane5.NoIndex.L005	Animal
894.YY1107.lane5.NoIndex.L005	Animal
894.UY85.lane3.NoIndex.L003	Animal
894.YY982.lane5.NoIndex.L005	Animal
894.YY1572.lane5.NoIndex.L005	Animal
894.YY1655.lane5.NoIndex.L005	Animal
894.OS1256.lane5.NoIndex.L005	Animal
894.YY1835.lane2.NoIndex.L002	Animal
894.UY708.lane3.NoIndex.L003	Animal
894.OS567.lane3.NoIndex.L003	Animal
894.UY658.lane3.NoIndex.L003	Animal
894.GV1032.lane5.NoIndex.L005	Animal
894.UY690.lane3.NoIndex.L003	Animal
894.UY79.lane3.NoIndex.L003	Animal
894.SV1407.lane5.NoIndex.L005	Animal
894.UY766.lane3.NoIndex.L003	Animal
894.YY1571.lane5.NoIndex.L005	Animal
894.SV1277.lane5.NoIndex.L005	Animal
894.UY716.lane3.NoIndex.L003	Animal
894.YY1193.lane5.NoIndex.L005	Animal
894.OS1709.lane5.NoIndex.L005	Animal
894.MR950.lane3.NoIndex.L003	Animal
894.SV1323.lane5.NoIndex.L005	Animal
894.MR300.lane3.NoIndex.L003	Animal
894.OS1701.lane5.NoIndex.L005	Animal
894.SV1417.lane5.NoIndex.L005	Animal
894.SL872.lane3.NoIndex.L003	Animal
894.SV1745.lane5.NoIndex.L005	Animal
894.YY1877.lane2.NoIndex.L002	Animal
894.OS1209.lane5.NoIndex.L005	Animal
894.UY132.lane3.NoIndex.L003	Animal
894.MR254.lane3.NoIndex.L003	Animal
894.UY713.lane3.NoIndex.L003	Animal
894.SL818.lane3.NoIndex.L003	Animal
894.YY1582.lane5.NoIndex.L005	Animal
894.YY1136.lane5.NoIndex.L005	Animal
894.SV1414.lane5.NoIndex.L005	Animal
894.SL833.lane3.NoIndex.L003	Animal
894.OS616.lane3.NoIndex.L003	Animal
894.YY1602.lane5.NoIndex.L005	Animal
894.YY1594.lane5.NoIndex.L005	Animal
894.OS585.lane3.NoIndex.L003	Animal
894.OS1699.lane5.NoIndex.L005	Animal
894.UY912.lane3.NoIndex.L003	Animal
894.MR329.lane3.NoIndex.L003	Animal
894.UY662.lane3.NoIndex.L003	Animal
894.OR435.lane3.NoIndex.L003	Animal
894.SV1402.lane5.NoIndex.L005	Animal
894.MR244.lane3.NoIndex.L003	Animal
894.GV1034.lane5.NoIndex.L005	Animal
894.MR183.lane3.NoIndex.L003	Animal
894.UY1384.lane5.NoIndex.L005	Animal
894.UY77.lane3.NoIndex.L003	Animal
894.SV1762.lane5.NoIndex.L005	Animal
894.YY1199.lane5.NoIndex.L005	Animal
894.SV1731.lane5.NoIndex.L005	Animal
894.YY973.lane5.NoIndex.L005	Animal
894.UY48.lane3.NoIndex.L003	Animal
894.SV2005.lane2.NoIndex.L002	Animal
894.C1493.lane5.NoIndex.L005	Animal
894.OR349.lane3.NoIndex.L003	Animal
894.UY653.lane3.NoIndex.L003.r	Animal
894.SL853.lane3.NoIndex.L003	Animal
894.MR190.lane3.NoIndex.L003	Animal
894.UY118.lane3.NoIndex.L003	Animal
894.UY61.lane3.NoIndex.L003	Animal
894.F1570.lane5.NoIndex.L005	Animal
894.C1508.lane5.NoIndex.L005	Animal
894.UY1.lane3.NoIndex.L003	Animal
894.UY686.lane3.NoIndex.L003	Animal
894.YY1092.lane5.NoIndex.L005	Animal
894.YY1822.lane5.NoIndex.L005	Animal
894.GV1001.lane5.NoIndex.L005	Animal
894.MR285.lane3.NoIndex.L003	Animal
894.YY1580.lane5.NoIndex.L005	Animal
894.OS588.lane3.NoIndex.L003	Animal
894.F1450.lane5.NoIndex.L005	Animal
894.YY970.lane5.NoIndex.L005	Animal
894.UY68.lane3.NoIndex.L003	Animal
894.C1472.lane5.NoIndex.L005	Animal
894.YY1083.lane5.NoIndex.L005	Animal
894.MR205.lane3.NoIndex.L003	Animal
894.UY672.lane3.NoIndex.L003	Animal
894.UY721.lane3.NoIndex.L003	Animal
894.UY50.lane3.NoIndex.L003	Animal
894.C1479.lane5.NoIndex.L005	Animal
894.OS529.lane3.NoIndex.L003	Animal
894.Arm1973.lane2.NoIndex.L002	Animal
894.Arm1977.lane2.NoIndex.L002	Animal
894.Arm1974.lane2.NoIndex.L002	Animal
894.UY60.lane3.NoIndex.L003	Animal
894.UY4.lane3.NoIndex.L003	Animal
894.W524.lane3.NoIndex.L003	Animal
894.Arm1978.lane2.NoIndex.L002	Animal
894.Arm1975.lane2.NoIndex.L002	Animal
894.Arm1984.lane2.NoIndex.L002	Animal
894.Arm1981.lane2.NoIndex.L002	Animal
894.Arm1979.lane2.NoIndex.L002	Animal
894.Arm1976.lane2.NoIndex.L002	Animal
894.Arm1980.lane2.NoIndex.L002	Animal
894.Arm1982.lane2.NoIndex.L002	Animal
940.CARP.10.Fecal	Animal
940.CARP.25.Fecal	Animal
940.CARP.28.Fecal	Animal
940.CR.10.Fecal	Animal
940.CR.18.Fecal	Animal
940.CR.19.Fecal	Animal
940.CR.20.Fecal	Animal
940.CR.23.Fecal	Animal
940.CR.28.Fecal	Animal
940.CR.29.Fecal	Animal
940.CR.33.Fecal	Animal
940.CR.35.Fecal	Animal
940.CR.36.Fecal	Animal
940.CR.37.Fecal	Animal
940.CR.38.Fecal	Animal
940.CR.39.Fecal	Animal
940.CR.41.Fecal	Animal
940.CR.42.Fecal	Animal
940.CR.43.Fecal	Animal
940.CR.44.Fecal	Animal
940.CR.46.Fecal	Animal
940.CR.47.Fecal	Animal
940.CR.48.Fecal	Animal
940.CR.49.Fecal	Animal
940.CR.50.Fecal	Animal
940.CR.51.Fecal	Animal
940.CR.52.Fecal	Animal
940.CR.53.Fecal	Animal
940.CR.54.Fecal	Animal
940.CR.55.Fecal	Animal
940.CR.56.Fecal	Animal
940.CR.57.Fecal	Animal
940.CR.58.Fecal	Animal
940.CR.59.Fecal	Animal
940.P.01.Fecal	Animal
940.P.02.Fecal	Animal
940.P.03.Fecal	Animal
940.P.04.Fecal	Animal
940.P.05.Fecal	Animal
940.P.06.Fecal	Animal
940.P.07.Fecal	Animal
940.P.10.Fecal	Animal
940.P.11.Fecal	Animal
940.P.12.Fecal	Animal
940.P.13.Fecal	Animal
940.P.14.Fecal	Animal
940.P.15.Fecal	Animal
940.P.16.Fecal	Animal
940.P.17.Fecal	Animal
940.RD.04.Fecal	Animal
940.F.01	Animal
940.F.02	Animal
940.W.01	Animal
940.W.03	Animal
940.CR.11.Gill	Animal
940.CR.25.Gill	Animal
940.CR.26.Gill	Animal
940.CR.28.Gill	Animal
940.CR.30.Gill	Animal
940.CR.31.Gill	Animal
940.CR.34.Gill	Animal
940.CR.35.Gill	Animal
940.RD.01.Gill	Animal
940.RD.03.Gill	Animal
940.RD.04.Gill	Animal
940.RD.07.Gill	Animal
940.RD.08.Gill	Animal
940.RD.09.Gill	Animal
940.RD.10.Gill	Animal
940.RD.26.Gill	Animal
940.CR.10.Oral	Animal
940.CR.11.Oral	Animal
940.CR.24.Oral	Animal
940.CR.25.Oral	Animal
940.CR.26.Oral	Animal
940.CR.27.Oral	Animal
940.CR.28.Oral	Animal
940.CR.30.Oral	Animal
940.CR.31.Oral	Animal
940.CR.34.Oral	Animal
[truncated: 17,632 more rows]

## Sheet: OTUs GWMC
Sample ID	Environment type
SAKR1	Wastewater
SAKR2	Wastewater
SAKR3	Wastewater
SAKR4	Wastewater
SAKR5	Wastewater
SAKR6	Wastewater
SASC1	Wastewater
SASC2	Wastewater
SASC3	Wastewater
SASC4	Wastewater
SASC5	Wastewater
SASC6	Wastewater
SAKB1	Wastewater
SAKB2	Wastewater
SAKB3	Wastewater
SAKB4	Wastewater
SAKB5	Wastewater
SAKB6	Wastewater
SAPN1	Wastewater
SAPN2	Wastewater
SAPN3	Wastewater
SAPN4	Wastewater
SAPN5	Wastewater
SAPN6	Wastewater
SADP1	Wastewater
SADP2	Wastewater
SADP3	Wastewater
SADP4	Wastewater
SADP5	Wastewater
SADP6	Wastewater
SAZK1	Wastewater
SAZK2	Wastewater
SAZK3	Wastewater
SAZK4	Wastewater
SAZK5	Wastewater
SAZK6	Wastewater
CNBJ1AA	Wastewater
CNBJ1AB	Wastewater
CNBJ1AC	Wastewater
CNBJ1BA	Wastewater
CNBJ1BB	Wastewater
CNBJ1BC	Wastewater
CNBJ1CA	Wastewater
CNBJ1CB	Wastewater
CNBJ1CC	Wastewater
CNBJ2A	Wastewater
CNBJ2B	Wastewater
CNBJ2C	Wastewater
CNBJ3A	Wastewater
CNBJ3B	Wastewater
CNBJ3C	Wastewater
CNBJ4A	Wastewater
CNBJ4B	Wastewater
CNBJ4C	Wastewater
CNBJ5AA	Wastewater
CNBJ5AB	Wastewater
CNBJ5AC	Wastewater
CNBJ5BA	Wastewater
CNBJ5BB	Wastewater
CNBJ5BC	Wastewater
CNBJ6BA	Wastewater
CNBJ6BB	Wastewater
CNBJ6BC	Wastewater
CNCD1A	Wastewater
CNCD1B	Wastewater
CNCD1C	Wastewater
CNCD2A	Wastewater
CNCD2B	Wastewater
CNCD2C	Wastewater
CNCD3A	Wastewater
CNCD3B	Wastewater
CNCD3C	Wastewater
CNCD4A	Wastewater
CNCD4B	Wastewater
CNCD4C	Wastewater
CNSH1A	Wastewater
CNSH1B	Wastewater
CNSH1C	Wastewater
CNSH2A	Wastewater
CNSH2B	Wastewater
CNSH2C	Wastewater
CNSH3A	Wastewater
CNSH3B	Wastewater
CNSH3C	Wastewater
CNSH4A	Wastewater
CNSH4B	Wastewater
CNSH4C	Wastewater
CNSH5A	Wastewater
CNSH5B	Wastewater
CNSH5C	Wastewater
CNWX1AA	Wastewater
CNWX1AB	Wastewater
CNWX1AC	Wastewater
CNWX1BA	Wastewater
CNWX1BB	Wastewater
CNWX1BC	Wastewater
CNWX2A	Wastewater
CNWX2B	Wastewater
CNWX2C	Wastewater
CNWX3AA	Wastewater
CNWX3AB	Wastewater
CNWX3AC	Wastewater
CNWX3BA	Wastewater
CNWX3BB	Wastewater
CNWX3BC	Wastewater
CNWX4A	Wastewater
CNWX4B	Wastewater
CNWX4C	Wastewater
CNCQ1A	Wastewater
CNCQ1B	Wastewater
CNCQ1C	Wastewater
CNCQ2A	Wastewater
CNCQ2B	Wastewater
CNCQ2C	Wastewater
CNCQ3A	Wastewater
CNCQ3B	Wastewater
CNCQ3C	Wastewater
CNCQ4A	Wastewater
CNCQ4B	Wastewater
CNCQ4C	Wastewater
CNCS1A	Wastewater
CNCS1B	Wastewater
CNCS1C	Wastewater
CNCS2A	Wastewater
CNCS2B	Wastewater
CNCS2C	Wastewater
CNCS3AA	Wastewater
CNCS3AB	Wastewater
CNCS3AC	Wastewater
CNCS3BA	Wastewater
CNCS3BB	Wastewater
CNCS3BC	Wastewater
CNCS4A	Wastewater
CNCS4B	Wastewater
CNCS4C	Wastewater
CNDL1AA	Wastewater
CNDL1AB	Wastewater
CNDL1AC	Wastewater
CNDL1BA	Wastewater
CNDL1BB	Wastewater
CNDL1BC	Wastewater
CNDL2AA	Wastewater
CNDL2AB	Wastewater
CNDL2AC	Wastewater
CNDL2BA	Wastewater
CNDL2BB	Wastewater
CNDL2BC	Wastewater
CNHB3A	Wastewater
CNHB3B	Wastewater
CNHB3C	Wastewater
CNHB4A	Wastewater
CNHB4B	Wastewater
CNHB4C	Wastewater
CNHB5A	Wastewater
CNHB5B	Wastewater
CNHB5C	Wastewater
CNHB6A	Wastewater
CNHB6B	Wastewater
CNHB6C	Wastewater
CNHB7A	Wastewater
CNHB7B	Wastewater
CNHB7C	Wastewater
CNJN1A	Wastewater
CNJN1B	Wastewater
CNJN1C	Wastewater
CNJN2A	Wastewater
CNJN2B	Wastewater
CNJN2C	Wastewater
CNJN3A	Wastewater
CNJN3B	Wastewater
CNJN3C	Wastewater
CNJN4A	Wastewater
CNJN4B	Wastewater
CNJN4C	Wastewater
CNQD1A	Wastewater
CNQD1B	Wastewater
CNQD1C	Wastewater
CNQD2A	Wastewater
CNQD2B	Wastewater
CNQD2C	Wastewater
CNQD3AA	Wastewater
CNQD3AB	Wastewater
CNQD3AC	Wastewater
CNQD4AA	Wastewater
CNQD4AB	Wastewater
CNQD4AC	Wastewater
CNSY2A	Wastewater
CNSY3A	Wastewater
CNSY3B	Wastewater
CNSY3C	Wastewater
CNWH1A	Wastewater
CNWH1B	Wastewater
CNWH1C	Wastewater
CNWH2A	Wastewater
CNWH2B	Wastewater
CNWH2C	Wastewater
CNWH3A	Wastewater
CNWH3B	Wastewater
CNWH3C	Wastewater
CNWH4A	Wastewater
CNWH4B	Wastewater
CNWH4C	Wastewater
CNXA1A	Wastewater
CNXA1B	Wastewater
CNXA1C	Wastewater
CNXA2A	Wastewater
CNXA2B	Wastewater
CNXA2C	Wastewater
CNXA3A	Wastewater
CNXA3B	Wastewater
CNXA3C	Wastewater
CNXA4A	Wastewater
CNXA4B	Wastewater
CNXA4C	Wastewater
CNXM1A	Wastewater
CNXM1B	Wastewater
CNXM1C	Wastewater
CNXM2A	Wastewater
CNXM2B	Wastewater
CNXM2C	Wastewater
CNXM3A	Wastewater
CNXM3B	Wastewater
CNXM3C	Wastewater
CNXM4A	Wastewater
CNXM4B	Wastewater
CNXM4C	Wastewater
CNSZ1A	Wastewater
CNSZ1B	Wastewater
CNSZ1C	Wastewater
CNSZ2A	Wastewater
CNSZ2B	Wastewater
CNSZ2C	Wastewater
CNSZ3AA	Wastewater
CNSZ3AB	Wastewater
CNSZ3AC	Wastewater
CNSZ3BA	Wastewater
CNSZ3BB	Wastewater
CNSZ3BC	Wastewater
CNSZ4AA	Wastewater
CNSZ4AB	Wastewater
CNSZ4AC	Wastewater
CNSZ4BA	Wastewater
JPSD1A	Wastewater
JPSD1B	Wastewater
JPSD1C	Wastewater
JPSD1D	Wastewater
JPSD1E	Wastewater
JPSD1F	Wastewater
SGEA1A	Wastewater
SGEA1B	Wastewater
SGEA1C	Wastewater
SGJR1A	Wastewater
SGJR1B	Wastewater
SGJR1C	Wastewater
SGKJ1A	Wastewater
SGKJ1B	Wastewater
SGKJ1C	Wastewater
SGWE1A	Wastewater
SGWE1B	Wastewater
SGWE1C	Wastewater
SKGW1A	Wastewater
SKGW1B	Wastewater
SKGW1C	Wastewater
SKNJ1A	Wastewater
SKNJ1B	Wastewater
SKNJ1C	Wastewater
SKSN1A	Wastewater
SKSN1B	Wastewater
SKSN1C	Wastewater
SKSW1A	Wastewater
SKSW1B	Wastewater
SKSW1C	Wastewater
TWKS1A	Wastewater
TWKS1B	Wastewater
TWKS1C	Wastewater
TWKS2A	Wastewater
TWKS2B	Wastewater
TWKS2C	Wastewater
TWTN1A	Wastewater
TWTN1B	Wastewater
TWTN1C	Wastewater
TWTN2A	Wastewater
TWTN2B	Wastewater
TWTN2C	Wastewater
AUEP1AA	Wastewater
AUEP1AB	Wastewater
AUEP1AC	Wastewater
AUEP1BA	Wastewater
AUEP1BB	Wastewater
AUEP1BC	Wastewater
AUEP2AA	Wastewater
AUEP2AB	Wastewater
AUEP2AC	Wastewater
AUEP2BA	Wastewater
AUEP2BB	Wastewater
AUEP2BC	Wastewater
AUBR1A	Wastewater
AUBR1B	Wastewater
AUBR1C	Wastewater
AUBR2A	Wastewater
AUBR2B	Wastewater
AUBR2C	Wastewater
AULP1A	Wastewater
AULP1B	Wastewater
AULP1C	Wastewater
AULP2A	Wastewater
AULP2B	Wastewater
AULP2C	Wastewater
AULP3A	Wastewater
AULP3B	Wastewater
AULP3C	Wastewater
AULP4A	Wastewater
AULP4B	Wastewater
AULP4C	Wastewater
AUCR1A	Wastewater
AUCR1B	Wastewater
AUCR1C	Wastewater
AUCR2A	Wastewater
AUCR2B	Wastewater
AUCR2C	Wastewater
AUMB1A	Wastewater
AUMB1B	Wastewater
AUMB1C	Wastewater
AUML1A	Wastewater
AUML1B	Wastewater
AUML1C	Wastewater
AUML2A	Wastewater
AUML2B	Wastewater
AUML2C	Wastewater
AUML3A	Wastewater
AUML3B	Wastewater
AUML3C	Wastewater
AUML4A	Wastewater
AUML4B	Wastewater
AUML4C	Wastewater
AUXP1AA	Wastewater
AUXP1AB	Wastewater
AUXP1AC	Wastewater
AUXP2AA	Wastewater
AUXP2AB	Wastewater
AUXP2AC	Wastewater
AUXP2BA	Wastewater
AUXP2BB	Wastewater
AUXP2BC	Wastewater
AUXP3AA	Wastewater
AUXP3AB	Wastewater
AUXP3AC	Wastewater
AUXP3BA	Wastewater
AUXP3BB	Wastewater
AUXP3BC	Wastewater
AUXP4AA	Wastewater
AUXP4AB	Wastewater
AUXP4AC	Wastewater
AUXP4BA	Wastewater
AUXP4BB	Wastewater
AUXP4BC	Wastewater
AUXP5AA	Wastewater
AUXP5AB	Wastewater
AUXP5AC	Wastewater
AUTA1A	Wastewater
AUTA1B	Wastewater
AUTA1C	Wastewater
AUTA2A	Wastewater
AUTA2B	Wastewater
AUTA2C	Wastewater
AUWA1A	Wastewater
AUWA1B	Wastewater
AUWA1C	Wastewater
AUWA2A	Wastewater
AUWA2B	Wastewater
AUWA2C	Wastewater
NZBL1	Wastewater
NZBL2	Wastewater
NZBL3	Wastewater
NZDM1	Wastewater
NZDM2	Wastewater
NZDM3	Wastewater
NZOX1	Wastewater
NZOX2	Wastewater
NZOX3	Wastewater
NZPN1	Wastewater
NZPN2	Wastewater
NZPN3	Wastewater
ATLA1A	Wastewater
ATLA1B	Wastewater
ATLA1C	Wastewater
ATLA2A	Wastewater
ATLA2B	Wastewater
ATLA2C	Wastewater
ATLA3A	Wastewater
ATLA3B	Wastewater
ATLA3C	Wastewater
ATLA4A	Wastewater
ATLA4B	Wastewater
ATLA4C	Wastewater
DKAE1A	Wastewater
DKAE1B	Wastewater
DKAE1C	Wastewater
DKAW1A	Wastewater
DKAW1B	Wastewater
DKAW1C	Wastewater
DEKS1A	Wastewater
DEKS1B	Wastewater
DEKS1C	Wastewater
DEHE1A	Wastewater
DEHE1B	Wastewater
DEHE1C	Wastewater
DENE1A	Wastewater
DENE1B	Wastewater
DENE1C	Wastewater
DERA1A	Wastewater
DERA1B	Wastewater
DERA1C	Wastewater
ITMC3A	Wastewater
ITMC3B	Wastewater
ITMC3C	Wastewater
ITRB1A	Wastewater
ITRB1B	Wastewater
ITRB1C	Wastewater
ITRM1A	Wastewater
ITLF2A	Wastewater
ITLF2B	Wastewater
ITLF2C	Wastewater
ITFS4A	Wastewater
ITFS4B	Wastewater
LUSF1A	Wastewater
LUSF1B	Wastewater
LUSF1C	Wastewater
PTLB1A	Wastewater
PTLB1B	Wastewater
PTLB1C	Wastewater
PTLB2A	Wastewater
PTLB2B	Wastewater
PTLB2C	Wastewater
PTLB3A	Wastewater
PTLB3B	Wastewater
PTLB3C	Wastewater
PTLB4A	Wastewater
PTLB4B	Wastewater
PTLB4C	Wastewater
PTLB5A	Wastewater
PTLB5B	Wastewater
PTLB5C	Wastewater
PTLB6A	Wastewater
PTLB6B	Wastewater
SEGL1A	Wastewater
SEGL1B	Wastewater
SEGL1C	Wastewater
SEGL2A	Wastewater
SEGL2B	Wastewater
SEGL2C	Wastewater
SESD1A	Wastewater
SESD1B	Wastewater
SESD1C	Wastewater
SESD2A	Wastewater
SESD2B	Wastewater
SESD2C	Wastewater
SESD3A	Wastewater
SESD3B	Wastewater
SESD3C	Wastewater
SEUL1A	Wastewater
SEUL1B	Wastewater
SEUL1C	Wastewater
SEVS1A	Wastewater
SEVS1B	Wastewater
SEVS1C	Wastewater
CHBU1A	Wastewater
CHBU1B	Wastewater
CHBU1C	Wastewater
CHDA1A	Wastewater
CHDA1B	Wastewater
CHDA1C	Wastewater
CHGS1A	Wastewater
CHGS1B	Wastewater
CHGS1C	Wastewater
CHKU1A	Wastewater
CHKU1B	Wastewater
CHKU1C	Wastewater
UKML1A	Wastewater
UKML1B	Wastewater
UKML1C	Wastewater
UKSL1A	Wastewater
UKSL1B	Wastewater
UKSL1C	Wastewater
UKHD1A	Wastewater
UKHD1B	Wastewater
UKHD1C	Wastewater
UKTM1A	Wastewater
UKTM1B	Wastewater
UKTM1C	Wastewater
CAMT1A	Wastewater
CAMT1B	Wastewater
CAMT1C	Wastewater
CAMT10A	Wastewater
CAMT10B	Wastewater
CAMT10C	Wastewater
CAMT11A	Wastewater
CAMT11B	Wastewater
CAMT11C	Wastewater
CAMT2A	Wastewater
CAMT2B	Wastewater
CAMT2C	Wastewater
CAMT3A	Wastewater
CAMT3B	Wastewater
CAMT3C	Wastewater
CAMT4A	Wastewater
CAMT4B	Wastewater
CAMT4C	Wastewater
CAMT5A	Wastewater
CAMT5B	Wastewater
CAMT5C	Wastewater
CAMT6A	Wastewater
CAMT6B	Wastewater
CAMT6C	Wastewater
CAMT7A	Wastewater
CAMT7B	Wastewater
CAMT7C	Wastewater
CAMT8A	Wastewater
CAMT8B	Wastewater
CAMT8C	Wastewater
CAMT9A	Wastewater
CAMT9B	Wastewater
CAMT9C	Wastewater
CAON1A	Wastewater
CAON1B	Wastewater
CAON1C	Wastewater
CAON2A	Wastewater
CAON2B	Wastewater
CAON2C	Wastewater
CAON3C	Wastewater
CAON4AA	Wastewater
CAON4AB	Wastewater
CAON4AC	Wastewater
CAON4BA	Wastewater
CAON4BB	Wastewater
CAON4BC	Wastewater
MXDN1A	Wastewater
MXDN1B	Wastewater
MXDN1C	Wastewater
MXDN1D	Wastewater
MXDN1E	Wastewater
MXDN1F	Wastewater
MXDN1G	Wastewater
MXDN1H	Wastewater
MXEA1A	Wastewater
MXEA1B	Wastewater
MXEA1C	Wastewater
MXEA2A	Wastewater
MXEA2B	Wastewater
MXEA2C	Wastewater
MXEA3A	Wastewater
MXEA3B	Wastewater
MXEA3C	Wastewater
USAG1A	Wastewater
USAG1B	Wastewater
USAG1C	Wastewater
USAG2A	Wastewater
USAG2B	Wastewater
USAG2C	Wastewater
USAG3A	Wastewater
USAG3B	Wastewater
USAG3C	Wastewater
USAG4A	Wastewater
USAG4B	Wastewater
USAG4C	Wastewater
USAK1A	Wastewater
USAK1B	Wastewater
USAK1C	Wastewater
USAK1D	Wastewater
USAK2A	Wastewater
USAK2B	Wastewater
USAK2C	Wastewater
USAK2D	Wastewater
USAK3A	Wastewater
USAK3B	Wastewater
USAK3C	Wastewater
USAK3D	Wastewater
USAT01A	Wastewater
USAT01B	Wastewater
USAT01C	Wastewater
USAT02A	Wastewater
USAT02B	Wastewater
USAT02C	Wastewater
USAT03A	Wastewater
USAT03B	Wastewater
USAT03C	Wastewater
USAT04A	Wastewater
USAT04B	Wastewater
USAT04C	Wastewater
USAT05A	Wastewater
USAT05B	Wastewater
USAT05C	Wastewater
USAT07A	Wastewater
USAT07B	Wastewater
USAT07C	Wastewater
USAT08A	Wastewater
USAT08B	Wastewater
USAT08C	Wastewater
USAT09A	Wastewater
USAT09B	Wastewater
USAT09C	Wastewater
USAT10A	Wastewater
USAT10B	Wastewater
USAT10C	Wastewater
USAT11A	Wastewater
USAT11B	Wastewater
USAT11C	Wastewater
USAT12A	Wastewater
USAT12B	Wastewater
USAT12C	Wastewater
USBT1A	Wastewater
USBT1B	Wastewater
USBT1C	Wastewater
USBT2A	Wastewater
USBT2B	Wastewater
USBT2C	Wastewater
USBT3A	Wastewater
USBT3B	Wastewater
USBT3C	Wastewater
USBT4A	Wastewater
USBT4B	Wastewater
USBT4C	Wastewater
USBT5A	Wastewater
USBT5B	Wastewater
USBT5C	Wastewater
USBT6A	Wastewater
USBT6B	Wastewater
USBT6C	Wastewater
USCB1AA	Wastewater
USCB1AB	Wastewater
USCB1AC	Wastewater
USCB1BA	Wastewater
USCB1BB	Wastewater
USCB1BC	Wastewater
USCB1CA	Wastewater
USCB1CB	Wastewater
USCB1CC	Wastewater
USCB1DA	Wastewater
USCB1DB	Wastewater
USCB1DC	Wastewater
USCG1A	Wastewater
USCG1B	Wastewater
USCG1C	Wastewater
USCG2A	Wastewater
USCG2B	Wastewater
USCG2C	Wastewater
USCG3A	Wastewater
USCG3B	Wastewater
USCG3C	Wastewater
USCG4AA	Wastewater
USCG4AB	Wastewater
USCG4AC	Wastewater
USCG4BA	Wastewater
USCG4BB	Wastewater
USCG4BC	Wastewater
USCG5A	Wastewater
USCG5B	Wastewater
USCG5C	Wastewater
USCT1A	Wastewater
USCT1B	Wastewater
USCT1C	Wastewater
USCT1D	Wastewater
USCT1E	Wastewater
USCT1F	Wastewater
USCT1G	Wastewater
USCT1H	Wastewater
USCT1I	Wastewater
USDA1A	Wastewater
USDA1B	Wastewater
USDA1C	Wastewater
USDA1D	Wastewater
USDA1E	Wastewater
USDA1F	Wastewater
USDA1G	Wastewater
USDA1H	Wastewater
USDA1I	Wastewater
USDA1J	Wastewater
USDA1K	Wastewater
USDA1L	Wastewater
USDA2A	Wastewater
USDA2B	Wastewater
USDA2C	Wastewater
USDA2D	Wastewater
USDA2E	Wastewater
USDA2F	Wastewater
USDA2G	Wastewater
USDA2H	Wastewater
USDA2I	Wastewater
USDA2J	Wastewater
USDA2K	Wastewater
USDA2L	Wastewater
USDC1A	Wastewater
USDC1B	Wastewater
USDC1C	Wastewater
USDC2A	Wastewater
USDC2B	Wastewater
USDC2C	Wastewater
USDC3A	Wastewater
USDC3B	Wastewater
USDC3C	Wastewater
USDC4A	Wastewater
USDC4B	Wastewater
USDC4C	Wastewater
USMD1A	Wastewater
USMD1B	Wastewater
USMD1C	Wastewater
USMD2A	Wastewater
USMD2B	Wastewater
USMD2C	Wastewater
USMD3A	Wastewater
USMD3B	Wastewater
USMD3C	Wastewater
USMD4A	Wastewater
USMD4B	Wastewater
USMD4C	Wastewater
USFT1A	Wastewater
USFT1B	Wastewater
USFT1C	Wastewater
USFT2A	Wastewater
USFT2B	Wastewater
USFT2C	Wastewater
USFT3A	Wastewater
USFT3B	Wastewater
USFT3C	Wastewater
USFT4A	Wastewater
USFT4B	Wastewater
USFT4C	Wastewater
USFT5A	Wastewater
USFT5B	Wastewater
USFT5C	Wastewater
USHI1A	Wastewater
USHI1B	Wastewater
USHI1C	Wastewater
USHI2A	Wastewater
USHI2B	Wastewater
USHI2C	Wastewater
USHI3A	Wastewater
USHI3B	Wastewater
USHI3C	Wastewater
USHI4A	Wastewater
USHI4B	Wastewater
USHI4C	Wastewater
USHS1A	Wastewater
USHS1B	Wastewater
USHS1C	Wastewater
USHS1D	Wastewater
USHS2A	Wastewater
USHS2B	Wastewater
USHS2C	Wastewater
USHS3A	Wastewater
USHS3B	Wastewater
USHS3C	Wastewater
USHS4A	Wastewater
USHS4B	Wastewater
USHS4C	Wastewater
USHP1AA	Wastewater
USHP1AA2	Wastewater
USHP1AB	Wastewater
USHP1AB2	Wastewater
USHP1AC	Wastewater
USHP1AC2	Wastewater
USHP1AD	Wastewater
USHP1AD2	Wastewater
USHP1AE	Wastewater
USHP1AE2	Wastewater
USHP1AF	Wastewater
USHP1AF2	Wastewater
USHP1AG	Wastewater
USHP1AG2	Wastewater
USHP1AH	Wastewater
USHP1AH2	Wastewater
USHP1AI	Wastewater
USHP1AI2	Wastewater
USHP1AJ	Wastewater
USHP1AJ2	Wastewater
USHP1AK	Wastewater
USHP1AK2	Wastewater
USHP1BA	Wastewater
USHP1BB	Wastewater
USHP1BC	Wastewater
USHP1BD	Wastewater
USHP1BD2	Wastewater
USHP1BE	Wastewater
USHP1BF	Wastewater
USHP1BF2	Wastewater
USHP1BG	Wastewater
USHP1BG2	Wastewater
USHP1BI	Wastewater
USHP1BJ	Wastewater
USHP1BK	Wastewater
USKN1AA	Wastewater
USKN1AB	Wastewater
USKN1AC	Wastewater
USKN1BA	Wastewater
USKN1BB	Wastewater
USKN1BC	Wastewater
USKN2A	Wastewater
USKN2B	Wastewater
USKN2C	Wastewater
USKN3A	Wastewater
USKN3B	Wastewater
USKN3C	Wastewater
USJC1I	Wastewater
USJC1MA	Wastewater
USJC1MB	Wastewater
USJC1O	Wastewater
USJC2I	Wastewater
USJC2MA	Wastewater
USJC2MB	Wastewater
USJC2O	Wastewater
USKP1I	Wastewater
USKP1MA	Wastewater
USKP1MB	Wastewater
USKP1O	Wastewater
USKP2I	Wastewater
USKP2M	Wastewater
USKP2O	Wastewater
USLA1A	Wastewater
USLA1B	Wastewater
USLA1C	Wastewater
USLA2A	Wastewater
USLA2B	Wastewater
USLA2C	Wastewater
USLA3A	Wastewater
USLA3B	Wastewater
USLA3C	Wastewater
USLA4A	Wastewater
USLA4B	Wastewater
USLA4C	Wastewater
USLC1A	Wastewater
USLC1B	Wastewater
USLC1C	Wastewater
USLC2A	Wastewater
USLC2B	Wastewater
USLC2C	Wastewater
USLC3A	Wastewater
USLC3B	Wastewater
USLC3C	Wastewater
USLC4A	Wastewater
USLC4B	Wastewater
USLC4C	Wastewater
USMI1A	Wastewater
USMI1B	Wastewater
USMI1C	Wastewater
USMI2A	Wastewater
USMI2B	Wastewater
USMI2C	Wastewater
USMI3A	Wastewater
USMI3B	Wastewater
USMI3C	Wastewater
USMI4A	Wastewater
USMI4B	Wastewater
USMI4C	Wastewater
USNO1A	Wastewater
USNO1B	Wastewater
USNO1C	Wastewater
USNO2A	Wastewater
USNO2B	Wastewater
USNO2C	Wastewater
USNO2D	Wastewater
USNO2E	Wastewater
USNO2F	Wastewater
USOK01A	Wastewater
USOK01B	Wastewater
USOK01C	Wastewater
USOK02A	Wastewater
USOK02B	Wastewater
USOK02C	Wastewater
USOK03A	Wastewater
USOK03B	Wastewater
USOK03C	Wastewater
USOK03D	Wastewater
USOK03E	Wastewater
USOK03F	Wastewater
USOK03G	Wastewater
USOK03H	Wastewater
USOK03I	Wastewater
USOK03J	Wastewater
USOK03K	Wastewater
USOK03L	Wastewater
USOK04A	Wastewater
USOK04B	Wastewater
USOK04C	Wastewater
USOK05A	Wastewater
USOK05B	Wastewater
USOK05C	Wastewater
USOK06A	Wastewater
USOK06B	Wastewater
USOK06C	Wastewater
USOK07A	Wastewater
USOK07B	Wastewater
USOK07C	Wastewater
USOK08A	Wastewater
USOK08B	Wastewater
USOK08C	Wastewater
USOK09A	Wastewater
USOK09B	Wastewater
USOK09C	Wastewater
USOK10A	Wastewater
USOK10B	Wastewater
USOK10C	Wastewater
USOK11A	Wastewater
USOK11B	Wastewater
USOK11C	Wastewater
USOP1AA	Wastewater
USOP1AB	Wastewater
USOP1AC	Wastewater
USOP1BA	Wastewater
USOP1BB	Wastewater
USOP1BC	Wastewater
USOP1CA	Wastewater
USOP1CB	Wastewater
USOP1CC	Wastewater
USOP1DA	Wastewater
USOP1DB	Wastewater
USOP1DC	Wastewater
USPT1A	Wastewater
USPT1B	Wastewater
USPT1C	Wastewater
USPT2A	Wastewater
USPT2B	Wastewater
USPT2C	Wastewater
USPT3A	Wastewater
USPT3B	Wastewater
USPT3C	Wastewater
USPT4A	Wastewater
USPT4B	Wastewater
USPT4C	Wastewater
USRE1A	Wastewater
USRE1B	Wastewater
USRE1C	Wastewater
USRE2A	Wastewater
USRE2B	Wastewater
USRE2C	Wastewater
USRE3A	Wastewater
USRE3B	Wastewater
USRE3C	Wastewater
USRE4A	Wastewater
USRE4B	Wastewater
USRE4C	Wastewater
USRE5A	Wastewater
USRE5B	Wastewater
USRE5C	Wastewater
USRE6A	Wastewater
USRE6B	Wastewater
USRE6C	Wastewater
USRE7A	Wastewater
USRE7B	Wastewater
USRE7C	Wastewater
USRE8A	Wastewater
USRE8B	Wastewater
USRE8C	Wastewater
USRE9A	Wastewater
USRE9B	Wastewater
USRE9C	Wastewater
USSD1AA	Wastewater
USSD1AB	Wastewater
USSD1AC	Wastewater
USSD1BA	Wastewater
USSD1BB	Wastewater
USSD1BC	Wastewater
USSD1CA	Wastewater
USSD1CB	Wastewater
USSD1CC	Wastewater
USSD2AA	Wastewater
USSD2AB	Wastewater
USSD2AC	Wastewater
USSD2BA	Wastewater
USSD2BB	Wastewater
USSD2BC	Wastewater
USSF1A	Wastewater
USSF1B	Wastewater
USSF1C	Wastewater
USSF2A	Wastewater
USSF2B	Wastewater
USSF2C	Wastewater
USSF3A	Wastewater
USSF3B	Wastewater
USSF3C	Wastewater
USSF4A	Wastewater
USSF4B	Wastewater
USSF4C	Wastewater
USRT1A	Wastewater
USRT1B	Wastewater
USRT1C	Wastewater
USRT2A	Wastewater
USRT2B	Wastewater
USRT2C	Wastewater
USST1AA	Wastewater
USST1AB	Wastewater
USST1AC	Wastewater
USST1BA	Wastewater
USST1BB	Wastewater
USST1BC	Wastewater
USTE1A	Wastewater
USTE1B	Wastewater
USTE1C	Wastewater
USTE2A	Wastewater
USTE2B	Wastewater
USTE2C	Wastewater
USTE3A	Wastewater
USTE3B	Wastewater
USTE3C	Wastewater
USTE4A	Wastewater
USTE4B	Wastewater
USTE4C	Wastewater
USTF1AA	Wastewater
USTF1AB	Wastewater
USTF1AC	Wastewater
USTF1BA	Wastewater
USTF1BB	Wastewater
USTF1BC	Wastewater
USTF1CA	Wastewater
USTF1CB	Wastewater
USTF1CC	Wastewater
USTF1DA	Wastewater
USTF1DB	Wastewater
USTF1DC	Wastewater
USTP1A	Wastewater
USTP1B	Wastewater
USTP1C	Wastewater
USTP1D	Wastewater
USTP1E	Wastewater
USTP1F	Wastewater
USTP1G	Wastewater
USTP1H	Wastewater
USTP1I	Wastewater
USTP1J	Wastewater
USTP1K	Wastewater
USTP1L	Wastewater
USTP1M	Wastewater
USTU1AA	Wastewater
USTU1AB	Wastewater
USTU1AC	Wastewater
USTU1BA	Wastewater
USTU1BB	Wastewater
USTU1BC	Wastewater
USTU1CA	Wastewater
USTU1CB	Wastewater
USTU1CC	Wastewater
USTU1DA	Wastewater
USTU1DB	Wastewater
USTU1DC	Wastewater
USVA1A	Wastewater
USVA1B	Wastewater
USVA1C	Wastewater
USVA2A	Wastewater
USVA2B	Wastewater
USVA2C	Wastewater
USVA3A	Wastewater
USVA3B	Wastewater
USVA3C	Wastewater
USVA4A	Wastewater
USVA4B	Wastewater
USVA4C	Wastewater
USVA5A	Wastewater
USVA5B	Wastewater
USVA5C	Wastewater
USVA6A	Wastewater
USVA6B	Wastewater
USVA6C	Wastewater
USVA7A	Wastewater
USVA7B	Wastewater
USVA7C	Wastewater
USVA8A	Wastewater
USVA8B	Wastewater
USVA8C	Wastewater
USVA9A	Wastewater
USVA9B	Wastewater
USVA9C	Wastewater
USVD1AA	Wastewater
USVD1AB	Wastewater
USVD1AC	Wastewater
USVD1BA	Wastewater
USVD1BB	Wastewater
USVD1BC	Wastewater
USVD1CA	Wastewater
USVD1CB	Wastewater
USVD1CC	Wastewater
USVD1DA	Wastewater
USVD1DB	Wastewater
USVD1DC	Wastewater
USWR1AA	Wastewater
USWR1AB	Wastewater
USWR1AC	Wastewater
USWR1BA	Wastewater
USWR1BB	Wastewater
USWR1BC	Wastewater
USWR2AA	Wastewater
USWR2AB	Wastewater
USWR2AC	Wastewater
USWR2BA	Wastewater
USWR2BB	Wastewater
USWR2BC	Wastewater
USWS1AA	Wastewater
USWS1AB	Wastewater
USWS1AC	Wastewater
USWS1BA	Wastewater
USWS1BB	Wastewater
USWS1BC	Wastewater
USWS1CA	Wastewater
USWS1CB	Wastewater
USWS1CC	Wastewater
USWS1DA	Wastewater
USWS1DB	Wastewater
USWS1DC	Wastewater
BRBH1A	Wastewater
BRBH1B	Wastewater
BRBH1C	Wastewater
BRBH2A	Wastewater
BRBH2B	Wastewater
BRBH2C	Wastewater
BRBH3A	Wastewater
BRBH3B	Wastewater
BRBH3C	Wastewater
BRBH4A	Wastewater
BRBH4B	Wastewater
BRBH4C	Wastewater
BROS1A	Wastewater
BROS1B	Wastewater
BROS2A	Wastewater
BROS2B	Wastewater
BROS2C	Wastewater
BROS2D	Wastewater
BROS3A	Wastewater
BROS3B	Wastewater
BRRP1A	Wastewater
BRRP1B	Wastewater
BRRP1C	Wastewater
BRRP2A	Wastewater
BRRP2B	Wastewater
BRRP2C	Wastewater
BRRP3A	Wastewater
BRRP3B	Wastewater
BRRP3C	Wastewater
BRRP4A	Wastewater
BRRP4B	Wastewater
BRRP4C	Wastewater
CLVPC1	Wastewater
CLVPC2	Wastewater
CLVPC3	Wastewater
CLVPC4	Wastewater
CLVPF1	Wastewater
CLVPF2	Wastewater
CLVPF3	Wastewater
CLVPM1	Wastewater
CLVPM2	Wastewater
CLVPM3	Wastewater
CLVPT1	Wastewater
CLVPT2	Wastewater
CLVPT3	Wastewater
COCL1A	Wastewater
COCL1B	Wastewater
COCL1C	Wastewater
COCL2A	Wastewater
COCL2B	Wastewater
COCL3A	Wastewater
COCL3B	Wastewater
COCL3C	Wastewater
COCL3D	Wastewater
COCL3E	Wastewater
COCL3F	Wastewater
UYUC01	Wastewater
UYUC02	Wastewater
UYUC03	Wastewater
UYUC04	Wastewater
UYUC05	Wastewater
UYUC06	Wastewater
UYUC07	Wastewater
UYUC08	Wastewater
UYUC09	Wastewater
UYUC10	Wastewater
UYUC11	Wastewater
UYUC12	Wastewater
UYUM01	Wastewater
UYUM02	Wastewater
UYUM03	Wastewater
UYUM04	Wastewater
UYUM05	Wastewater
UYUM06	Wastewater
UYUM07	Wastewater
UYUM08	Wastewater
UYUM09	Wastewater
UYUM10	Wastewater
UYUM11	Wastewater
UYUM12	Wastewater
