# Supplementary material for: Genetic compatibility and ecological connectivity drive the dissemination of antibiotic resistance genes
Source: Nat Commun. 2025 Mar 16;16:2595. doi: 10.1038/s41467-025-57825-3 (PMC11911422; doi:10.1038/s41467-025-57825-3)
Supplement: Supplementary file 4 — Supplementary Dataset 2 [file 41467_2025_57825_MOESM4_ESM.xlsx]

## Sheet: Sheet 1
Assembly ID	Earth Microbiome Project OTU	Global Water Microbiome Consortium OTU
GCA_000003135.1	591285	OTU_376
GCA_000003215.1	NA	OTU_41827
GCA_000003925.1	1134811	NA
GCA_000003955.1	4303372	NA
GCA_000005825.2	25923	NA
GCA_000005845.2	442743	NA
GCA_000006605.1	128390	OTU_11122
GCA_000006625.1	15806	NA
GCA_000006645.1	10365	NA
GCA_000006685.1	3025	NA
GCA_000006725.1	1132880	OTU_74518
GCA_000006745.1	4270835	NA
GCA_000006765.1	528952	NA
GCA_000006785.2	1746900	NA
GCA_000006825.1	111313	OTU_58364
GCA_000006845.1	4440404	NA
GCA_000006865.1	93099	OTU_1407
GCA_000006905.1	811257	OTU_6213
GCA_000006945.2	4384058	NA
GCA_000006965.1	275434	NA
GCA_000006985.1	4483458	OTU_15075
GCA_000007025.1	332714	NA
GCA_000007045.1	4479989	NA
GCA_000007105.1	729112	OTU_72523
GCA_000007145.1	4461879	OTU_59190
GCA_000007165.1	4461879	OTU_59190
GCA_000007205.1	4365357	NA
GCA_000007245.1	1132880	OTU_74518
GCA_000007265.1	567972	NA
GCA_000007285.1	1746900	NA
GCA_000007325.1	4391161	OTU_14684
GCA_000007365.1	105511	NA
GCA_000007385.1	4461879	OTU_59190
GCA_000007405.1	4340953	NA
GCA_000007425.1	1746900	NA
GCA_000007445.1	4370291	NA
GCA_000007465.2	4315958	OTU_11636
GCA_000007485.1	NA	OTU_62868
GCA_000007525.1	3177392	OTU_376
GCA_000007565.2	4309216	OTU_22785
GCA_000007585.1	3718254	OTU_28171
GCA_000007605.1	4320593	NA
GCA_000007625.1	2234838	OTU_48293
GCA_000007645.1	996487	NA
GCA_000007665.1	4468850	OTU_11439
GCA_000007685.1	4415801	NA
GCA_000007705.1	4479548	OTU_3594
GCA_000007745.1	562825	NA
GCA_000007765.2	8015	NA
GCA_000007785.1	4352912	NA
GCA_000007805.1	4353093	OTU_22785
GCA_000007825.1	1117992	NA
GCA_000007845.1	1117992	NA
GCA_000007865.1	2651333	NA
GCA_000007885.1	10365	NA
GCA_000007905.1	259514	NA
GCA_000007925.1	68986	NA
GCA_000007945.1	NA	OTU_4702
GCA_000007985.2	3950373	OTU_729
GCA_000008005.1	1117992	NA
GCA_000008025.1	835499	NA
GCA_000008045.1	332714	NA
GCA_000008065.1	4428313	OTU_5303
GCA_000008125.1	NA	OTU_21177
GCA_000008165.1	1117992	NA
GCA_000008185.1	4340454	NA
GCA_000008245.1	137538	NA
GCA_000008285.1	4454507	NA
GCA_000008305.1	129089	NA
GCA_000008325.1	128429	NA
GCA_000008345.1	403853	NA
GCA_000008365.1	108671	NA
GCA_000008385.1	6123	NA
GCA_000008425.1	4447476	NA
GCA_000008445.1	1117992	NA
GCA_000008465.1	280661	NA
GCA_000008485.1	147181	NA
GCA_000008505.1	1117992	OTU_1111
GCA_000008525.1	10952	NA
GCA_000008565.1	128604	OTU_29219
GCA_000008725.1	3025	NA
GCA_000008745.1	4365357	NA
GCA_000008765.1	16191	OTU_19782
GCA_000008785.1	10952	NA
GCA_000008865.2	2749126	NA
GCA_000008885.1	3115577	OTU_80533
GCA_000008925.1	NA	OTU_3513
GCA_000008945.1	3177392	OTU_376
GCA_000008985.1	144057	OTU_25224
GCA_000009005.1	1814180	NA
GCA_000009045.1	210559	OTU_4792
GCA_000009065.1	10365	NA
GCA_000009085.1	4361046	NA
GCA_000009105.1	1722468	NA
GCA_000009125.1	651436	NA
GCA_000009145.1	4436697	OTU_20641
GCA_000009165.1	4461879	OTU_59190
GCA_000009205.2	NA	OTU_41827
GCA_000009245.1	144057	OTU_25224
GCA_000009265.1	4396481	NA
GCA_000009285.2	88067	NA
GCA_000009325.1	144057	OTU_25224
GCA_000009345.1	527323	NA
GCA_000009365.1	789725	NA
GCA_000009385.1	1746900	NA
GCA_000009405.1	4338003	NA
GCA_000009425.1	4315660	OTU_1407
GCA_000009465.1	861375	OTU_19389
GCA_000009485.1	834463	NA
GCA_000009505.1	4306121	NA
GCA_000009525.1	4306121	NA
GCA_000009545.1	15366	OTU_35302
GCA_000009565.2	1550603	NA
GCA_000009605.1	105511	NA
GCA_000009625.1	539878	NA
GCA_000009685.1	4410461	OTU_1005
GCA_000009705.1	540733	OTU_83652
GCA_000009745.1	4337083	NA
GCA_000009765.2	4323731	OTU_13119
GCA_000009785.1	4467810	OTU_18186
GCA_000009805.1	84268	OTU_14402
GCA_000009825.1	4415616	NA
GCA_000009845.1	4362236	NA
GCA_000009865.1	386899	NA
GCA_000009885.1	4452050	NA
GCA_000009905.1	686688	OTU_20961
GCA_000009925.1	3325988	OTU_34478
GCA_000009985.1	4518	OTU_18396
GCA_000010005.1	355305	OTU_86616
GCA_000010025.1	4461879	OTU_59190
GCA_000010045.1	161579	OTU_47548
GCA_000010065.1	142996	NA
GCA_000010085.1	96731	OTU_80533
GCA_000010105.1	4468125	OTU_1306
GCA_000010125.1	4323284	OTU_4072
GCA_000010145.1	3398150	OTU_4137
GCA_000010165.1	727134	OTU_11963
GCA_000010185.1	745556	NA
GCA_000010205.1	301131	OTU_95270
GCA_000010225.1	808245	OTU_11122
GCA_000010245.1	442743	NA
GCA_000010265.1	NA	OTU_22174
GCA_000010285.1	699322	OTU_3779
GCA_000010305.1	3341679	OTU_962
GCA_000010325.1	NA	OTU_59124
GCA_000010345.1	NA	OTU_48251
GCA_000010385.1	442743	NA
GCA_000010425.1	824876	OTU_376
GCA_000010485.1	2445338	NA
GCA_000010505.1	3718254	OTU_28171
GCA_000010525.1	2540794	OTU_93204
GCA_000010545.1	834463	OTU_58835
GCA_000010565.1	3016147	NA
GCA_000010585.1	571589	OTU_17233
GCA_000010605.1	112075	OTU_13119
GCA_000010625.1	4351168	OTU_847
GCA_000010665.1	243306	OTU_4460
GCA_000010705.1	1126851	OTU_7304
GCA_000010725.1	241204	OTU_62835
GCA_000010745.1	1550603	NA
GCA_000010765.1	1550603	NA
GCA_000010785.1	2551318	OTU_58999
GCA_000010805.1	3017908	OTU_53836
GCA_000010825.1	4333237	NA
GCA_000010845.1	4333237	NA
GCA_000010865.1	4333237	NA
GCA_000010885.1	4333237	NA
GCA_000010905.1	4333237	NA
GCA_000010925.1	4333237	NA
GCA_000010945.1	4333237	NA
GCA_000010965.1	4333237	NA
GCA_000010985.1	NA	OTU_62946
GCA_000011025.1	4354540	OTU_13900
GCA_000011045.1	4480189	OTU_9435
GCA_000011065.1	4386761	OTU_34478
GCA_000011165.1	4365357	NA
GCA_000011245.1	167310	NA
GCA_000011265.1	3163524	NA
GCA_000011285.1	1746900	NA
GCA_000011305.1	521250	OTU_11122
GCA_000011325.1	808245	OTU_11122
GCA_000011345.1	3060	NA
GCA_000011365.1	349263	OTU_52894
GCA_000011385.1	97840	NA
GCA_000011405.1	144057	OTU_25224
GCA_000011445.1	15740	NA
GCA_000011465.1	68986	NA
GCA_000011485.1	68986	NA
GCA_000011525.1	4446058	NA
GCA_000011545.1	834463	NA
GCA_000011565.2	562333	OTU_12091
GCA_000011605.1	NA	OTU_52873
GCA_000011625.1	1117992	NA
GCA_000011645.1	4447476	NA
GCA_000011665.1	1746900	NA
GCA_000011685.1	128717	OTU_67025
GCA_000011725.1	10952	NA
GCA_000011745.1	40380	NA
GCA_000011765.2	1746900	NA
GCA_000011805.1	106340	NA
GCA_000011825.1	724120	OTU_35302
GCA_000011845.1	724120	OTU_35302
GCA_000011885.1	4350788	NA
GCA_000011925.1	996487	NA
GCA_000011945.1	142489	NA
GCA_000011965.2	NA	OTU_61319
GCA_000011985.1	1144153	OTU_2908
GCA_000012005.1	4024559	NA
GCA_000012105.1	4461879	OTU_59190
GCA_000012125.1	3025	NA
GCA_000012145.1	332714	NA
GCA_000012165.2	1746900	NA
GCA_000012185.1	956702	OTU_58364
GCA_000012205.1	4353093	OTU_22785
GCA_000012225.1	4362236	NA
GCA_000012245.1	4353093	OTU_22785
GCA_000012265.1	4353093	OTU_22785
GCA_000012305.1	51114	OTU_41814
GCA_000012325.1	1131479	NA
GCA_000012345.1	84240	NA
GCA_000012365.1	834463	NA
GCA_000012385.1	332714	NA
GCA_000012445.1	961783	OTU_20847
GCA_000012465.1	68986	NA
GCA_000012485.1	717207	OTU_10102
GCA_000012505.1	557211	NA
GCA_000012525.1	142996	NA
GCA_000012625.1	557211	NA
GCA_000012645.1	68986	NA
GCA_000012665.1	143101	NA
GCA_000012685.1	252547	NA
GCA_000012705.1	567972	NA
GCA_000012725.1	107036	OTU_49669
GCA_000012765.1	15740	NA
GCA_000012785.1	834463	NA
GCA_000012805.1	71278	NA
GCA_000012825.1	4030375	OTU_450
GCA_000012845.1	840027	OTU_23222
GCA_000012865.1	1131768	NA
GCA_000012885.1	3897815	NA
GCA_000012905.2	2000709	OTU_42573
GCA_000012925.1	10711	NA
GCA_000012945.1	834463	NA
GCA_000012965.1	703666	OTU_7940
GCA_000012985.1	4394966	NA
GCA_000013005.1	161513	OTU_29248
GCA_000013025.1	4319465	NA
GCA_000013045.1	337614	NA
GCA_000013065.1	1117992	NA
GCA_000013085.1	4339256	OTU_21157
GCA_000013125.1	6047	NA
GCA_000013165.1	1563515	NA
GCA_000013245.1	10952	NA
GCA_000013265.1	2445338	NA
GCA_000013285.1	4410461	OTU_1005
GCA_000013305.1	1951826	NA
GCA_000013325.1	513803	OTU_29381
GCA_000013345.1	2484834	NA
GCA_000013365.1	62406	OTU_52894
GCA_000013385.1	248835	OTU_10625
GCA_000013405.1	32886	OTU_19830
GCA_000013485.1	1746900	NA
GCA_000013505.1	1746900	NA
GCA_000013525.1	1746900	NA
GCA_000013545.1	1746900	NA
GCA_000013565.1	153653	OTU_74621
GCA_000013605.1	823187	OTU_20
GCA_000013625.1	150959	OTU_6827
GCA_000013645.1	4322414	OTU_36965
GCA_000013685.1	62406	OTU_52894
GCA_000013705.1	156646	OTU_1868
GCA_000013765.1	188632	OTU_24042
GCA_000013785.1	188369	OTU_35983
GCA_000013805.1	10365	NA
GCA_000013825.1	10365	NA
GCA_000013845.2	4410461	OTU_1005
GCA_000013865.1	NA	OTU_23037
GCA_000013885.1	62406	OTU_52894
GCA_000013905.1	51114	OTU_41814
GCA_000013945.1	4415801	NA
GCA_000013965.1	4415801	NA
GCA_000013985.1	6330	OTU_2387
GCA_000014005.1	1126064	NA
GCA_000014025.1	4466586	OTU_3697
GCA_000014045.1	5652	OTU_32218
GCA_000014125.1	2850749	OTU_7780
GCA_000014145.1	1087462	OTU_12799
GCA_000014185.1	160679	OTU_55758
GCA_000014205.1	3407515	OTU_35302
GCA_000014285.2	3261476	OTU_67025
GCA_000014305.1	145009	NA
GCA_000014325.1	145009	NA
GCA_000014345.1	332714	NA
GCA_000014365.2	4479989	NA
GCA_000014385.1	197631	OTU_69326
GCA_000014405.1	131660	OTU_41445
GCA_000014425.1	4200918	OTU_5303
GCA_000014445.1	4380803	OTU_3424
GCA_000014465.1	633100	OTU_61430
GCA_000014485.1	724120	OTU_35302
GCA_000014505.1	4380976	OTU_9206
GCA_000014525.1	1546671	OTU_86616
GCA_000014545.1	93099	OTU_1407
GCA_000014565.1	667327	OTU_32885
GCA_000014585.1	557211	NA
GCA_000014605.1	144057	OTU_25224
GCA_000014645.1	144057	OTU_25224
GCA_000014685.1	173543	OTU_18620
GCA_000014705.1	140959	OTU_24042
GCA_000014725.1	13688	OTU_20304
GCA_000014745.1	286163	NA
GCA_000014765.1	845516	OTU_20641
GCA_000014785.1	457388	NA
GCA_000014805.1	2769196	OTU_50
GCA_000014845.1	2445338	NA
GCA_000014885.1	NA	OTU_92108
GCA_000014925.1	1125936	OTU_64601
GCA_000014965.1	331465	OTU_15422
GCA_000014985.1	2651333	NA
GCA_000015005.1	150891	OTU_159
GCA_000015065.1	1117992	NA
GCA_000015085.1	1922365	OTU_87179
GCA_000015125.1	133739	OTU_10102
GCA_000015165.1	349263	OTU_52894
GCA_000015185.1	103376	OTU_4034
GCA_000015245.1	197265	NA
GCA_000015265.1	4362819	OTU_2033
GCA_000015285.1	9121	NA
GCA_000015305.1	221379	OTU_56866
GCA_000015325.1	3167757	OTU_51816
GCA_000015365.1	4419806	NA
GCA_000015385.1	1144153	OTU_2908
GCA_000015445.1	4319416	OTU_21651
GCA_000015485.1	1720567	OTU_6495
GCA_000015505.1	4410974	OTU_9533
GCA_000015545.1	811427	OTU_48303
GCA_000015565.1	149224	NA
GCA_000015645.1	68986	NA
GCA_000015665.1	68986	NA
GCA_000015685.1	68986	NA
GCA_000015705.1	557211	NA
GCA_000015725.1	4313865	OTU_8786
GCA_000015745.1	366419	OTU_71371
GCA_000015785.2	210559	OTU_4792
GCA_000015845.1	286679	OTU_4034
GCA_000015865.1	1796774	NA
GCA_000015885.1	4479695	OTU_4702
GCA_000015905.1	834463	NA
GCA_000015925.1	3423513	NA
GCA_000015965.1	68986	NA
GCA_000016045.1	4384058	NA
GCA_000016065.1	NA	OTU_21851
GCA_000016105.1	144057	OTU_25224
GCA_000016165.1	207682	NA
GCA_000016185.1	326714	OTU_62835
GCA_000016205.1	834463	NA
GCA_000016245.1	4270835	NA
GCA_000016265.1	102142	NA
GCA_000016285.1	250206	NA
GCA_000016305.1	4461030	NA
GCA_000016325.1	1111874	NA
GCA_000016345.1	145533	OTU_1037
GCA_000016425.1	570692	OTU_32783
GCA_000016445.1	10365	NA
GCA_000016465.1	956702	OTU_58364
GCA_000016485.1	956702	OTU_58364
GCA_000016505.1	NA	OTU_22174
GCA_000016545.1	16091	NA
GCA_000016625.1	332714	NA
GCA_000016645.1	4393400	OTU_67852
GCA_000016665.1	161690	NA
GCA_000016685.1	4479695	OTU_4702
GCA_000016725.1	626449	OTU_67025
GCA_000016745.1	284868	OTU_40480
GCA_000016765.1	87167	NA
GCA_000016825.1	355305	OTU_86616
GCA_000016945.1	10365	NA
GCA_000016965.1	4380971	OTU_1568
GCA_000016985.1	58790	NA
GCA_000017005.1	1068499	OTU_11814
GCA_000017025.1	4460263	NA
GCA_000017045.1	4460263	NA
GCA_000017065.1	4460263	NA
GCA_000017105.1	8015	NA
GCA_000017145.1	4294646	NA
GCA_000017245.1	139056	OTU_58364
GCA_000017265.1	108986	OTU_56516
GCA_000017305.1	240451	OTU_30991
GCA_000017325.1	286679	OTU_4034
GCA_000017405.1	847889	NA
GCA_000017445.3	332714	NA
GCA_000017465.2	NA	OTU_27138
GCA_000017485.1	4361046	NA
GCA_000017505.1	179879	OTU_10625
GCA_000017545.1	174919	OTU_7711
GCA_000017565.1	2092399	OTU_16267
GCA_000017585.1	246717	OTU_24339
GCA_000017605.1	574140	OTU_8279
GCA_000017645.1	112402	OTU_55277
GCA_000017665.1	1120420	NA
GCA_000017685.1	574140	OTU_8279
GCA_000017705.1	9236	OTU_9770
GCA_000017725.2	4375688	OTU_27138
GCA_000017745.1	299851	NA
GCA_000017765.1	1550603	NA
GCA_000017785.1	144057	OTU_25224
GCA_000017845.1	137516	NA
GCA_000017885.4	4477551	OTU_4792
GCA_000017905.1	4361046	NA
GCA_000017965.1	4319637	OTU_49178
GCA_000017985.1	1550603	NA
GCA_000018025.1	9036	OTU_92108
GCA_000018045.1	541517	OTU_36790
GCA_000018065.1	68986	NA
GCA_000018105.1	238741	NA
GCA_000018125.1	1746900	NA
GCA_000018145.1	188142	NA
GCA_000018185.1	145009	NA
GCA_000018205.1	332714	NA
GCA_000018225.1	332714	NA
GCA_000018245.1	332714	NA
GCA_000018285.1	3505031	OTU_92108
GCA_000018325.1	242503	NA
GCA_000018345.1	2651333	NA
GCA_000018385.1	4350788	NA
GCA_000018405.1	257496	NA
GCA_000018425.1	NA	OTU_73483
GCA_000018445.1	294782	NA
GCA_000018505.1	834463	OTU_58835
GCA_000018545.1	4294646	NA
GCA_000018565.1	562206	OTU_24307
GCA_000018585.1	68986	NA
GCA_000018625.1	4384058	NA
GCA_000018665.1	525199	OTU_23037
GCA_000018685.1	159911	OTU_17079
GCA_000018705.1	4350788	NA
GCA_000018745.1	8015	OTU_21853
GCA_000018765.1	286679	OTU_4034
GCA_000018785.1	15691	OTU_40560
GCA_000018805.1	10365	NA
GCA_000018825.1	1134811	NA
GCA_000018845.1	4429854	OTU_12440
GCA_000018865.1	NA	OTU_50025
GCA_000018885.1	12394	OTU_31349
GCA_000018925.1	144057	OTU_25224
GCA_000019045.1	644946	NA
GCA_000019065.1	4379793	NA
GCA_000019085.1	4379793	NA
GCA_000019125.1	4309216	OTU_22785
GCA_000019185.1	3505031	OTU_92108
GCA_000019205.1	4361046	NA
GCA_000019225.1	350896	NA
GCA_000019245.3	1546671	OTU_86616
GCA_000019305.1	4460263	NA
GCA_000019325.1	1132880	OTU_74518
GCA_000019345.1	15806	NA
GCA_000019365.1	212945	OTU_71363
GCA_000019385.1	442743	NA
GCA_000019405.1	4443920	NA
GCA_000019425.1	442743	NA
GCA_000019505.1	834463	NA
GCA_000019525.1	1106118	OTU_92108
GCA_000019545.1	4460263	NA
GCA_000019565.1	228556	NA
GCA_000019585.2	4461879	OTU_59190
GCA_000019645.1	2749126	NA
GCA_000019725.1	4396717	OTU_13404
GCA_000019765.1	1132880	OTU_74518
GCA_000019785.1	4357500	OTU_31019
GCA_000019845.1	106044	OTU_78890
GCA_000019865.1	8015	NA
GCA_000019885.1	8015	NA
GCA_000019925.1	834463	NA
GCA_000019945.1	4307347	OTU_12440
GCA_000019965.1	2565173	OTU_78268
GCA_000019985.1	983335	NA
GCA_000020005.1	261070	NA
GCA_000020025.1	221674	NA
GCA_000020045.1	112208	OTU_55875
GCA_000020125.1	120952	OTU_36965
GCA_000020145.1	278595	OTU_45124
GCA_000020165.1	540856	OTU_96896
GCA_000020185.1	4340953	NA
GCA_000020225.1	358757	OTU_2605
GCA_000020245.1	10952	NA
GCA_000020265.1	4396481	NA
GCA_000020285.1	540856	OTU_96896
GCA_000020305.1	142489	NA
GCA_000020345.1	4460263	NA
GCA_000020365.1	1131959	OTU_24373
GCA_000020385.1	1143602	OTU_12471
GCA_000020405.1	4479695	OTU_4702
GCA_000020425.1	3177392	OTU_376
GCA_000020445.1	676066	OTU_15139
GCA_000020465.1	827441	OTU_10102
GCA_000020505.1	113733	OTU_10102
GCA_000020565.1	33872	NA
GCA_000020585.3	4311707	OTU_97543
GCA_000020605.1	195865	OTU_448
GCA_000020645.1	3702527	OTU_10102
GCA_000020665.1	232312	OTU_6152
GCA_000020685.1	3313143	OTU_29219
GCA_000020705.1	4384058	NA
GCA_000020725.1	4389637	OTU_40480
GCA_000020745.1	4384058	NA
GCA_000020765.1	4307897	OTU_11814
GCA_000020805.1	248835	OTU_10625
GCA_000020825.1	770503	OTU_7729
GCA_000020845.1	106340	NA
GCA_000020865.1	NA	OTU_13065
GCA_000020885.1	4350788	NA
GCA_000020925.1	4306121	NA
GCA_000020945.1	NA	OTU_669
GCA_000020965.1	303702	NA
GCA_000020985.1	320868	OTU_28491
GCA_000021005.1	2000709	OTU_42573
GCA_000021025.1	3877343	OTU_1122
GCA_000021045.1	NA	OTU_71595
GCA_000021065.1	105511	NA
GCA_000021085.1	105511	NA
GCA_000021125.1	442743	NA
GCA_000021165.1	10952	NA
GCA_000021185.1	4454507	NA
GCA_000021205.1	1117992	NA
GCA_000021225.1	1117992	NA
GCA_000021245.2	669771	NA
GCA_000021265.1	15806	NA
GCA_000021305.1	1117992	NA
GCA_000021325.1	342971	OTU_67025
GCA_000021345.1	4396481	NA
GCA_000021365.1	1144357	OTU_1630
GCA_000021425.1	4426298	OTU_26083
GCA_000021445.1	1117992	NA
GCA_000021465.1	10952	OTU_3697
GCA_000021485.1	770503	OTU_7729
GCA_000021525.1	332714	NA
GCA_000021605.1	4270835	NA
GCA_000021625.1	4270835	NA
GCA_000021645.1	303702	NA
GCA_000021665.1	286679	OTU_4034
GCA_000021685.1	2261538	NA
GCA_000021705.1	431766	NA
GCA_000021745.1	104947	OTU_78890
GCA_000021765.1	159126	OTU_8
GCA_000021785.1	1117992	NA
GCA_000021825.1	531797	NA
GCA_000021845.1	4429854	OTU_12440
GCA_000021885.1	NA	OTU_66152
GCA_000021905.1	249636	OTU_61949
GCA_000021925.1	161579	OTU_47548
GCA_000021945.1	4323153	OTU_26349
GCA_000021985.1	553455	NA
GCA_000022005.1	811257	OTU_6213
GCA_000022025.1	270098	OTU_31349
GCA_000022085.1	212945	OTU_88619
GCA_000022105.1	83206	NA
GCA_000022145.1	248835	OTU_10625
GCA_000022165.1	4384058	NA
GCA_000022225.1	442743	NA
GCA_000022245.1	4380886	NA
GCA_000022265.1	284868	NA
GCA_000022285.1	835499	NA
GCA_000022305.1	811427	OTU_48303
GCA_000022325.1	16103	OTU_18825
GCA_000022345.1	442743	NA
GCA_000022505.1	1117992	NA
GCA_000022525.1	1563515	NA
GCA_000022565.1	1003326	OTU_90555
GCA_000022585.1	4270835	NA
GCA_000022605.2	2243	OTU_71933
GCA_000022645.2	834463	NA
GCA_000022665.2	1550603	NA
GCA_000022685.1	4429854	OTU_12440
GCA_000022705.1	4426298	OTU_26083
GCA_000022725.1	548956	OTU_78890
GCA_000022765.1	4460263	NA
GCA_000022785.1	332714	NA
GCA_000022805.1	10365	NA
GCA_000022825.1	10365	NA
GCA_000022845.1	10365	NA
GCA_000022865.1	1117992	NA
GCA_000022885.2	NA	OTU_13065
GCA_000022905.1	811644	OTU_2675
GCA_000022925.1	4454507	NA
GCA_000022965.1	4426298	OTU_26083
GCA_000022985.1	963216	OTU_3759
GCA_000023005.1	332714	NA
GCA_000023025.1	4453271	NA
GCA_000023065.1	4467035	OTU_181
GCA_000023085.1	805735	OTU_4910
GCA_000023105.1	2500552	OTU_1361
GCA_000023125.1	139887	OTU_27787
GCA_000023145.1	387778	OTU_55627
GCA_000023165.1	15740	NA
GCA_000023185.1	4396481	NA
GCA_000023205.1	711733	OTU_8971
GCA_000023225.1	10413	OTU_11720
GCA_000023245.1	329490	OTU_57656
GCA_000023265.1	NA	OTU_39777
GCA_000023285.1	987790	OTU_82053
GCA_000023305.1	144057	OTU_25224
GCA_000023365.1	442743	NA
GCA_000023405.1	4401719	OTU_15526
GCA_000023445.1	4308446	OTU_70805
GCA_000023465.1	NA	OTU_67852
GCA_000023545.1	NA	OTU_52873
GCA_000023565.1	4475144	OTU_52873
GCA_000023585.1	4315079	OTU_25489
GCA_000023605.1	1117908	OTU_52873
GCA_000023665.1	1550603	NA
GCA_000023685.1	15740	NA
GCA_000023705.1	4356131	OTU_3298
GCA_000023725.1	123752	OTU_89772
GCA_000023745.1	4296680	NA
GCA_000023785.1	3352220	NA
GCA_000023805.1	10952	NA
GCA_000023825.1	4354703	OTU_25463
GCA_000023845.1	NA	OTU_40435
GCA_000023865.1	4420943	OTU_24643
GCA_000023885.1	3625698	NA
GCA_000023905.1	4460914	OTU_39870
GCA_000023925.1	724665	NA
GCA_000024005.1	584085	OTU_15342
GCA_000024025.1	NA	OTU_33736
GCA_000024065.1	210576	OTU_62868
GCA_000024105.1	30062	NA
GCA_000024125.1	4320402	OTU_29457
GCA_000024145.1	4365357	NA
GCA_000024205.1	3893397	NA
GCA_000024225.1	4451251	OTU_13914
GCA_000024245.1	729112	OTU_72523
GCA_000024265.1	4393532	OTU_5038
GCA_000024285.1	1730876	NA
GCA_000024325.1	3526876	NA
GCA_000024345.1	247758	OTU_32033
GCA_000024365.1	972343	OTU_2143
GCA_000024385.1	4444741	OTU_33308
GCA_000024405.1	4358870	OTU_1031
GCA_000024425.1	4442141	OTU_30115
GCA_000024445.1	NA	OTU_376
GCA_000024505.1	142489	NA
GCA_000024525.1	3946733	OTU_30654
GCA_000024565.1	4370726	NA
GCA_000024645.1	820375	OTU_52873
GCA_000024665.1	262032	OTU_4031
GCA_000024685.1	4323865	OTU_27263
GCA_000024725.1	4407904	NA
GCA_000024765.1	297109	OTU_74513
GCA_000024785.1	4371572	OTU_93254
GCA_000024825.1	9236	OTU_9770
GCA_000024845.1	1536591	NA
GCA_000024865.1	12074	OTU_23326
GCA_000024885.1	108491	OTU_3208
GCA_000024905.1	NA	OTU_21424
GCA_000024925.1	4378239	OTU_6322
GCA_000024945.1	4474951	OTU_58912
GCA_000024965.1	179312	OTU_62868
GCA_000024985.1	4374109	NA
GCA_000025045.1	93099	OTU_1407
GCA_000025065.1	4475144	OTU_52873
GCA_000025085.1	386899	NA
GCA_000025165.1	2749126	NA
GCA_000025185.1	4360820	NA
GCA_000025205.1	137183	OTU_20443
GCA_000025225.2	4377809	NA
GCA_000025245.2	4426298	OTU_26083
GCA_000025265.1	4371107	OTU_10019
GCA_000025305.1	25947	OTU_3778
GCA_000025345.1	11428	OTU_21951
GCA_000025405.2	100027	OTU_36790
GCA_000025425.1	4361046	NA
GCA_000025465.1	754778	NA
GCA_000025485.1	136767	NA
GCA_000025545.1	782597	NA
GCA_000025565.1	228556	NA
GCA_000025605.1	4456166	OTU_6110
GCA_000025725.1	3201462	OTU_62946
GCA_000025745.1	2445338	NA
GCA_000025765.1	403853	NA
GCA_000025805.1	1140833	NA
GCA_000025825.1	1140833	NA
GCA_000025845.1	3839317	NA
GCA_000025885.1	NA	OTU_12762
GCA_000025905.1	4369318	NA
GCA_000025925.1	2093	OTU_51763
GCA_000025945.1	544806	OTU_87106
GCA_000025965.1	NA	OTU_51830
GCA_000025985.1	4345821	OTU_34478
GCA_000026025.1	4320593	NA
GCA_000026065.1	4374118	OTU_4910
GCA_000026085.1	83123	OTU_76974
GCA_000026105.1	282250	OTU_20847
GCA_000026125.1	150959	OTU_6827
GCA_000026145.1	349263	OTU_52894
GCA_000026185.1	4387627	NA
GCA_000026225.1	4454068	NA
GCA_000026245.1	4340953	NA
GCA_000026265.1	2749126	NA
GCA_000026285.2	2445338	NA
GCA_000026305.1	4370291	NA
GCA_000026325.2	442743	NA
GCA_000026345.1	1550603	NA
GCA_000026405.1	4365141	OTU_3424
GCA_000026485.1	1546671	OTU_86616
GCA_000026505.1	4480189	OTU_9435
GCA_000026525.1	4480189	OTU_86616
GCA_000026545.1	4392183	NA
GCA_000026565.1	4350788	NA
GCA_000026585.1	4307897	OTU_11814
GCA_000026605.1	4307897	OTU_11814
GCA_000026645.1	73782	NA
GCA_000026705.1	4454507	NA
GCA_000026725.1	145009	NA
GCA_000026745.1	145009	NA
GCA_000026905.1	3025	NA
GCA_000026925.1	3025	NA
GCA_000026965.1	4482428	OTU_19389
GCA_000026985.1	606063	OTU_13065
GCA_000027025.1	4306121	NA
GCA_000027065.2	552376	OTU_36790
GCA_000027085.1	205417	NA
GCA_000027105.1	NA	OTU_41827
GCA_000027125.1	566243	NA
GCA_000027165.1	4330071	OTU_5442
GCA_000027185.1	316587	OTU_75528
GCA_000027205.1	20321	OTU_13065
GCA_000027225.1	160873	NA
GCA_000027265.1	20321	OTU_13065
GCA_000027305.1	956702	OTU_58364
GCA_000039765.1	4337083	NA
GCA_000043285.1	9961	NA
GCA_000046685.1	548956	OTU_21651
GCA_000046705.1	548956	OTU_21651
GCA_000046845.1	192795	OTU_1532
GCA_000047365.1	10365	NA
GCA_000048645.1	147181	OTU_89660
GCA_000048665.1	147181	OTU_89660
GCA_000055785.1	108433	NA
GCA_000055945.1	1128644	NA
GCA_000056065.1	131660	OTU_41445
GCA_000058485.1	2484834	OTU_60256
GCA_000060345.1	NA	OTU_89651
GCA_000061505.1	2783236	OTU_35073
GCA_000062885.1	556277	OTU_66700
GCA_000063485.1	806092	OTU_6372
GCA_000063505.1	557211	NA
GCA_000063525.1	533688	NA
GCA_000063545.1	301131	OTU_95270
GCA_000063585.1	4460263	NA
GCA_000063605.1	4452421	NA
GCA_000064305.2	1119063	OTU_67852
GCA_000067045.1	342971	OTU_67025
GCA_000067205.1	1126544	OTU_1129
GCA_000068525.2	3025	NA
GCA_000068585.1	3025	NA
GCA_000069185.1	164500	OTU_159
GCA_000069225.1	806092	OTU_6372
GCA_000069785.1	88067	OTU_50558
GCA_000069925.1	4481206	NA
GCA_000069945.1	4461906	OTU_16306
GCA_000069965.1	4385479	OTU_15748
GCA_000070465.1	68617	OTU_30235
GCA_000070605.1	4461879	OTU_59190
GCA_000072485.1	232312	OTU_6152
GCA_000073005.1	6118	NA
GCA_000083545.1	4429854	OTU_12440
GCA_000085225.1	NA	OTU_41827
GCA_000087965.1	338929	OTU_74688
GCA_000089865.1	4452421	NA
GCA_000090405.1	337614	NA
GCA_000090875.1	4373910	NA
GCA_000090945.1	609982	NA
GCA_000090965.1	182084	NA
GCA_000091005.1	1550603	NA
GCA_000091085.2	4365357	NA
GCA_000091125.1	210791	NA
GCA_000091305.1	562973	NA
GCA_000091325.1	140901	OTU_92108
GCA_000091345.1	10952	NA
GCA_000091405.1	4428313	OTU_5303
GCA_000091465.1	111168	NA
GCA_000091545.1	NA	OTU_21177
GCA_000091565.1	20321	OTU_13065
GCA_000091645.1	4315958	OTU_11636
GCA_000091725.1	12727	NA
GCA_000091765.1	498355	OTU_2908
GCA_000091785.1	7932	OTU_41834
GCA_000091905.1	145009	NA
GCA_000091985.1	1133089	NA
GCA_000092025.1	152350	NA
GCA_000092045.1	87473	NA
GCA_000092105.1	529704	OTU_58422
GCA_000092125.1	102894	OTU_29536
GCA_000092165.1	1117992	NA
GCA_000092205.1	1800506	OTU_84608
GCA_000092225.1	543675	OTU_29398
GCA_000092245.1	277566	OTU_21741
GCA_000092265.1	974250	NA
GCA_000092285.1	811257	OTU_6213
GCA_000092325.1	591285	OTU_376
GCA_000092345.1	4460263	NA
GCA_000092365.1	3586095	NA
GCA_000092385.1	198384	NA
GCA_000092405.1	2677385	OTU_18166
GCA_000092425.1	3674693	OTU_20078
GCA_000092445.1	4467810	OTU_18186
GCA_000092485.1	3025	NA
GCA_000092505.1	4365141	OTU_17506
GCA_000092525.1	1550603	NA
GCA_000092545.1	147181	NA
GCA_000092565.1	4415801	NA
GCA_000092625.1	147181	OTU_89660
GCA_000092645.1	NA	OTU_28561
GCA_000092665.1	3025	NA
GCA_000092685.1	3025	NA
GCA_000092705.1	3025	NA
GCA_000092725.1	3025	NA
GCA_000092745.1	3025	NA
GCA_000092765.1	4426298	OTU_26083
GCA_000092785.1	4368012	OTU_32153
GCA_000092805.1	3025	NA
GCA_000092825.1	2546331	OTU_58352
GCA_000092845.1	83206	NA
GCA_000092865.1	788268	OTU_62868
GCA_000092885.1	4448407	OTU_9533
GCA_000092905.1	3472383	NA
GCA_000092925.1	4419310	OTU_27347
GCA_000092945.1	NA	OTU_59370
GCA_000092985.1	NA	OTU_68697
GCA_000093005.1	3025	NA
GCA_000093025.1	693329	OTU_46597
GCA_000093125.2	4454507	NA
GCA_000093145.2	71872	OTU_48303
GCA_000093165.1	2234	OTU_71933
GCA_000093185.1	10952	NA
GCA_000142965.1	4426163	OTU_85186
GCA_000143005.1	4353093	OTU_22785
GCA_000143085.1	71278	NA
GCA_000143145.1	27497	OTU_81423
GCA_000143205.1	4315660	OTU_1407
GCA_000143225.1	3275744	OTU_52370
GCA_000143435.1	NA	OTU_3513
GCA_000143585.1	4360320	OTU_21467
GCA_000143605.1	1117992	NA
GCA_000143625.1	4294678	NA
GCA_000143645.1	4200918	OTU_5303
GCA_000143685.1	4380668	OTU_73014
GCA_000143705.2	692244	OTU_28817
GCA_000143725.1	3019790	NA
GCA_000143745.1	805735	OTU_4910
GCA_000143765.1	851799	OTU_25463
GCA_000143785.1	106019	OTU_89772
GCA_000143825.1	2472603	OTU_95674
GCA_000143845.1	1106384	OTU_9506
GCA_000143865.1	15740	NA
GCA_000143885.2	875451	OTU_304
GCA_000143965.1	2469997	OTU_2698
GCA_000144025.1	403853	NA
GCA_000144045.1	403853	NA
GCA_000144065.1	403853	NA
GCA_000144085.1	1004326	NA
GCA_000144105.1	875118	NA
GCA_000144125.1	403853	NA
GCA_000144145.1	403853	NA
GCA_000144185.1	403853	NA
GCA_000144225.1	403853	NA
GCA_000144245.1	403853	NA
GCA_000144265.1	403853	NA
GCA_000144285.1	403853	NA
GCA_000144325.1	403853	NA
GCA_000144345.1	403853	NA
GCA_000144365.1	403853	NA
GCA_000144385.1	902903	NA
GCA_000144405.1	1066621	OTU_17160
GCA_000144445.1	403853	NA
GCA_000144465.1	403853	NA
GCA_000144485.1	403853	NA
GCA_000144505.1	403853	NA
GCA_000144525.1	875118	NA
GCA_000144545.1	403853	NA
GCA_000144565.1	403853	NA
GCA_000144585.1	403853	NA
GCA_000144605.1	NA	OTU_33589
GCA_000144625.1	4420272	OTU_57646
GCA_000144675.2	692244	OTU_28817
GCA_000144695.1	2752477	NA
GCA_000144735.1	902903	NA
GCA_000144755.1	403853	NA
GCA_000144775.1	403853	NA
GCA_000144795.1	403853	NA
GCA_000144815.1	902903	NA
GCA_000144855.1	902903	NA
GCA_000144935.3	692244	OTU_28817
GCA_000144975.1	4449236	OTU_2329
GCA_000144995.3	861375	NA
GCA_000145015.3	861375	NA
GCA_000145035.1	847896	OTU_57646
GCA_000145075.1	1004326	NA
GCA_000145115.1	403853	NA
GCA_000145135.1	403853	NA
GCA_000145155.1	403853	NA
GCA_000145175.1	403853	NA
GCA_000145195.1	403853	NA
GCA_000145215.1	776622	OTU_18825
GCA_000145235.1	4041571	OTU_17280
GCA_000145255.1	765502	NA
GCA_000145275.1	4457669	OTU_59318
GCA_000145315.2	113542	OTU_17347
GCA_000145335.1	875118	NA
GCA_000145375.1	902903	NA
GCA_000145415.1	1004326	NA
GCA_000145435.1	403853	NA
GCA_000145455.1	403853	NA
GCA_000145475.1	403853	NA
GCA_000145495.1	902903	NA
GCA_000145535.1	902903	NA
GCA_000145555.1	875118	NA
GCA_000145575.1	403853	NA
GCA_000145595.1	4446058	NA
GCA_000145615.1	13760	OTU_17926
GCA_000145685.1	4353093	OTU_22785
GCA_000145745.1	4353093	OTU_22785
GCA_000145765.1	4353093	OTU_22785
GCA_000145785.1	4353093	OTU_22785
GCA_000145805.1	4353093	OTU_22785
GCA_000145825.2	4353093	OTU_22785
GCA_000145845.2	4353093	OTU_22785
GCA_000145865.1	4353093	OTU_22785
GCA_000145885.1	4353093	OTU_22785
GCA_000145905.1	4353093	OTU_22785
GCA_000145925.1	4353093	OTU_22785
GCA_000145945.2	4353093	OTU_22785
GCA_000146005.2	4353093	OTU_22785
GCA_000146025.1	NA	OTU_37825
GCA_000146065.1	NA	OTU_1185
GCA_000146165.2	4469401	OTU_4034
GCA_000146185.1	2951214	OTU_2741
GCA_000146265.4	4207350	NA
GCA_000146285.1	104135	NA
GCA_000146305.1	NA	OTU_13065
GCA_000146325.1	1137031	OTU_9206
GCA_000146345.1	851821	NA
GCA_000146405.1	299151	OTU_75528
GCA_000146485.1	NA	OTU_7515
GCA_000146505.1	262032	OTU_4031
GCA_000146525.1	316587	OTU_75528
GCA_000146565.1	210559	OTU_4792
GCA_000146585.1	4442130	OTU_5442
GCA_000146655.1	4482428	NA
GCA_000146675.1	254099	NA
GCA_000146715.1	1746900	NA
GCA_000146755.1	4383049	OTU_5442
GCA_000146775.1	NA	OTU_376
GCA_000146855.1	250288	OTU_87161
GCA_000146875.2	4344763	OTU_48545
GCA_000146895.1	804621	NA
GCA_000147055.1	102194	OTU_52873
GCA_000147145.1	403853	NA
GCA_000147335.1	821303	OTU_77675
GCA_000147355.1	2726913	OTU_25378
GCA_000147675.2	3878210	OTU_78944
GCA_000147695.3	770082	NA
GCA_000147715.3	1118690	OTU_6191
GCA_000147735.3	286679	OTU_4034
GCA_000147775.3	275434	NA
GCA_000147795.3	275434	NA
GCA_000147815.3	837069	OTU_17412
GCA_000147835.3	592615	NA
GCA_000148025.1	4362942	NA
GCA_000148285.1	4362942	NA
GCA_000148325.1	4362942	NA
GCA_000148365.1	1028632	NA
GCA_000148405.1	1132880	OTU_74518
GCA_000148465.1	576571	OTU_13119
GCA_000148485.2	804621	NA
GCA_000148545.2	4330071	OTU_5442
GCA_000148585.3	1000269	OTU_5442
GCA_000148605.1	2445338	NA
GCA_000148625.1	4243866	NA
GCA_000148645.1	4479122	NA
GCA_000148665.1	10952	NA
GCA_000148725.1	92008	OTU_27347
GCA_000148815.2	805735	OTU_4910
GCA_000148855.1	10952	NA
GCA_000148875.1	10952	NA
GCA_000148895.1	10952	NA
GCA_000148915.1	10952	NA
GCA_000148935.1	4394926	OTU_36790
GCA_000148975.2	4442130	OTU_5442
GCA_000148995.1	851811	NA
GCA_000149065.2	129798	OTU_21848
GCA_000149085.2	129798	OTU_21848
GCA_000149105.2	129798	OTU_21848
GCA_000149125.2	129798	OTU_21848
GCA_000149145.2	129798	OTU_21848
GCA_000149165.2	NA	OTU_376
GCA_000152065.3	692244	OTU_28817
GCA_000152145.1	1277	OTU_79443
GCA_000152165.1	861375	OTU_19389
GCA_000152185.2	4458619	NA
GCA_000152245.2	NA	OTU_9166
GCA_000152325.1	723203	NA
GCA_000152345.1	834463	NA
GCA_000152425.1	4270835	NA
GCA_000152465.2	4270835	NA
GCA_000152485.1	9236	OTU_9770
GCA_000152605.1	NA	OTU_27210
GCA_000152625.1	2636819	NA
GCA_000152645.1	NA	OTU_27210
GCA_000152665.1	NA	OTU_41827
GCA_000152685.2	834463	NA
GCA_000152705.1	810959	NA
GCA_000152725.1	NA	OTU_28602
GCA_000152745.1	149505	NA
GCA_000152785.1	3424623	OTU_34276
GCA_000152805.1	2027409	OTU_17336
GCA_000152845.1	NA	OTU_74621
GCA_000152865.1	161513	OTU_29248
GCA_000152905.1	107036	OTU_49669
GCA_000152925.3	NA	OTU_24428
GCA_000152945.2	1120180	OTU_66736
GCA_000152965.1	541771	OTU_32218
GCA_000152985.1	108598	OTU_57083
GCA_000153005.1	83553	NA
GCA_000153025.1	3664781	NA
GCA_000153045.1	NA	OTU_12679
GCA_000153065.1	557211	NA
GCA_000153105.1	531452	OTU_76451
GCA_000153125.2	336455	NA
GCA_000153185.1	4424725	NA
GCA_000153205.1	NA	OTU_78251
GCA_000153225.1	907828	OTU_66736
GCA_000153245.1	NA	OTU_76974
GCA_000153285.1	4408874	NA
GCA_000153305.1	NA	OTU_17336
GCA_000153365.1	508816	NA
GCA_000153405.2	1941452	NA
GCA_000153465.1	800554	NA
GCA_000153485.2	4449390	OTU_67852
GCA_000153525.1	84240	NA
GCA_000153545.1	4321241	NA
GCA_000153585.1	835499	NA
GCA_000153625.1	4473295	NA
GCA_000153645.1	NA	OTU_4702
GCA_000153705.1	3200097	NA
GCA_000153725.1	NA	OTU_1320
GCA_000153765.1	4465633	NA
GCA_000153785.3	4270835	NA
GCA_000153805.1	557211	NA
GCA_000153825.1	557211	NA
GCA_000153885.1	NA	OTU_3736
GCA_000153905.1	524219	OTU_1044
GCA_000153925.1	NA	OTU_1614
GCA_000153945.1	4270835	NA
GCA_000153965.1	4270835	NA
GCA_000153985.3	4270835	NA
GCA_000154005.2	4270835	NA
GCA_000154025.1	9236	OTU_9770
GCA_000154045.1	9236	OTU_9770
GCA_000154065.1	360985	OTU_1042
GCA_000154085.1	824876	OTU_376
GCA_000154105.1	847228	OTU_1225
GCA_000154125.1	4446898	OTU_2015
GCA_000154205.1	572476	OTU_1316
GCA_000154225.1	12574	OTU_6777
GCA_000154245.1	359993	OTU_84352
GCA_000154285.1	NA	OTU_14741
GCA_000154305.1	NA	OTU_14217
GCA_000154325.1	147969	NA
GCA_000154345.1	2979308	NA
GCA_000154365.1	13986	OTU_57646
GCA_000154385.1	192936	OTU_14357
GCA_000154405.1	851704	NA
GCA_000154425.1	190679	OTU_35046
GCA_000154445.1	807226	OTU_426
GCA_000154465.1	4453609	OTU_1133
GCA_000154485.1	4465473	OTU_6386
GCA_000154505.1	NA	OTU_10610
GCA_000154525.1	4447950	OTU_1024
GCA_000154545.1	4450617	OTU_1032
GCA_000154565.1	4342104	OTU_53472
GCA_000154625.1	NA	OTU_41827
GCA_000154645.1	NA	OTU_41827
GCA_000154665.1	NA	OTU_41827
GCA_000154685.1	NA	OTU_41827
GCA_000154705.2	1125587	NA
GCA_000154725.1	4453767	OTU_72221
GCA_000154745.2	76326	OTU_32218
GCA_000154765.2	76326	OTU_32218
GCA_000154785.2	2000712	OTU_32218
GCA_000154805.1	592616	OTU_7567
GCA_000154825.1	527988	OTU_81470
GCA_000154845.1	511386	OTU_2571
GCA_000154865.1	1116679	NA
GCA_000154985.1	15458	OTU_39075
GCA_000155005.1	2749126	NA
GCA_000155025.1	NA	OTU_41827
GCA_000155045.1	NA	OTU_41827
GCA_000155065.1	NA	OTU_41827
GCA_000155085.1	4460263	NA
GCA_000155125.1	2749126	NA
GCA_000155205.1	4372382	OTU_2903
GCA_000155325.1	210559	OTU_4792
GCA_000155355.1	210559	OTU_4792
GCA_000155375.1	210559	OTU_4792
GCA_000155395.1	365385	OTU_25085
GCA_000155415.1	3177392	OTU_376
GCA_000155435.1	176544	OTU_57646
GCA_000155455.1	1135946	OTU_33673
GCA_000155475.1	106472	NA
GCA_000155495.1	311173	NA
GCA_000155515.2	1546671	OTU_86616
GCA_000155575.1	285497	OTU_33589
GCA_000155615.1	789725	NA
GCA_000155635.1	53331	OTU_12679
GCA_000155655.1	71278	NA
GCA_000155675.2	4443632	OTU_28602
GCA_000155735.2	4443632	OTU_28602
GCA_000155755.1	144057	OTU_25224
GCA_000155775.1	812024	OTU_97543
GCA_000155815.1	312770	OTU_4752
GCA_000155835.1	470879	OTU_15748
GCA_000155855.1	NA	OTU_13278
GCA_000155875.1	178332	OTU_2164
GCA_000155895.1	694060	NA
GCA_000155915.2	NA	OTU_41445
GCA_000155935.2	NA	OTU_5303
GCA_000155955.1	13811	OTU_3436
GCA_000155975.1	NA	OTU_36790
GCA_000156015.1	4404187	OTU_57646
GCA_000156035.2	NA	OTU_96818
GCA_000156055.1	NA	OTU_10149
GCA_000156075.1	3472078	OTU_450
GCA_000156095.1	4369890	OTU_87179
GCA_000156115.1	NA	OTU_17336
GCA_000156135.1	145526	OTU_1320
GCA_000156155.1	242585	NA
GCA_000156175.1	2990918	OTU_9830
GCA_000156195.1	NA	OTU_34478
GCA_000156215.1	23706	OTU_9830
GCA_000156235.1	142160	OTU_18712
GCA_000156255.1	145526	NA
GCA_000156335.1	1141633	NA
GCA_000156355.1	226125	NA
GCA_000156375.1	NA	OTU_17347
GCA_000156395.1	NA	OTU_5651
GCA_000156415.1	144057	OTU_25224
GCA_000156495.1	846127	OTU_33586
GCA_000156535.1	NA	OTU_448
GCA_000156555.1	64653	OTU_49
GCA_000156575.1	851682	NA
GCA_000156595.1	NA	OTU_71867
GCA_000156615.2	1040713	OTU_7515
GCA_000156635.1	471180	OTU_39939
GCA_000156655.1	NA	OTU_1359
GCA_000156675.1	NA	OTU_5373
GCA_000156695.2	112075	OTU_13119
GCA_000156715.1	144057	OTU_25224
GCA_000156735.1	6118	NA
GCA_000156755.1	4440404	NA
GCA_000156795.1	4440404	NA
GCA_000156815.1	4440404	NA
GCA_000156875.1	4440404	NA
GCA_000156915.1	4440404	NA
GCA_000156975.1	4440404	NA
GCA_000156995.2	4353093	OTU_22785
GCA_000157015.1	NA	OTU_34478
GCA_000157035.2	577294	OTU_23222
GCA_000157055.1	197537	OTU_20507
GCA_000157075.2	3472078	OTU_450
GCA_000157095.2	4446898	OTU_2015
GCA_000157115.2	2445338	NA
GCA_000157215.1	4432154	OTU_9744
GCA_000157255.1	4432154	OTU_9744
GCA_000157295.1	4432154	OTU_9744
GCA_000157355.2	4432154	OTU_9744
GCA_000157535.1	4362942	NA
GCA_000157555.1	4362942	NA
GCA_000157575.1	305561	NA
GCA_000157595.1	4388645	NA
GCA_000157615.1	4362942	NA
GCA_000157655.1	305561	NA
GCA_000157755.1	4404477	NA
GCA_000157895.2	2651333	NA
GCA_000157915.1	2730944	OTU_9460
GCA_000157935.1	3035308	OTU_1088
GCA_000157955.1	NA	OTU_66758
GCA_000157975.1	185059	OTU_25949
GCA_000157995.1	NA	OTU_15259
GCA_000158015.1	132041	OTU_376
GCA_000158035.1	4477861	OTU_3766
GCA_000158055.1	1129328	OTU_5651
GCA_000158075.1	4431558	OTU_57646
GCA_000158095.2	319509	OTU_27347
GCA_000158115.1	148706	OTU_9770
GCA_000158135.1	NA	OTU_28602
GCA_000158195.2	572889	OTU_7903
GCA_000158215.3	499019	OTU_14684
GCA_000158235.1	828676	OTU_13041
GCA_000158255.2	4391161	OTU_14684
GCA_000158275.2	1937180	OTU_14684
GCA_000158295.2	2438396	OTU_13041
GCA_000158315.2	4456091	OTU_7903
GCA_000158335.2	3472078	OTU_450
GCA_000158355.2	251387	NA
GCA_000158375.2	4481624	OTU_223
GCA_000158415.2	345951	NA
GCA_000158435.2	106472	OTU_3697
GCA_000158455.1	11054	OTU_33673
GCA_000158475.2	360508	OTU_52370
GCA_000158495.1	7366	OTU_52370
GCA_000158515.2	4030375	OTU_450
GCA_000158535.2	4466843	OTU_14684
GCA_000158555.2	4465473	OTU_6386
GCA_000158595.1	68986	NA
GCA_000158615.1	87506	OTU_3601
GCA_000158635.1	4470078	OTU_28817
GCA_000158655.1	470117	NA
GCA_000158835.2	NA	OTU_13041
GCA_000159035.1	16513	NA
GCA_000159055.1	110625	OTU_57646
GCA_000159075.2	NA	OTU_20507
GCA_000159115.1	911767	OTU_7515
GCA_000159135.1	376876	OTU_2675
GCA_000159155.2	137183	OTU_20443
GCA_000159175.1	3879458	OTU_32844
GCA_000159195.1	3879458	OTU_32844
GCA_000159215.1	4315658	OTU_4137
GCA_000159295.1	3867172	NA
GCA_000159315.1	3879458	OTU_32844
GCA_000159335.1	134467	OTU_41445
GCA_000159355.1	4428313	OTU_5303
GCA_000159375.2	4463108	OTU_3513
GCA_000159395.1	NA	OTU_3513
GCA_000159415.1	4447432	OTU_83021
GCA_000159435.1	4374663	NA
GCA_000159455.2	355305	OTU_86616
GCA_000159475.2	355305	OTU_86616
GCA_000159495.1	1546671	OTU_86616
GCA_000159515.1	851799	OTU_25463
GCA_000159575.1	996487	NA
GCA_000159595.1	557799	OTU_71867
GCA_000159615.1	355089	OTU_86616
GCA_000159635.1	3841245	OTU_48107
GCA_000159675.1	305561	NA
GCA_000159695.1	745556	NA
GCA_000159715.1	1144153	OTU_2908
GCA_000159795.2	4461879	OTU_59190
GCA_000159815.1	4461879	OTU_59190
GCA_000159835.2	4353093	OTU_22785
GCA_000159855.2	4345821	OTU_34478
GCA_000159875.2	4438116	OTU_34478
GCA_000159895.2	345951	NA
GCA_000159915.2	4456091	OTU_7903
GCA_000159935.1	4440404	NA
GCA_000159955.1	NA	OTU_71371
GCA_000159975.2	4093636	OTU_639
GCA_000160015.1	4475758	OTU_58912
GCA_000160035.2	4320513	OTU_56544
GCA_000160055.1	2160415	OTU_1147
GCA_000160075.2	NA	OTU_55138
GCA_000160115.1	851782	OTU_95686
GCA_000160135.1	686900	OTU_57646
GCA_000160175.1	4480189	OTU_86616
GCA_000160215.1	1814180	NA
GCA_000160235.1	996487	NA
GCA_000160315.2	4362942	NA
GCA_000160435.1	4480775	OTU_79854
GCA_000160455.2	NA	OTU_4557
GCA_000160475.1	499019	OTU_14684
GCA_000160495.1	4310995	OTU_24368
GCA_000160515.1	498355	OTU_2908
GCA_000160535.1	851634	NA
GCA_000160575.1	1126009	OTU_3101
GCA_000160595.1	4380803	OTU_3424
GCA_000160615.1	804621	NA
GCA_000160635.1	749837	OTU_57646
GCA_000160655.1	4309087	NA
GCA_000160675.1	1696853	OTU_104
GCA_000160715.1	355305	OTU_86616
GCA_000160735.1	332714	NA
GCA_000160755.1	4385479	OTU_15748
GCA_000160775.2	4464602	OTU_715
GCA_000160795.1	521250	OTU_11122
GCA_000160815.2	4064550	OTU_11661
GCA_000160835.1	851733	OTU_86616
GCA_000160855.1	1144153	OTU_2908
GCA_000160875.1	129798	OTU_21848
GCA_000160915.1	1117992	NA
GCA_000160955.1	4303372	NA
GCA_000160975.1	1134811	NA
GCA_000161015.1	1117992	NA
GCA_000161055.1	1117992	NA
GCA_000161075.1	1117992	NA
GCA_000161115.1	1117992	NA
GCA_000161135.1	1117992	NA
GCA_000161155.1	427239	NA
GCA_000161175.1	1117992	NA
GCA_000161215.1	427239	NA
GCA_000161235.1	1117992	NA
GCA_000161255.1	1117992	NA
GCA_000161275.1	1117992	NA
GCA_000161295.1	427239	NA
GCA_000161315.1	1117992	NA
GCA_000161335.1	1134811	NA
GCA_000161355.1	1117992	NA
GCA_000161375.1	427239	NA
GCA_000161395.1	4303372	NA
GCA_000161475.1	1117992	NA
GCA_000161495.1	427239	NA
GCA_000161515.1	427239	NA
GCA_000161555.1	1117992	NA
GCA_000161595.1	573338	NA
GCA_000161615.1	427239	NA
GCA_000161635.1	1117992	NA
GCA_000161655.1	573338	NA
GCA_000161675.1	1117992	NA
GCA_000161695.1	1117992	NA
GCA_000161715.1	1117992	NA
GCA_000161735.1	427239	NA
GCA_000161775.1	NA	OTU_33821
GCA_000161795.2	557211	NA
GCA_000161855.1	4388645	NA
GCA_000161895.2	134467	OTU_41445
GCA_000161915.2	498355	OTU_2908
GCA_000161935.1	484444	OTU_37604
GCA_000161955.2	1068499	OTU_11814
GCA_000161995.1	484439	NA
GCA_000162015.1	4469199	OTU_841
GCA_000162035.1	833502	OTU_57054
GCA_000162055.1	4482374	OTU_73491
GCA_000162075.1	329997	OTU_4991
GCA_000162095.1	530416	OTU_208
GCA_000162115.1	928776	NA
GCA_000162135.1	NA	OTU_34478
GCA_000162155.1	4446898	OTU_2015
GCA_000162175.1	NA	OTU_13859
GCA_000162195.1	3472078	OTU_450
GCA_000162215.1	572476	NA
GCA_000162235.2	4391161	OTU_14684
GCA_000162255.1	498355	OTU_2908
GCA_000162275.1	840027	OTU_23222
GCA_000162315.1	498355	OTU_2908
GCA_000162335.1	134467	OTU_41445
GCA_000162355.2	1937180	OTU_14684
GCA_000162375.2	283320	OTU_57054
GCA_000162395.1	4315658	OTU_4137
GCA_000162415.1	4397680	NA
GCA_000162435.1	134467	OTU_41445
GCA_000162455.1	610111	OTU_23791
GCA_000162475.2	4483015	OTU_77244
GCA_000162495.1	4442130	OTU_5442
GCA_000162515.1	4438116	OTU_34478
GCA_000162535.1	577294	OTU_13859
GCA_000162555.1	4234212	OTU_20507
GCA_000162575.1	1135946	OTU_33673
GCA_000162755.2	4393554	OTU_33581
GCA_000162875.1	471157	NA
GCA_000162915.1	4426163	OTU_85186
GCA_000162935.1	4408558	OTU_17160
GCA_000162955.1	4458755	OTU_96394
GCA_000163035.1	1066621	OTU_17160
GCA_000163055.2	1086036	OTU_22988
GCA_000163095.1	1137031	OTU_9206
GCA_000163155.1	299851	NA
GCA_000163175.1	2749126	NA
GCA_000163195.1	1550603	NA
GCA_000163215.1	2749126	NA
GCA_000163235.1	442743	NA
GCA_000163255.1	4353093	OTU_22785
GCA_000163275.1	4353093	OTU_22785
GCA_000163295.1	4466460	NA
GCA_000163315.1	4353093	OTU_22785
GCA_000163415.1	12574	OTU_6777
GCA_000163435.1	128390	OTU_11122
GCA_000163455.1	754778	NA
GCA_000163475.1	NA	OTU_58364
GCA_000163495.1	4439766	NA
GCA_000163515.2	NA	OTU_4919
GCA_000163535.1	4440404	NA
GCA_000163555.2	3347507	NA
GCA_000163595.1	30929	NA
GCA_000163615.3	4207350	NA
GCA_000163635.1	584176	OTU_57054
GCA_000163655.1	840027	OTU_23222
GCA_000163675.1	197537	OTU_2015
GCA_000163715.1	4475758	OTU_58912
GCA_000163735.1	4475758	OTU_58912
GCA_000163755.1	12619	NA
GCA_000163775.2	4380570	OTU_396
GCA_000163835.1	2438948	NA
GCA_000163855.1	838429	OTU_59318
GCA_000163875.1	576571	OTU_13119
GCA_000163895.2	NA	OTU_35445
GCA_000163915.2	4391161	OTU_14684
GCA_000163935.1	499019	OTU_14684
GCA_000163955.1	NA	OTU_13065
GCA_000163995.1	4361046	NA
GCA_000164015.3	4353093	OTU_22785
GCA_000164035.1	268968	OTU_30235
GCA_000164055.1	64653	OTU_49
GCA_000164075.1	996487	NA
GCA_000164095.1	4290143	OTU_5442
GCA_000164115.1	650615	OTU_69977
GCA_000164135.1	736813	OTU_10879
GCA_000164155.2	NA	OTU_93254
GCA_000164175.1	NA	OTU_41827
GCA_000164355.1	4024559	NA
GCA_000164635.1	639311	NA
GCA_000164655.1	NA	OTU_41827
GCA_000164675.2	4430300	NA
GCA_000164695.2	4360320	OTU_21467
GCA_000164865.1	77675	OTU_36790
GCA_000164905.1	2551318	OTU_58999
GCA_000164925.2	4024559	NA
GCA_000164965.1	365385	OTU_25085
GCA_000164985.2	1964311	OTU_48545
GCA_000165065.1	NA	OTU_59398
GCA_000165085.1	651436	NA
GCA_000165125.2	148706	NA
GCA_000165465.1	2464791	OTU_22582
GCA_000165485.1	3498923	NA
GCA_000165505.1	182038	OTU_25132
GCA_000165525.1	956702	OTU_58364
GCA_000165575.1	956702	OTU_58364
GCA_000165615.2	137183	OTU_20443
GCA_000165635.2	137183	OTU_20443
GCA_000165655.2	2749126	NA
GCA_000165675.2	252679	OTU_13620
GCA_000165715.3	2860	OTU_66035
GCA_000165735.1	4296242	OTU_89568
GCA_000165775.3	4447432	OTU_2908
GCA_000165795.1	NA	OTU_7076
GCA_000165815.1	606063	NA
GCA_000165835.1	268968	OTU_30235
GCA_000165905.1	365385	OTU_25085
GCA_000165925.1	210559	OTU_4792
GCA_000166035.1	1694319	OTU_841
GCA_000166055.1	970359	OTU_18712
GCA_000166115.1	1720567	OTU_6495
GCA_000166135.1	40609	OTU_60256
GCA_000166195.3	128353	OTU_25463
GCA_000166275.1	4459231	OTU_33431
GCA_000166295.1	2236980	NA
GCA_000166315.1	3177392	OTU_376
GCA_000166335.1	776622	OTU_18825
GCA_000166355.1	776622	OTU_18825
GCA_000166395.1	4436393	NA
GCA_000166415.1	1842075	OTU_22582
GCA_000166455.2	4270835	NA
GCA_000166475.2	4270835	NA
GCA_000166495.2	4270835	NA
GCA_000166515.1	961783	OTU_2478
GCA_000166535.3	1550603	NA
GCA_000166555.2	299851	NA
GCA_000166575.2	4340953	NA
GCA_000166595.2	1550603	NA
GCA_000166615.2	1550603	NA
GCA_000166695.1	16101	OTU_18825
GCA_000166715.2	299516	OTU_17506
GCA_000166735.2	363305	OTU_17506
GCA_000166775.1	776622	OTU_18825
GCA_000166795.1	4349891	OTU_35821
GCA_000166815.1	4362942	NA
GCA_000166935.1	332714	NA
GCA_000167095.1	4479695	OTU_4702
GCA_000167135.1	4454507	NA
GCA_000167155.1	4454507	NA
GCA_000167195.1	137516	NA
GCA_000167215.1	1117992	NA
GCA_000167235.1	1117992	NA
GCA_000167255.1	1117992	NA
GCA_000167275.1	1117992	NA
GCA_000167315.1	1117992	NA
GCA_000167335.1	1117992	NA
GCA_000167355.1	1132732	NA
GCA_000167395.1	57366	NA
GCA_000167435.2	1746900	NA
GCA_000167475.1	835499	NA
GCA_000167495.1	835499	NA
GCA_000167575.1	4402461	OTU_14395
GCA_000167695.1	427239	NA
GCA_000167715.1	567972	NA
GCA_000167735.1	1059977	NA
GCA_000167755.1	567972	NA
GCA_000167775.1	567972	NA
GCA_000167795.1	567972	NA
GCA_000167815.1	4340953	NA
GCA_000167835.1	3867172	NA
GCA_000167855.1	2749126	NA
GCA_000167875.2	442743	NA
GCA_000167915.2	442743	NA
GCA_000167935.2	4270835	NA
GCA_000167955.1	651436	NA
GCA_000168055.1	3498923	NA
GCA_000168075.1	4370291	NA
GCA_000168115.1	297260	NA
GCA_000168195.1	297260	NA
GCA_000168235.2	10365	NA
GCA_000168255.1	355305	OTU_86616
GCA_000168295.1	237976	OTU_86815
GCA_000168315.3	4461879	OTU_59190
GCA_000168355.3	145009	NA
GCA_000168375.1	4454507	NA
GCA_000168395.1	4454507	NA
GCA_000168415.1	4454507	NA
GCA_000168435.1	4454507	NA
GCA_000168455.1	4454507	NA
GCA_000168475.1	4454507	NA
GCA_000168495.1	4454507	NA
GCA_000168515.1	4454507	NA
GCA_000168535.1	4454507	NA
GCA_000168555.1	4454507	NA
GCA_000168575.2	4454507	NA
GCA_000168595.2	4454507	NA
GCA_000168615.1	4454507	NA
GCA_000168635.2	4454507	NA
GCA_000168655.1	4454507	NA
GCA_000168675.1	4454507	NA
GCA_000168695.2	4454507	NA
GCA_000168715.1	4402069	OTU_10102
GCA_000168775.2	144057	OTU_25224
GCA_000168815.1	4454507	NA
GCA_000168855.1	71872	OTU_48303
GCA_000168875.3	8015	NA
GCA_000168895.2	4270835	NA
GCA_000168915.3	4270835	NA
GCA_000168935.3	4270835	NA
GCA_000168955.1	197631	OTU_69326
GCA_000168975.1	150935	OTU_27347
GCA_000168995.1	1121123	OTU_82525
GCA_000169015.1	2599837	NA
GCA_000169035.1	4481613	OTU_1288
GCA_000169135.1	110879	NA
GCA_000169155.1	192281	NA
GCA_000169175.1	NA	OTU_2533
GCA_000169235.1	3220518	OTU_2273
GCA_000169315.1	4319637	OTU_49178
GCA_000169335.1	137516	NA
GCA_000169355.1	71270	OTU_22366
GCA_000169435.1	585648	NA
GCA_000169455.1	541771	OTU_55751
GCA_000169475.1	NA	OTU_2094
GCA_000169535.1	15806	NA
GCA_000169555.1	15806	NA
GCA_000169575.2	15806	NA
GCA_000169595.1	15806	NA
GCA_000169615.1	10365	NA
GCA_000169635.1	10365	NA
GCA_000169655.1	10365	NA
GCA_000169675.1	10365	NA
GCA_000169695.1	10365	NA
GCA_000169715.1	723203	NA
GCA_000169735.1	956702	OTU_58364
GCA_000169755.1	956702	OTU_58364
GCA_000169775.1	956702	OTU_58364
GCA_000169815.1	NA	OTU_58364
GCA_000169835.1	956702	OTU_58364
GCA_000169895.1	15806	NA
GCA_000169915.1	15806	NA
GCA_000169935.1	15806	NA
GCA_000169955.1	15806	NA
GCA_000169995.1	4305519	NA
GCA_000170195.2	4384058	OTU_80661
GCA_000170215.1	228556	NA
GCA_000170275.1	10365	NA
GCA_000170295.1	144057	OTU_25224
GCA_000170315.1	834463	NA
GCA_000170335.1	4360371	OTU_55875
GCA_000170375.1	834463	NA
GCA_000170395.1	834463	NA
GCA_000170415.1	723203	NA
GCA_000170435.1	723203	NA
GCA_000170475.1	723203	NA
GCA_000170495.1	NA	OTU_55875
GCA_000170515.1	723203	NA
GCA_000170575.1	723203	NA
GCA_000170595.1	723203	NA
GCA_000170755.1	561699	NA
GCA_000170775.1	NA	OTU_66488
GCA_000170795.1	4354703	OTU_25463
GCA_000170835.1	631818	NA
GCA_000170855.1	1133769	NA
GCA_000170875.1	NA	OTU_66488
GCA_000170915.1	3563643	OTU_92992
GCA_000171035.2	1117992	NA
GCA_000171055.1	4460263	NA
GCA_000171075.1	1063126	NA
GCA_000171095.1	2850749	OTU_7780
GCA_000171115.1	238205	OTU_1568
GCA_000171135.1	4410461	OTU_1005
GCA_000171155.1	4410461	OTU_1005
GCA_000171175.1	4410461	OTU_1005
GCA_000171195.1	4410461	OTU_1005
GCA_000171215.1	4410461	OTU_1005
GCA_000171235.2	2517292	OTU_61988
GCA_000171255.1	4384058	NA
GCA_000171335.1	NA	OTU_70705
GCA_000171355.1	15806	NA
GCA_000171375.1	15806	NA
GCA_000171395.1	15806	NA
GCA_000171515.1	4384058	NA
GCA_000171535.2	3267277	NA
GCA_000171555.1	15806	NA
GCA_000171615.1	NA	OTU_1111
GCA_000171775.1	1148212	OTU_87099
GCA_000171795.2	4361046	NA
GCA_000171815.1	772140	NA
GCA_000171855.1	15257	OTU_33496
GCA_000171875.1	1547670	OTU_67852
GCA_000171915.1	442743	NA
GCA_000171935.1	2749126	NA
GCA_000171955.1	442743	NA
GCA_000171975.1	2749126	NA
GCA_000172055.1	442743	NA
GCA_000172075.1	140901	OTU_92108
GCA_000172095.1	NA	OTU_55751
GCA_000172115.1	2651333	NA
GCA_000172135.1	NA	OTU_376
GCA_000172155.1	763535	OTU_79912
GCA_000172175.1	4378081	OTU_80126
GCA_000172195.1	10952	NA
GCA_000172355.1	4361046	NA
GCA_000172375.2	NA	OTU_66152
GCA_000172455.1	4410461	OTU_1005
GCA_000172475.1	142489	NA
GCA_000172495.1	142489	NA
GCA_000172515.1	142489	NA
GCA_000172535.1	4426298	OTU_26083
GCA_000172615.1	305561	NA
GCA_000172635.2	806717	OTU_97543
GCA_000172655.1	4388645	NA
GCA_000172675.1	4388645	NA
GCA_000172695.2	4396481	NA
GCA_000172715.2	4396481	NA
GCA_000172775.1	87473	NA
GCA_000172795.2	4396481	NA
GCA_000172815.1	4477551	OTU_4792
GCA_000172835.1	4362942	NA
GCA_000172895.1	4353093	OTU_22785
GCA_000172915.1	4362942	NA
GCA_000172935.1	10952	NA
GCA_000172955.1	10952	NA
GCA_000172975.1	4368159	NA
GCA_000173075.1	590091	OTU_57869
GCA_000173135.1	NA	OTU_52873
GCA_000173155.1	820375	OTU_52873
GCA_000173255.2	4480189	OTU_86616
GCA_000173315.1	956702	OTU_58364
GCA_000173335.1	956702	OTU_58364
GCA_000173355.1	1097113	NA
GCA_000173375.1	NA	OTU_39939
GCA_000173415.1	1129328	OTU_5651
GCA_000173435.1	471180	OTU_39939
GCA_000173455.1	471180	OTU_39939
GCA_000173475.1	3025	NA
GCA_000173495.1	3025	NA
GCA_000173515.1	3025	NA
GCA_000173535.1	3025	NA
GCA_000173555.1	698296	NA
GCA_000173575.1	112208	OTU_9533
GCA_000173615.1	172564	NA
GCA_000173655.1	1061441	OTU_2675
GCA_000173675.1	4338512	OTU_25461
GCA_000173715.1	10365	NA
GCA_000173775.1	10365	NA
GCA_000173795.1	NA	OTU_1290
GCA_000173815.1	728069	OTU_57646
GCA_000173875.1	938043	OTU_19389
GCA_000173895.1	861375	OTU_19389
GCA_000173935.1	1722468	OTU_396
GCA_000173955.1	1722468	OTU_19389
GCA_000173975.1	NA	OTU_2175
GCA_000174015.1	524725	OTU_13914
GCA_000174035.1	2651333	NA
GCA_000174055.1	3025	NA
GCA_000174075.1	105511	NA
GCA_000174115.1	4270835	NA
GCA_000174135.1	1814180	NA
GCA_000174155.1	74192	OTU_3003
GCA_000174175.1	4425150	OTU_30775
GCA_000174215.1	2829179	OTU_3778
GCA_000174235.1	4270835	NA
GCA_000174255.1	4270835	NA
GCA_000174275.1	4270835	NA
GCA_000174295.1	4270835	NA
GCA_000174315.1	4270835	NA
GCA_000174335.1	4270835	NA
GCA_000174355.1	4405546	OTU_8498
GCA_000174395.2	4362942	NA
GCA_000174415.1	4341200	NA
GCA_000174435.1	2609596	NA
GCA_000174655.1	934651	OTU_19389
GCA_000174675.1	1922365	NA
GCA_000174695.1	811644	OTU_2675
GCA_000174715.1	908873	OTU_35302
GCA_000174755.1	4366487	OTU_58105
GCA_000174775.1	495451	OTU_33920
GCA_000174795.1	4467810	OTU_18186
GCA_000174795.2	4467810	OTU_18186
GCA_000174815.1	4423790	NA
GCA_000174835.1	4468125	OTU_1306
GCA_000174895.1	190851	OTU_16088
GCA_000174915.1	961783	OTU_2478
GCA_000174935.1	305561	NA
GCA_000175035.1	NA	OTU_41445
GCA_000175055.1	4200918	OTU_5303
GCA_000175075.1	4431901	OTU_748
GCA_000175135.1	4461879	OTU_59190
GCA_000175155.1	4461879	OTU_59190
GCA_000175175.1	4349934	NA
GCA_000175195.1	359779	OTU_3003
GCA_000175215.2	844535	OTU_13969
GCA_000175235.1	4326874	OTU_6827
GCA_000175255.2	729112	OTU_72523
GCA_000175275.1	1722468	OTU_19389
GCA_000175295.2	4379793	NA
GCA_000175315.3	4421228	NA
GCA_000175335.1	540856	OTU_96896
GCA_000175355.1	197631	OTU_69326
GCA_000175375.1	4470078	OTU_28817
GCA_000175395.3	2850749	OTU_6260
GCA_000175415.3	698296	NA
GCA_000175435.1	956702	OTU_58364
GCA_000175455.1	956702	OTU_58364
GCA_000175515.1	3025	NA
GCA_000175535.1	3025	NA
GCA_000175595.1	838429	OTU_59318
GCA_000175615.1	4354540	OTU_13900
GCA_000175635.1	1040713	OTU_7515
GCA_000175655.1	833609	OTU_30775
GCA_000175675.1	928776	NA
GCA_000175695.1	4270835	NA
GCA_000175835.1	700699	NA
GCA_000175855.1	700699	NA
GCA_000175875.1	4297695	OTU_30775
GCA_000175895.1	648610	OTU_75597
GCA_000175935.2	806143	NA
GCA_000175995.1	4270835	NA
GCA_000176015.1	831098	OTU_1865
GCA_000176035.2	360547	NA
GCA_000176055.1	9236	NA
GCA_000176075.1	4360679	OTU_12091
GCA_000176095.1	7932	OTU_41834
GCA_000176135.1	4343217	OTU_9770
GCA_000176155.1	4347599	OTU_94359
GCA_000176175.1	60374	OTU_8435
GCA_000176215.1	4270835	NA
GCA_000176235.1	9171	OTU_94359
GCA_000176255.1	9610	OTU_4702
GCA_000176275.1	9610	OTU_4702
GCA_000176295.1	4362942	NA
GCA_000176335.1	4306773	NA
GCA_000176355.1	NA	OTU_87171
GCA_000176375.1	4270835	NA
GCA_000176395.1	4270835	NA
GCA_000176415.1	4270835	NA
GCA_000176435.1	4270835	NA
GCA_000176455.1	4270835	NA
GCA_000176475.1	137183	OTU_20443
GCA_000176495.1	137183	OTU_20443
GCA_000176515.1	1716185	OTU_65806
GCA_000176535.2	4392183	NA
GCA_000176555.2	4392183	NA
GCA_000176575.2	2749126	NA
GCA_000176595.2	1951826	NA
GCA_000176615.2	345951	NA
GCA_000176635.2	4392183	NA
GCA_000176655.2	581782	NA
GCA_000176715.1	4270835	NA
GCA_000176735.1	861375	OTU_19389
GCA_000176755.2	4412991	OTU_1114
GCA_000176775.1	804621	NA
GCA_000176795.1	536986	NA
GCA_000176835.2	4360511	NA
GCA_000176855.2	3167757	OTU_51816
GCA_000176875.1	711733	OTU_8971
GCA_000176915.2	3991624	NA
GCA_000176975.2	498355	OTU_2908
GCA_000176995.2	4200918	OTU_5303
GCA_000177035.2	4200918	OTU_5303
GCA_000177055.1	760967	OTU_43751
GCA_000177075.1	NA	OTU_76753
GCA_000177115.1	996487	NA
GCA_000177135.1	349041	NA
GCA_000177175.2	112075	OTU_13119
GCA_000177195.2	112075	OTU_13119
GCA_000177215.2	4476708	NA
GCA_000177235.2	4098279	NA
GCA_000177295.1	1117992	NA
GCA_000177315.1	397273	OTU_38546
GCA_000177335.1	NA	OTU_27798
GCA_000177375.1	851824	OTU_37028
GCA_000177395.1	403853	NA
GCA_000177415.1	4200918	OTU_5303
GCA_000177435.1	4475758	OTU_58912
GCA_000177455.1	4353093	OTU_22785
GCA_000177475.1	NA	OTU_22785
GCA_000177495.1	NA	OTU_22785
GCA_000177515.1	4353093	OTU_22785
GCA_000177535.2	1636835	OTU_69977
GCA_000177555.1	851726	OTU_80833
GCA_000177575.1	498355	OTU_2908
GCA_000177595.1	210559	OTU_4792
GCA_000177615.2	2484834	NA
GCA_000177655.2	4041571	OTU_17280
GCA_000177675.1	36926	OTU_60256
GCA_000177755.1	129798	OTU_21848
GCA_000178055.1	403853	NA
GCA_000178075.1	403853	NA
GCA_000178095.1	532521	OTU_78944
GCA_000178115.2	94189	NA
GCA_000178135.1	119659	OTU_748
GCA_000178195.1	4030375	OTU_450
GCA_000178215.1	4446898	OTU_2015
GCA_000178235.1	305561	NA
GCA_000178255.1	NA	OTU_53999
GCA_000178275.1	NA	OTU_34478
GCA_000178295.1	197537	OTU_2015
GCA_000178375.1	3839317	NA
GCA_000178395.2	70976	OTU_63342
GCA_000178415.2	4322414	OTU_36965
GCA_000178435.1	656342	OTU_11619
GCA_000178455.1	NA	OTU_20474
GCA_000178475.1	851794	OTU_41445
GCA_000178495.2	4479695	OTU_4702
GCA_000178515.1	4479695	OTU_4702
GCA_000178535.1	4479695	OTU_4702
GCA_000178555.1	4479695	OTU_4702
GCA_000178575.1	4479695	OTU_4702
GCA_000178595.1	4479695	OTU_4702
GCA_000178615.1	4479695	OTU_4702
GCA_000178635.1	4479695	OTU_4702
GCA_000178655.1	4479695	OTU_4702
GCA_000178815.2	64222	OTU_27347
GCA_000178835.2	NA	OTU_16096
GCA_000178855.1	159884	NA
GCA_000178875.2	286679	OTU_4034
GCA_000178895.1	4391161	OTU_14684
GCA_000178915.1	71872	OTU_48303
GCA_000178955.2	809880	NA
GCA_000178975.2	545180	NA
GCA_000178995.1	1144357	OTU_52894
GCA_000179015.2	611360	OTU_28367
GCA_000179055.1	2456812	NA
GCA_000179075.1	1550603	NA
GCA_000179095.1	1550603	NA
GCA_000179115.1	345951	NA
GCA_000179135.1	4210142	NA
GCA_000179195.1	4443001	OTU_19684
GCA_000179215.1	199958	OTU_19684
GCA_000179235.2	4392747	OTU_80050
GCA_000179255.1	NA	OTU_17176
GCA_000179275.1	4479695	OTU_4702
GCA_000179295.1	4479695	OTU_4702
GCA_000179375.1	NA	OTU_1051
GCA_000179395.2	299576	OTU_2675
GCA_000179455.1	355089	OTU_86616
GCA_000179475.1	NA	OTU_3513
GCA_000179495.1	745556	NA
GCA_000179515.1	834463	NA
GCA_000179535.2	286679	OTU_4034
GCA_000179555.1	4476708	OTU_4460
GCA_000179595.2	933007	NA
GCA_000179615.1	2874058	NA
GCA_000179635.2	186275	NA
GCA_000179655.1	4394926	OTU_36790
GCA_000179675.1	851668	NA
GCA_000179695.1	745556	NA
GCA_000179735.1	4453501	OTU_58912
GCA_000179755.1	4458306	OTU_58912
GCA_000179775.1	660200	OTU_18712
GCA_000179815.2	770503	OTU_7729
GCA_000179875.1	766563	OTU_3424
GCA_000179915.2	632836	OTU_32011
GCA_000179935.1	NA	OTU_21848
GCA_000179955.1	129798	OTU_21848
GCA_000179975.1	129798	OTU_21848
GCA_000179995.1	129798	OTU_21848
GCA_000180015.1	851733	OTU_86616
GCA_000180035.1	4430300	NA
GCA_000180055.1	4309550	OTU_13960
GCA_000180075.1	908873	OTU_35302
GCA_000180115.1	4457669	OTU_59318
GCA_000180155.1	4421228	NA
GCA_000180175.2	169538	OTU_36790
GCA_000180275.1	4384058	NA
GCA_000180375.1	4384058	NA
GCA_000180455.1	250238	NA
GCA_000180595.1	470724	NA
GCA_000181455.2	10365	NA
GCA_000181475.1	849122	OTU_66035
GCA_000181495.1	837058	NA
GCA_000181535.1	4305519	NA
GCA_000181595.1	1117992	NA
GCA_000181615.1	4483006	NA
GCA_000181635.1	1117992	NA
GCA_000181655.1	1117992	NA
GCA_000181675.2	1117992	NA
GCA_000181735.1	442743	NA
GCA_000181755.1	442743	NA
GCA_000181775.1	442743	NA
GCA_000181835.1	1117992	NA
GCA_000181915.1	1117992	NA
GCA_000181935.1	1117992	NA
GCA_000181975.1	834463	NA
GCA_000181995.1	1117992	NA
GCA_000182055.1	1117992	NA
GCA_000182195.1	723203	NA
GCA_000182255.1	834463	OTU_58835
GCA_000182275.1	834463	OTU_58835
GCA_000182295.1	834463	OTU_58835
GCA_000182345.1	9236	NA
GCA_000182365.1	9236	OTU_9770
GCA_000182385.1	9236	OTU_9770
GCA_000182445.1	723203	NA
GCA_000182465.1	9236	OTU_9770
GCA_000182485.1	10365	NA
GCA_000182505.1	10365	NA
GCA_000182525.1	10365	NA
GCA_000182545.1	10365	NA
GCA_000182585.2	723203	NA
GCA_000182605.1	238205	OTU_1568
GCA_000182645.1	933356	OTU_44607
GCA_000182685.1	9236	NA
GCA_000182705.1	10365	NA
GCA_000182725.1	349041	NA
GCA_000182745.1	714797	NA
GCA_000182835.1	131660	OTU_1051
GCA_000182855.2	4330813	OTU_83021
GCA_000182875.1	724120	OTU_35302
GCA_000182945.1	4391161	OTU_14684
GCA_000183005.2	2445338	NA
GCA_000183115.1	4296680	NA
GCA_000183135.1	1108163	OTU_23222
GCA_000183155.1	187418	OTU_92355
GCA_000183205.2	851630	OTU_39768
GCA_000183225.1	105511	NA
GCA_000183245.1	105511	NA
GCA_000183285.1	105511	NA
GCA_000183305.1	105511	NA
GCA_000183325.2	112329	OTU_2675
GCA_000183345.1	4370291	NA
GCA_000183365.1	15740	NA
GCA_000183385.1	4452421	NA
GCA_000183405.1	4348874	OTU_25898
GCA_000183425.1	4406407	NA
GCA_000183445.2	NA	OTU_58912
GCA_000183465.2	4468897	OTU_237
GCA_000183485.2	4127460	NA
GCA_000183505.2	3996148	OTU_58912
GCA_000183545.3	NA	OTU_44208
GCA_000183605.2	495451	OTU_33920
GCA_000183625.2	4439690	OTU_39031
GCA_000183645.1	4309216	OTU_22785
GCA_000183685.1	386899	NA
GCA_000183705.1	4074385	NA
GCA_000183725.1	4334436	OTU_2585
GCA_000183745.1	234011	NA
GCA_000183765.2	210559	OTU_4792
GCA_000183785.2	3443818	NA
GCA_000183825.1	182758	OTU_3513
GCA_000183985.1	4436135	OTU_25461
GCA_000184065.1	73464	OTU_76974
GCA_000184085.1	4361046	NA
GCA_000184135.2	187418	OTU_92355
GCA_000184185.1	442743	NA
GCA_000184205.1	4361046	NA
GCA_000184285.2	4349891	OTU_35821
GCA_000184325.1	60374	OTU_8435
GCA_000184365.2	4344207	OTU_11814
GCA_000184435.1	13074	OTU_159
GCA_000184535.1	616188	OTU_9036
GCA_000184685.1	12364	NA
GCA_000184705.1	NA	OTU_44208
GCA_000184745.1	644798	OTU_6827
GCA_000184765.2	442743	NA
GCA_000184825.2	297260	NA
GCA_000184845.2	4361046	NA
GCA_000184925.1	1796774	NA
GCA_000184945.1	610111	OTU_23791
GCA_000185045.2	1137718	OTU_13620
GCA_000185065.2	252339	OTU_17506
GCA_000185085.2	766563	OTU_3424
GCA_000185185.1	10952	NA
GCA_000185205.1	10952	NA
GCA_000185225.1	10952	NA
GCA_000185245.1	10952	NA
GCA_000185265.1	4442130	OTU_5442
GCA_000185285.1	12574	OTU_6777
GCA_000185305.1	4315066	OTU_58364
GCA_000185325.1	4466586	OTU_3697
GCA_000185345.1	57366	NA
GCA_000185365.1	NA	OTU_84108
GCA_000185385.1	4395450	OTU_57043
GCA_000185405.1	129798	OTU_21848
GCA_000185425.1	104135	NA
GCA_000185445.1	104135	NA
GCA_000185465.1	15186	OTU_61430
[truncated: 291,296+ more rows]
