# Supplementary material for: Genetic compatibility and ecological connectivity drive the dissemination of antibiotic resistance genes
Source: Nat Commun. 2025 Mar 16;16:2595. doi: 10.1038/s41467-025-57825-3 (PMC11911422; doi:10.1038/s41467-025-57825-3)
Supplement: Supplementary file 7 — Source data [file 41467_2025_57825_MOESM7_ESM.xlsx]

## Sheet: Figure 2a,b
Mechanism	Antibiotic_class	Predicted_ARGs	HGT_transfers
AAC	Aminoglycoside	636188	607
APH	Aminoglycoside	454434	1879
Class A, C, D	Beta-lactam	548414	1492
Class B	Beta-lactam	474174	200
Qnr	Fluoroquinolone	53980	133
Erm	Macrolide	58139	363
Mph	Macrolide	62924	140
Tet efflux	Tetracycline	262452	700
Tet enzyme	Tetracycline	2212	57
Tet RPG	Tetracycline	113085	705

## Sheet: Figure 2c
Mean ROC curve			ROC curve 1			ROC curve 2			ROC curve 3			ROC curve 4			ROC curve 5			ROC curve 6			ROC curve 7			ROC curve 8			ROC curve 9			ROC curve 10
Sensitivity	Specificity		Sensitivity	Specificity		Sensitivity	Specificity		Sensitivity	Specificity		Sensitivity	Specificity		Sensitivity	Specificity		Sensitivity	Specificity		Sensitivity	Specificity		Sensitivity	Specificity		Sensitivity	Specificity		Sensitivity	Specificity
1	0		1	0		1	0		1	0		1	0		1	0		1	0		1	0		1	0		1	0		1	0
1	0.00383795309168444		1	0.00213219616204691		1	0.00213219616204691		1	0.00639658848614072		1	0.00639658848614072		1	0.00213219616204691		1	0.00639658848614072		1	0.00426439232409382		1	0.00426439232409382		1	0.00213219616204691		1	0.00213219616204691
1	0.00895522388059702		1	0.0106609808102345		1	0.00426439232409382		1	0.00852878464818763		1	0.0149253731343284		1	0.00426439232409382		1	0.00852878464818763		1	0.00852878464818763		1	0.0170575692963753		1	0.00426439232409382		1	0.00852878464818763
1	0.015138592750533		1	0.0149253731343284		1	0.0170575692963753		1	0.0106609808102345		1	0.0255863539445629		1	0.0106609808102345		1	0.0149253731343284		1	0.0149253731343284		1	0.0213219616204691		1	0.00639658848614072		1	0.0149253731343284
1	0.0232409381663113		1	0.0213219616204691		1	0.023454157782516		1	0.0213219616204691		1	0.0319829424307036		1	0.0213219616204691		1	0.0277185501066098		1	0.0191897654584222		1	0.0298507462686567		1	0.0170575692963753		1	0.0191897654584222
1	0.0283582089552239		1	0.0255863539445629		1	0.0255863539445629		1	0.0255863539445629		1	0.0383795309168444		1	0.0298507462686567		1	0.0383795309168444		1	0.0213219616204691		1	0.0319829424307036		1	0.0191897654584222		1	0.0277185501066098
1	0.0345415778251599		1	0.0341151385927505		1	0.0277185501066098		1	0.0298507462686567		1	0.0426439232409382		1	0.0341151385927505		1	0.0447761194029851		1	0.0277185501066098		1	0.0383795309168444		1	0.0277185501066098		1	0.0383795309168444
1	0.0405117270788913		1	0.0362473347547974		1	0.0405117270788913		1	0.0341151385927505		1	0.0511727078891258		1	0.0383795309168444		1	0.046908315565032		1	0.0319829424307036		1	0.0447761194029851		1	0.0341151385927505		1	0.046908315565032
1	0.0486140724946695		1	0.0447761194029851		1	0.046908315565032		1	0.0405117270788913		1	0.0597014925373134		1	0.0511727078891258		1	0.0511727078891258		1	0.0405117270788913		1	0.0554371002132196		1	0.0447761194029851		1	0.0511727078891258
1	0.0562899786780384		1	0.0533049040511727		1	0.0575692963752665		1	0.0490405117270789		1	0.0660980810234542		1	0.0618336886993603		1	0.0554371002132196		1	0.0511727078891258		1	0.0575692963752665		1	0.046908315565032		1	0.0639658848614073
1	0.0624733475479744		1	0.0575692963752665		1	0.0597014925373134		1	0.0533049040511727		1	0.0724946695095949		1	0.0660980810234542		1	0.0660980810234542		1	0.0554371002132196		1	0.0660980810234542		1	0.0554371002132196		1	0.0724946695095949
1	0.0688699360341151		1	0.0639658848614073		1	0.0639658848614073		1	0.0639658848614073		1	0.0767590618336887		1	0.0682302771855011		1	0.0724946695095949		1	0.0597014925373134		1	0.0767590618336887		1	0.0618336886993603		1	0.0810234541577825
1	0.0744136460554371		1	0.0724946695095949		1	0.0660980810234542		1	0.070362473347548		1	0.0810234541577825		1	0.0724946695095949		1	0.0767590618336887		1	0.0639658848614073		1	0.0831556503198294		1	0.0660980810234542		1	0.0916844349680171
1	0.0784648187633262		1	0.0788912579957356		1	0.0682302771855011		1	0.0724946695095949		1	0.0895522388059701		1	0.0746268656716418		1	0.0810234541577825		1	0.0682302771855011		1	0.0852878464818763		1	0.070362473347548		1	0.0959488272921109
1	0.0859275053304904		1	0.093816631130064		1	0.0746268656716418		1	0.0831556503198294		1	0.0980810234541578		1	0.0788912579957356		1	0.0852878464818763		1	0.0767590618336887		1	0.0895522388059701		1	0.0788912579957356		1	0.100213219616205
0.999786780383795	0.0940298507462687		1	0.108742004264392		1	0.0852878464818763		1	0.0895522388059701		1	0.100213219616205		1	0.0831556503198294		1	0.0916844349680171		1	0.0895522388059701		1	0.0959488272921109		1	0.0874200426439232		0.997867803837953	0.108742004264392
0.999786780383795	0.102132196162047		1	0.113006396588486		1	0.100213219616205		1	0.102345415778252		1	0.106609808102345		1	0.0916844349680171		1	0.104477611940299		1	0.0959488272921109		1	0.0980810234541578		1	0.093816631130064		0.997867803837953	0.115138592750533
0.999786780383795	0.109594882729211		1	0.130063965884861		1	0.106609808102345		1	0.104477611940299		1	0.115138592750533		1	0.0980810234541578		1	0.106609808102345		1	0.100213219616205		1	0.108742004264392		1	0.104477611940299		0.997867803837953	0.121535181236674
0.999786780383795	0.116204690831557		1	0.132196162046908		1	0.115138592750533		1	0.113006396588486		1	0.121535181236674		1	0.106609808102345		1	0.110874200426439		1	0.104477611940299		1	0.113006396588486		1	0.115138592750533		0.997867803837953	0.130063965884861
0.999360341151386	0.122814498933902		1	0.138592750533049		0.997867803837953	0.121535181236674		1	0.123667377398721		0.997867803837953	0.130063965884861		1	0.113006396588486		1	0.113006396588486		1	0.113006396588486		1	0.11727078891258		1	0.11727078891258		0.997867803837953	0.140724946695096
0.999147121535181	0.128571428571429		1	0.147121535181237		0.997867803837953	0.125799573560768		1	0.130063965884861		0.997867803837953	0.136460554371002		1	0.121535181236674		1	0.115138592750533		1	0.11727078891258		1	0.123667377398721		1	0.123667377398721		0.995735607675906	0.14498933901919
0.998720682302772	0.135820895522388		1	0.155650319829424		0.997867803837953	0.136460554371002		1	0.140724946695096		0.997867803837953	0.140724946695096		1	0.125799573560768		0.997867803837953	0.123667377398721		1	0.121535181236674		1	0.130063965884861		0.997867803837953	0.130063965884861		0.995735607675906	0.153518123667377
0.998081023454158	0.140938166311301		1	0.159914712153518		0.997867803837953	0.140724946695096		1	0.14498933901919		0.995735607675906	0.140724946695096		1	0.127931769722815		0.995735607675906	0.125799573560768		1	0.130063965884861		1	0.134328358208955		0.995735607675906	0.138592750533049		0.995735607675906	0.166311300639659
0.997867803837953	0.145842217484009		1	0.166311300639659		0.997867803837953	0.14498933901919		1	0.151385927505331		0.993603411513859	0.153518123667377		1	0.132196162046908		0.995735607675906	0.127931769722815		1	0.132196162046908		1	0.136460554371002		0.995735607675906	0.140724946695096		0.995735607675906	0.1727078891258
0.997228144989339	0.151172707889126		0.997867803837953	0.174840085287846		0.997867803837953	0.147121535181237		0.997867803837953	0.162046908315565		0.993603411513859	0.157782515991471		1	0.134328358208955		0.993603411513859	0.136460554371002		1	0.136460554371002		1	0.140724946695096		0.995735607675906	0.14498933901919		0.995735607675906	0.176972281449893
0.997014925373134	0.155650319829424		0.995735607675906	0.17910447761194		0.997867803837953	0.149253731343284		0.997867803837953	0.168443496801706		0.993603411513859	0.159914712153518		1	0.138592750533049		0.993603411513859	0.140724946695096		1	0.140724946695096		1	0.147121535181237		0.995735607675906	0.153518123667377		0.995735607675906	0.17910447761194
0.99680170575693	0.16183368869936		0.995735607675906	0.185501066098081		0.997867803837953	0.155650319829424		0.997867803837953	0.174840085287846		0.993603411513859	0.166311300639659		1	0.147121535181237		0.993603411513859	0.142857142857143		1	0.149253731343284		0.997867803837953	0.155650319829424		0.995735607675906	0.157782515991471		0.995735607675906	0.183368869936034
0.99680170575693	0.167803837953092		0.995735607675906	0.187633262260128		0.997867803837953	0.157782515991471		0.997867803837953	0.181236673773987		0.993603411513859	0.176972281449893		1	0.159914712153518		0.993603411513859	0.147121535181237		1	0.155650319829424		0.997867803837953	0.164179104477612		0.995735607675906	0.162046908315565		0.995735607675906	0.185501066098081
0.99680170575693	0.172921108742004		0.995735607675906	0.191897654584222		0.997867803837953	0.159914712153518		0.997867803837953	0.187633262260128		0.993603411513859	0.183368869936034		1	0.1727078891258		0.993603411513859	0.149253731343284		1	0.157782515991471		0.997867803837953	0.168443496801706		0.995735607675906	0.168443496801706		0.995735607675906	0.189765458422175
0.996588486140725	0.178251599147122		0.995735607675906	0.196162046908316		0.997867803837953	0.162046908315565		0.997867803837953	0.196162046908316		0.993603411513859	0.194029850746269		1	0.17910447761194		0.991471215351812	0.153518123667377		1	0.164179104477612		0.997867803837953	0.1727078891258		0.995735607675906	0.1727078891258		0.995735607675906	0.191897654584222
0.996588486140725	0.184648187633262		0.995735607675906	0.200426439232409		0.997867803837953	0.170575692963753		0.997867803837953	0.200426439232409		0.993603411513859	0.198294243070362		1	0.185501066098081		0.991471215351812	0.164179104477612		1	0.1727078891258		0.997867803837953	0.174840085287846		0.995735607675906	0.183368869936034		0.995735607675906	0.196162046908316
0.996162046908316	0.191257995735608		0.993603411513859	0.204690831556503		0.997867803837953	0.174840085287846		0.995735607675906	0.211087420042644		0.993603411513859	0.202558635394456		1	0.189765458422175		0.991471215351812	0.1727078891258		1	0.17910447761194		0.997867803837953	0.183368869936034		0.995735607675906	0.194029850746269		0.995735607675906	0.200426439232409
0.995948827292111	0.197441364605544		0.993603411513859	0.215351812366738		0.997867803837953	0.17910447761194		0.995735607675906	0.217484008528785		0.993603411513859	0.208955223880597		1	0.196162046908316		0.991471215351812	0.176972281449893		1	0.191897654584222		0.995735607675906	0.185501066098081		0.995735607675906	0.196162046908316		0.995735607675906	0.20682302771855
0.995735607675906	0.20319829424307		0.993603411513859	0.219616204690832		0.997867803837953	0.183368869936034		0.995735607675906	0.232409381663113		0.993603411513859	0.211087420042644		1	0.200426439232409		0.991471215351812	0.181236673773987		1	0.200426439232409		0.995735607675906	0.189765458422175		0.995735607675906	0.200426439232409		0.993603411513859	0.213219616204691
0.995522388059702	0.207889125799574		0.993603411513859	0.232409381663113		0.997867803837953	0.185501066098081		0.995735607675906	0.236673773987207		0.991471215351812	0.213219616204691		1	0.204690831556503		0.991471215351812	0.187633262260128		1	0.20682302771855		0.995735607675906	0.191897654584222		0.995735607675906	0.204690831556503		0.993603411513859	0.215351812366738
0.995522388059702	0.214285714285714		0.993603411513859	0.243070362473348		0.997867803837953	0.187633262260128		0.995735607675906	0.238805970149254		0.991471215351812	0.226012793176972		1	0.213219616204691		0.991471215351812	0.194029850746269		1	0.208955223880597		0.995735607675906	0.196162046908316		0.995735607675906	0.211087420042644		0.993603411513859	0.223880597014925
0.995522388059702	0.219829424307036		0.993603411513859	0.249466950959488		0.997867803837953	0.191897654584222		0.995735607675906	0.247334754797441		0.991471215351812	0.232409381663113		1	0.219616204690832		0.991471215351812	0.196162046908316		1	0.215351812366738		0.995735607675906	0.200426439232409		0.995735607675906	0.217484008528785		0.993603411513859	0.228144989339019
0.994882729211087	0.225159914712154		0.991471215351812	0.255863539445629		0.995735607675906	0.191897654584222		0.995735607675906	0.249466950959488		0.991471215351812	0.238805970149254		0.997867803837953	0.223880597014925		0.991471215351812	0.20682302771855		1	0.221748400852878		0.995735607675906	0.20682302771855		0.995735607675906	0.223880597014925		0.993603411513859	0.232409381663113
0.994456289978678	0.229637526652452		0.991471215351812	0.257995735607676		0.995735607675906	0.198294243070362		0.995735607675906	0.253731343283582		0.991471215351812	0.245202558635394		0.997867803837953	0.226012793176972		0.991471215351812	0.208955223880597		1	0.228144989339019		0.995735607675906	0.211087420042644		0.993603411513859	0.230277185501066		0.991471215351812	0.236673773987207
0.994029850746269	0.235607675906183		0.991471215351812	0.26865671641791		0.995735607675906	0.20682302771855		0.995735607675906	0.257995735607676		0.991471215351812	0.249466950959488		0.997867803837953	0.230277185501066		0.991471215351812	0.213219616204691		0.997867803837953	0.238805970149254		0.995735607675906	0.213219616204691		0.993603411513859	0.236673773987207		0.989339019189765	0.240938166311301
0.993816631130064	0.240511727078891		0.991471215351812	0.277185501066098		0.995735607675906	0.215351812366738		0.995735607675906	0.260127931769723		0.989339019189765	0.253731343283582		0.997867803837953	0.23454157782516		0.991471215351812	0.221748400852878		0.997867803837953	0.243070362473348		0.995735607675906	0.215351812366738		0.993603411513859	0.240938166311301		0.989339019189765	0.243070362473348
0.993603411513859	0.245628997867804		0.991471215351812	0.283582089552239		0.995735607675906	0.217484008528785		0.995735607675906	0.266524520255864		0.989339019189765	0.257995735607676		0.997867803837953	0.240938166311301		0.989339019189765	0.230277185501066		0.997867803837953	0.249466950959488		0.995735607675906	0.217484008528785		0.993603411513859	0.245202558635394		0.989339019189765	0.247334754797441
0.993390191897655	0.249893390191898		0.991471215351812	0.285714285714286		0.995735607675906	0.221748400852878		0.995735607675906	0.26865671641791		0.989339019189765	0.260127931769723		0.997867803837953	0.249466950959488		0.989339019189765	0.23454157782516		0.995735607675906	0.253731343283582		0.995735607675906	0.221748400852878		0.993603411513859	0.249466950959488		0.989339019189765	0.253731343283582
0.993390191897655	0.254584221748401		0.991471215351812	0.294243070362473		0.995735607675906	0.223880597014925		0.995735607675906	0.270788912579957		0.989339019189765	0.26226012793177		0.997867803837953	0.251599147121535		0.989339019189765	0.245202558635394		0.995735607675906	0.26226012793177		0.995735607675906	0.223880597014925		0.993603411513859	0.251599147121535		0.989339019189765	0.260127931769723
0.99275053304904	0.262473347547974		0.987206823027719	0.300639658848614		0.995735607675906	0.230277185501066		0.993603411513859	0.285714285714286		0.989339019189765	0.275053304904051		0.997867803837953	0.26226012793177		0.989339019189765	0.249466950959488		0.995735607675906	0.266524520255864		0.995735607675906	0.230277185501066		0.993603411513859	0.260127931769723		0.989339019189765	0.264392324093817
0.99275053304904	0.26908315565032		0.987206823027719	0.304904051172708		0.995735607675906	0.23454157782516		0.993603411513859	0.294243070362473		0.989339019189765	0.287846481876333		0.997867803837953	0.266524520255864		0.989339019189765	0.253731343283582		0.995735607675906	0.275053304904051		0.995735607675906	0.236673773987207		0.993603411513859	0.270788912579957		0.989339019189765	0.266524520255864
0.992110874200426	0.274200426439232		0.987206823027719	0.309168443496802		0.995735607675906	0.249466950959488		0.993603411513859	0.29637526652452		0.989339019189765	0.292110874200426		0.997867803837953	0.26865671641791		0.989339019189765	0.257995735607676		0.995735607675906	0.281449893390192		0.993603411513859	0.243070362473348		0.991471215351812	0.277185501066098		0.987206823027719	0.266524520255864
0.991684434968017	0.278678038379531		0.987206823027719	0.313432835820896		0.995735607675906	0.255863539445629		0.993603411513859	0.302771855010661		0.989339019189765	0.300639658848614		0.997867803837953	0.270788912579957		0.989339019189765	0.26226012793177		0.995735607675906	0.283582089552239		0.993603411513859	0.247334754797441		0.989339019189765	0.277185501066098		0.985074626865672	0.272921108742004
0.991471215351812	0.283582089552239		0.987206823027719	0.317697228144989		0.995735607675906	0.26226012793177		0.991471215351812	0.304904051172708		0.989339019189765	0.304904051172708		0.997867803837953	0.277185501066098		0.989339019189765	0.270788912579957		0.995735607675906	0.287846481876333		0.993603411513859	0.255863539445629		0.989339019189765	0.279317697228145		0.985074626865672	0.275053304904051
0.991257995735608	0.288486140724947		0.987206823027719	0.32409381663113		0.993603411513859	0.264392324093817		0.991471215351812	0.313432835820896		0.989339019189765	0.307036247334755		0.997867803837953	0.279317697228145		0.989339019189765	0.277185501066098		0.995735607675906	0.29637526652452		0.993603411513859	0.260127931769723		0.989339019189765	0.285714285714286		0.985074626865672	0.277185501066098
0.990831556503198	0.29317697228145		0.987206823027719	0.326226012793177		0.993603411513859	0.266524520255864		0.991471215351812	0.321961620469083		0.989339019189765	0.311300639658849		0.995735607675906	0.281449893390192		0.989339019189765	0.281449893390192		0.995735607675906	0.300639658848614		0.993603411513859	0.26865671641791		0.989339019189765	0.28997867803838		0.982942430703625	0.283582089552239
0.990191897654584	0.298507462686567		0.985074626865672	0.330490405117271		0.993603411513859	0.272921108742004		0.991471215351812	0.332622601279318		0.987206823027719	0.315565031982942		0.995735607675906	0.283582089552239		0.989339019189765	0.287846481876333		0.995735607675906	0.307036247334755		0.993603411513859	0.270788912579957		0.989339019189765	0.29637526652452		0.980810234541578	0.287846481876333
0.989978678038379	0.304051172707889		0.985074626865672	0.339019189765458		0.993603411513859	0.281449893390192		0.991471215351812	0.336886993603412		0.987206823027719	0.319829424307036		0.993603411513859	0.294243070362473		0.989339019189765	0.294243070362473		0.995735607675906	0.313432835820896		0.993603411513859	0.272921108742004		0.989339019189765	0.298507462686567		0.980810234541578	0.28997867803838
0.988912579957356	0.309168443496802		0.982942430703625	0.341151385927505		0.989339019189765	0.292110874200426		0.991471215351812	0.345415778251599		0.987206823027719	0.32409381663113		0.993603411513859	0.300639658848614		0.987206823027719	0.29637526652452		0.993603411513859	0.315565031982942		0.993603411513859	0.275053304904051		0.989339019189765	0.302771855010661		0.980810234541578	0.298507462686567
0.988272921108742	0.312793176972281		0.982942430703625	0.349680170575693		0.989339019189765	0.294243070362473		0.991471215351812	0.347547974413646		0.987206823027719	0.326226012793177		0.991471215351812	0.300639658848614		0.987206823027719	0.300639658848614		0.991471215351812	0.317697228144989		0.993603411513859	0.283582089552239		0.989339019189765	0.307036247334755		0.978678038379531	0.300639658848614
0.988059701492537	0.318763326226013		0.982942430703625	0.353944562899787		0.989339019189765	0.300639658848614		0.991471215351812	0.349680170575693		0.987206823027719	0.334754797441365		0.991471215351812	0.309168443496802		0.985074626865672	0.304904051172708		0.991471215351812	0.321961620469083		0.993603411513859	0.292110874200426		0.989339019189765	0.315565031982942		0.978678038379531	0.304904051172708
0.987206823027719	0.324946695095949		0.982942430703625	0.360341151385927		0.987206823027719	0.309168443496802		0.991471215351812	0.358208955223881		0.985074626865672	0.341151385927505		0.989339019189765	0.315565031982942		0.985074626865672	0.309168443496802		0.991471215351812	0.326226012793177		0.993603411513859	0.298507462686567		0.989339019189765	0.32409381663113		0.976545842217484	0.307036247334755
0.986780383795309	0.329424307036247		0.982942430703625	0.362473347547974		0.987206823027719	0.313432835820896		0.989339019189765	0.360341151385927		0.985074626865672	0.345415778251599		0.989339019189765	0.317697228144989		0.985074626865672	0.317697228144989		0.991471215351812	0.330490405117271		0.993603411513859	0.302771855010661		0.989339019189765	0.330490405117271		0.974413646055437	0.313432835820896
0.986140724946695	0.33454157782516		0.982942430703625	0.366737739872068		0.987206823027719	0.319829424307036		0.987206823027719	0.366737739872068		0.985074626865672	0.35181236673774		0.989339019189765	0.326226012793177		0.985074626865672	0.319829424307036		0.991471215351812	0.341151385927505		0.991471215351812	0.304904051172708		0.989339019189765	0.334754797441365		0.97228144989339	0.313432835820896
0.985714285714286	0.337953091684435		0.980810234541578	0.366737739872068		0.987206823027719	0.321961620469083		0.985074626865672	0.368869936034115		0.985074626865672	0.353944562899787		0.989339019189765	0.332622601279318		0.985074626865672	0.321961620469083		0.991471215351812	0.349680170575693		0.991471215351812	0.307036247334755		0.989339019189765	0.341151385927505		0.97228144989339	0.315565031982942
0.985501066098081	0.340938166311301		0.980810234541578	0.368869936034115		0.985074626865672	0.321961620469083		0.985074626865672	0.371002132196162		0.985074626865672	0.358208955223881		0.989339019189765	0.336886993603412		0.985074626865672	0.32409381663113		0.991471215351812	0.35181236673774		0.991471215351812	0.311300639658849		0.989339019189765	0.347547974413646		0.97228144989339	0.317697228144989
0.985074626865672	0.345202558635394		0.980810234541578	0.373134328358209		0.985074626865672	0.330490405117271		0.985074626865672	0.375266524520256		0.985074626865672	0.360341151385927		0.989339019189765	0.341151385927505		0.982942430703625	0.328358208955224		0.989339019189765	0.356076759061834		0.991471215351812	0.315565031982942		0.989339019189765	0.349680170575693		0.97228144989339	0.321961620469083
0.985074626865672	0.348827292110874		0.980810234541578	0.375266524520256		0.985074626865672	0.332622601279318		0.985074626865672	0.383795309168444		0.985074626865672	0.364605543710021		0.989339019189765	0.345415778251599		0.982942430703625	0.330490405117271		0.989339019189765	0.358208955223881		0.991471215351812	0.317697228144989		0.989339019189765	0.353944562899787		0.97228144989339	0.326226012793177
0.984008528784648	0.352238805970149		0.980810234541578	0.377398720682303		0.982942430703625	0.334754797441365		0.982942430703625	0.383795309168444		0.980810234541578	0.366737739872068		0.987206823027719	0.349680170575693		0.982942430703625	0.332622601279318		0.989339019189765	0.362473347547974		0.991471215351812	0.319829424307036		0.989339019189765	0.362473347547974		0.97228144989339	0.332622601279318
0.983795309168443	0.356289978678038		0.980810234541578	0.381663113006397		0.982942430703625	0.336886993603412		0.982942430703625	0.38592750533049		0.980810234541578	0.368869936034115		0.985074626865672	0.356076759061834		0.982942430703625	0.334754797441365		0.989339019189765	0.364605543710021		0.991471215351812	0.326226012793177		0.989339019189765	0.366737739872068		0.97228144989339	0.341151385927505
0.983582089552239	0.36226012793177		0.980810234541578	0.383795309168444		0.982942430703625	0.341151385927505		0.982942430703625	0.388059701492537		0.978678038379531	0.377398720682303		0.985074626865672	0.362473347547974		0.982942430703625	0.341151385927505		0.989339019189765	0.371002132196162		0.991471215351812	0.336886993603412		0.989339019189765	0.371002132196162		0.97228144989339	0.349680170575693
0.983368869936034	0.365884861407249		0.980810234541578	0.388059701492537		0.982942430703625	0.343283582089552		0.982942430703625	0.396588486140725		0.978678038379531	0.37953091684435		0.985074626865672	0.368869936034115		0.982942430703625	0.343283582089552		0.989339019189765	0.377398720682303		0.991471215351812	0.339019189765458		0.989339019189765	0.373134328358209		0.970149253731343	0.349680170575693
0.982942430703625	0.368869936034115		0.978678038379531	0.388059701492537		0.980810234541578	0.343283582089552		0.982942430703625	0.405117270788913		0.978678038379531	0.383795309168444		0.985074626865672	0.371002132196162		0.982942430703625	0.345415778251599		0.989339019189765	0.383795309168444		0.991471215351812	0.341151385927505		0.989339019189765	0.375266524520256		0.970149253731343	0.35181236673774
0.982302771855011	0.373773987206823		0.978678038379531	0.390191897654584		0.980810234541578	0.347547974413646		0.982942430703625	0.407249466950959		0.978678038379531	0.392324093816631		0.982942430703625	0.37953091684435		0.982942430703625	0.347547974413646		0.985074626865672	0.390191897654584		0.991471215351812	0.347547974413646		0.989339019189765	0.381663113006397		0.970149253731343	0.353944562899787
0.981876332622601	0.377185501066098		0.976545842217484	0.392324093816631		0.980810234541578	0.349680170575693		0.982942430703625	0.409381663113006		0.978678038379531	0.396588486140725		0.982942430703625	0.383795309168444		0.982942430703625	0.349680170575693		0.985074626865672	0.392324093816631		0.989339019189765	0.353944562899787		0.989339019189765	0.38592750533049		0.970149253731343	0.358208955223881
0.981663113006397	0.380383795309168		0.976545842217484	0.396588486140725		0.980810234541578	0.356076759061834		0.982942430703625	0.411513859275053		0.978678038379531	0.398720682302772		0.982942430703625	0.38592750533049		0.980810234541578	0.349680170575693		0.985074626865672	0.396588486140725		0.989339019189765	0.356076759061834		0.989339019189765	0.390191897654584		0.970149253731343	0.362473347547974
0.981236673773987	0.384221748400853		0.976545842217484	0.400852878464819		0.980810234541578	0.362473347547974		0.982942430703625	0.4136460554371		0.978678038379531	0.400852878464819		0.980810234541578	0.388059701492537		0.980810234541578	0.353944562899787		0.982942430703625	0.398720682302772		0.989339019189765	0.360341151385927		0.989339019189765	0.398720682302772		0.970149253731343	0.364605543710021
0.980810234541578	0.388486140724947		0.976545842217484	0.402985074626866		0.980810234541578	0.366737739872068		0.982942430703625	0.422174840085288		0.978678038379531	0.407249466950959		0.980810234541578	0.390191897654584		0.980810234541578	0.358208955223881		0.980810234541578	0.400852878464819		0.989339019189765	0.362473347547974		0.987206823027719	0.405117270788913		0.970149253731343	0.368869936034115
0.979957356076759	0.392324093816631		0.976545842217484	0.405117270788913		0.980810234541578	0.368869936034115		0.980810234541578	0.422174840085288		0.978678038379531	0.4136460554371		0.980810234541578	0.394456289978678		0.978678038379531	0.366737739872068		0.980810234541578	0.405117270788913		0.989339019189765	0.366737739872068		0.987206823027719	0.411513859275053		0.965884861407249	0.368869936034115
0.97910447761194	0.396588486140725		0.974413646055437	0.405117270788913		0.978678038379531	0.377398720682303		0.978678038379531	0.426439232409382		0.978678038379531	0.415778251599147		0.980810234541578	0.402985074626866		0.978678038379531	0.368869936034115		0.980810234541578	0.407249466950959		0.987206823027719	0.377398720682303		0.987206823027719	0.4136460554371		0.965884861407249	0.371002132196162
0.978678038379531	0.400852878464819		0.97228144989339	0.405117270788913		0.978678038379531	0.38592750533049		0.976545842217484	0.428571428571429		0.978678038379531	0.420042643923241		0.980810234541578	0.411513859275053		0.978678038379531	0.371002132196162		0.980810234541578	0.409381663113006		0.987206823027719	0.37953091684435		0.987206823027719	0.417910447761194		0.965884861407249	0.37953091684435
0.977825159914712	0.405330490405117		0.97228144989339	0.411513859275053		0.978678038379531	0.388059701492537		0.976545842217484	0.432835820895522		0.976545842217484	0.428571428571429		0.978678038379531	0.417910447761194		0.976545842217484	0.375266524520256		0.980810234541578	0.415778251599147		0.987206823027719	0.381663113006397		0.985074626865672	0.420042643923241		0.965884861407249	0.381663113006397
0.977185501066098	0.408528784648188		0.97228144989339	0.4136460554371		0.978678038379531	0.394456289978678		0.976545842217484	0.439232409381663		0.976545842217484	0.432835820895522		0.978678038379531	0.420042643923241		0.974413646055437	0.375266524520256		0.980810234541578	0.420042643923241		0.987206823027719	0.383795309168444		0.985074626865672	0.424307036247335		0.961620469083156	0.381663113006397
0.976545842217484	0.413006396588486		0.97228144989339	0.415778251599147		0.976545842217484	0.398720682302772		0.976545842217484	0.443496801705757		0.976545842217484	0.437100213219616		0.978678038379531	0.422174840085288		0.97228144989339	0.381663113006397		0.980810234541578	0.426439232409382		0.987206823027719	0.388059701492537		0.982942430703625	0.426439232409382		0.961620469083156	0.390191897654584
0.976332622601279	0.416844349680171		0.97228144989339	0.420042643923241		0.976545842217484	0.405117270788913		0.976545842217484	0.449893390191898		0.976545842217484	0.439232409381663		0.978678038379531	0.424307036247335		0.970149253731343	0.38592750533049		0.980810234541578	0.432835820895522		0.987206823027719	0.390191897654584		0.982942430703625	0.428571428571429		0.961620469083156	0.392324093816631
0.97590618336887	0.421535181236674		0.970149253731343	0.420042643923241		0.976545842217484	0.4136460554371		0.976545842217484	0.454157782515991		0.976545842217484	0.44136460554371		0.976545842217484	0.430703624733475		0.970149253731343	0.390191897654584		0.980810234541578	0.44136460554371		0.987206823027719	0.396588486140725		0.982942430703625	0.432835820895522		0.961620469083156	0.394456289978678
0.975266524520256	0.425586353944563		0.968017057569296	0.424307036247335		0.974413646055437	0.424307036247335		0.976545842217484	0.458422174840085		0.976545842217484	0.445628997867804		0.976545842217484	0.434968017057569		0.968017057569296	0.392324093816631		0.980810234541578	0.445628997867804		0.987206823027719	0.398720682302772		0.982942430703625	0.434968017057569		0.961620469083156	0.396588486140725
0.975053304904051	0.429211087420043		0.968017057569296	0.428571428571429		0.974413646055437	0.426439232409382		0.976545842217484	0.460554371002132		0.976545842217484	0.447761194029851		0.976545842217484	0.437100213219616		0.968017057569296	0.396588486140725		0.980810234541578	0.454157782515991		0.985074626865672	0.405117270788913		0.982942430703625	0.437100213219616		0.961620469083156	0.398720682302772
0.974626865671642	0.433049040511727		0.968017057569296	0.434968017057569		0.974413646055437	0.430703624733475		0.976545842217484	0.466950959488273		0.974413646055437	0.452025586353945		0.976545842217484	0.439232409381663		0.968017057569296	0.398720682302772		0.978678038379531	0.456289978678038		0.985074626865672	0.407249466950959		0.982942430703625	0.44136460554371		0.961620469083156	0.402985074626866
0.973560767590618	0.436460554371002		0.968017057569296	0.443496801705757		0.974413646055437	0.434968017057569		0.976545842217484	0.46908315565032		0.970149253731343	0.454157782515991		0.974413646055437	0.439232409381663		0.968017057569296	0.400852878464819		0.978678038379531	0.462686567164179		0.982942430703625	0.409381663113006		0.980810234541578	0.443496801705757		0.961620469083156	0.407249466950959
0.973134328358209	0.440724946695096		0.965884861407249	0.445628997867804		0.974413646055437	0.44136460554371		0.976545842217484	0.471215351812367		0.968017057569296	0.460554371002132		0.974413646055437	0.44136460554371		0.968017057569296	0.405117270788913		0.978678038379531	0.466950959488273		0.982942430703625	0.4136460554371		0.980810234541578	0.447761194029851		0.961620469083156	0.4136460554371
0.972068230277185	0.444136460554371		0.965884861407249	0.449893390191898		0.974413646055437	0.445628997867804		0.974413646055437	0.471215351812367		0.963752665245203	0.464818763326226		0.974413646055437	0.443496801705757		0.968017057569296	0.407249466950959		0.976545842217484	0.46908315565032		0.982942430703625	0.420042643923241		0.980810234541578	0.454157782515991		0.959488272921109	0.415778251599147
0.971428571428571	0.446908315565032		0.965884861407249	0.456289978678038		0.97228144989339	0.447761194029851		0.974413646055437	0.473347547974414		0.963752665245203	0.466950959488273		0.974413646055437	0.445628997867804		0.965884861407249	0.411513859275053		0.974413646055437	0.46908315565032		0.982942430703625	0.424307036247335		0.980810234541578	0.456289978678038		0.959488272921109	0.417910447761194
0.971002132196162	0.450106609808102		0.965884861407249	0.460554371002132		0.968017057569296	0.454157782515991		0.974413646055437	0.475479744136461		0.963752665245203	0.46908315565032		0.974413646055437	0.447761194029851		0.965884861407249	0.4136460554371		0.974413646055437	0.475479744136461		0.982942430703625	0.426439232409382		0.980810234541578	0.458422174840085		0.959488272921109	0.420042643923241
0.970575692963753	0.454157782515991		0.965884861407249	0.466950959488273		0.968017057569296	0.456289978678038		0.97228144989339	0.477611940298507		0.963752665245203	0.473347547974414		0.97228144989339	0.449893390191898		0.965884861407249	0.417910447761194		0.974413646055437	0.477611940298507		0.982942430703625	0.432835820895522		0.980810234541578	0.462686567164179		0.959488272921109	0.426439232409382
0.970362473347548	0.457356076759062		0.965884861407249	0.46908315565032		0.968017057569296	0.460554371002132		0.970149253731343	0.477611940298507		0.963752665245203	0.479744136460554		0.97228144989339	0.454157782515991		0.965884861407249	0.424307036247335		0.974413646055437	0.479744136460554		0.982942430703625	0.434968017057569		0.980810234541578	0.464818763326226		0.959488272921109	0.428571428571429
0.969722814498934	0.461620469083156		0.963752665245203	0.473347547974414		0.968017057569296	0.462686567164179		0.970149253731343	0.479744136460554		0.963752665245203	0.481876332622601		0.970149253731343	0.456289978678038		0.965884861407249	0.434968017057569		0.97228144989339	0.484008528784648		0.982942430703625	0.443496801705757		0.980810234541578	0.466950959488273		0.959488272921109	0.432835820895522
0.969296375266525	0.465245202558635		0.963752665245203	0.475479744136461		0.968017057569296	0.466950959488273		0.970149253731343	0.481876332622601		0.963752665245203	0.488272921108742		0.970149253731343	0.462686567164179		0.965884861407249	0.437100213219616		0.970149253731343	0.486140724946695		0.982942430703625	0.447761194029851		0.980810234541578	0.471215351812367		0.957356076759062	0.434968017057569
0.96865671641791	0.467590618336887		0.963752665245203	0.477611940298507		0.968017057569296	0.471215351812367		0.968017057569296	0.481876332622601		0.963752665245203	0.490405117270789		0.970149253731343	0.464818763326226		0.961620469083156	0.44136460554371		0.970149253731343	0.488272921108742		0.982942430703625	0.449893390191898		0.980810234541578	0.473347547974414		0.957356076759062	0.437100213219616
0.968443496801706	0.471002132196162		0.963752665245203	0.479744136460554		0.968017057569296	0.479744136460554		0.968017057569296	0.486140724946695		0.961620469083156	0.492537313432836		0.970149253731343	0.466950959488273		0.961620469083156	0.443496801705757		0.970149253731343	0.492537313432836		0.982942430703625	0.454157782515991		0.980810234541578	0.475479744136461		0.957356076759062	0.439232409381663
0.968017057569296	0.474200426439232		0.963752665245203	0.486140724946695		0.965884861407249	0.479744136460554		0.968017057569296	0.488272921108742		0.959488272921109	0.498933901918977		0.970149253731343	0.46908315565032		0.961620469083156	0.445628997867804		0.970149253731343	0.494669509594883		0.982942430703625	0.458422174840085		0.980810234541578	0.479744136460554		0.957356076759062	0.44136460554371
0.967164179104478	0.476759061833689		0.961620469083156	0.488272921108742		0.965884861407249	0.481876332622601		0.968017057569296	0.490405117270789		0.959488272921109	0.501066098081023		0.970149253731343	0.471215351812367		0.961620469083156	0.449893390191898		0.968017057569296	0.49680170575693		0.982942430703625	0.462686567164179		0.978678038379531	0.481876332622601		0.955223880597015	0.443496801705757
0.966098081023454	0.479317697228145		0.959488272921109	0.492537313432836		0.965884861407249	0.484008528784648		0.968017057569296	0.492537313432836		0.959488272921109	0.505330490405117		0.970149253731343	0.473347547974414		0.959488272921109	0.452025586353945		0.968017057569296	0.501066098081023		0.982942430703625	0.464818763326226		0.974413646055437	0.484008528784648		0.953091684434968	0.443496801705757
0.965671641791045	0.482942430703625		0.959488272921109	0.498933901918977		0.965884861407249	0.488272921108742		0.965884861407249	0.494669509594883		0.959488272921109	0.507462686567164		0.968017057569296	0.475479744136461		0.959488272921109	0.458422174840085		0.968017057569296	0.505330490405117		0.982942430703625	0.46908315565032		0.974413646055437	0.486140724946695		0.953091684434968	0.445628997867804
0.965245202558635	0.485501066098081		0.959488272921109	0.501066098081023		0.965884861407249	0.492537313432836		0.965884861407249	0.49680170575693		0.959488272921109	0.509594882729211		0.963752665245203	0.475479744136461		0.959488272921109	0.460554371002132		0.968017057569296	0.507462686567164		0.982942430703625	0.473347547974414		0.974413646055437	0.490405117270789		0.953091684434968	0.447761194029851
0.964818763326226	0.489339019189765		0.959488272921109	0.505330490405117		0.965884861407249	0.494669509594883		0.965884861407249	0.50319829424307		0.959488272921109	0.515991471215352		0.963752665245203	0.477611940298507		0.957356076759062	0.462686567164179		0.968017057569296	0.509594882729211		0.982942430703625	0.479744136460554		0.974413646055437	0.492537313432836		0.950959488272921	0.452025586353945
0.964392324093817	0.491897654584222		0.959488272921109	0.509594882729211		0.963752665245203	0.494669509594883		0.965884861407249	0.505330490405117		0.959488272921109	0.520255863539446		0.963752665245203	0.479744136460554		0.957356076759062	0.464818763326226		0.968017057569296	0.511727078891258		0.980810234541578	0.484008528784648		0.974413646055437	0.494669509594883		0.950959488272921	0.454157782515991
0.964179104477612	0.496162046908316		0.959488272921109	0.515991471215352		0.961620469083156	0.501066098081023		0.965884861407249	0.509594882729211		0.959488272921109	0.524520255863539		0.963752665245203	0.484008528784648		0.957356076759062	0.46908315565032		0.968017057569296	0.515991471215352		0.980810234541578	0.486140724946695		0.974413646055437	0.49680170575693		0.950959488272921	0.458422174840085
0.963539445628998	0.499360341151386		0.957356076759062	0.515991471215352		0.959488272921109	0.50319829424307		0.965884861407249	0.511727078891258		0.959488272921109	0.526652452025586		0.963752665245203	0.488272921108742		0.957356076759062	0.473347547974414		0.968017057569296	0.518123667377399		0.980810234541578	0.490405117270789		0.97228144989339	0.501066098081023		0.950959488272921	0.464818763326226
0.962473347547974	0.502132196162047		0.955223880597015	0.518123667377399		0.959488272921109	0.505330490405117		0.963752665245203	0.513859275053305		0.959488272921109	0.528784648187633		0.963752665245203	0.494669509594883		0.957356076759062	0.477611940298507		0.968017057569296	0.520255863539446		0.978678038379531	0.490405117270789		0.968017057569296	0.505330490405117		0.950959488272921	0.466950959488273
0.96183368869936	0.504477611940298		0.955223880597015	0.520255863539446		0.959488272921109	0.509594882729211		0.963752665245203	0.518123667377399		0.957356076759062	0.528784648187633		0.961620469083156	0.49680170575693		0.957356076759062	0.479744136460554		0.968017057569296	0.522388059701492		0.978678038379531	0.492537313432836		0.968017057569296	0.507462686567164		0.948827292110874	0.46908315565032
0.960980810234542	0.506396588486141		0.955223880597015	0.522388059701492		0.957356076759062	0.511727078891258		0.961620469083156	0.518123667377399		0.957356076759062	0.53091684434968		0.961620469083156	0.498933901918977		0.957356076759062	0.481876332622601		0.965884861407249	0.524520255863539		0.978678038379531	0.49680170575693		0.965884861407249	0.507462686567164		0.948827292110874	0.471215351812367
0.960554371002132	0.508955223880597		0.955223880597015	0.524520255863539		0.957356076759062	0.513859275053305		0.961620469083156	0.520255863539446		0.957356076759062	0.533049040511727		0.961620469083156	0.50319829424307		0.957356076759062	0.484008528784648		0.965884861407249	0.528784648187633		0.978678038379531	0.501066098081023		0.963752665245203	0.507462686567164		0.946695095948827	0.473347547974414
0.959914712153518	0.511727078891258		0.955223880597015	0.526652452025586		0.955223880597015	0.518123667377399		0.961620469083156	0.522388059701492		0.955223880597015	0.533049040511727		0.961620469083156	0.505330490405117		0.957356076759062	0.488272921108742		0.965884861407249	0.533049040511727		0.978678038379531	0.50319829424307		0.961620469083156	0.511727078891258		0.946695095948827	0.475479744136461
0.959701492537313	0.514285714285714		0.953091684434968	0.526652452025586		0.955223880597015	0.520255863539446		0.961620469083156	0.526652452025586		0.955223880597015	0.535181236673774		0.961620469083156	0.509594882729211		0.957356076759062	0.492537313432836		0.965884861407249	0.535181236673774		0.978678038379531	0.505330490405117		0.961620469083156	0.513859275053305		0.946695095948827	0.477611940298507
0.95863539445629	0.51727078891258		0.950959488272921	0.528784648187633		0.955223880597015	0.526652452025586		0.959488272921109	0.53091684434968		0.953091684434968	0.537313432835821		0.961620469083156	0.513859275053305		0.955223880597015	0.492537313432836		0.965884861407249	0.539445628997868		0.978678038379531	0.507462686567164		0.959488272921109	0.515991471215352		0.946695095948827	0.479744136460554
0.957356076759062	0.519829424307036		0.950959488272921	0.53091684434968		0.955223880597015	0.533049040511727		0.957356076759062	0.533049040511727		0.950959488272921	0.539445628997868		0.957356076759062	0.513859275053305		0.953091684434968	0.494669509594883		0.965884861407249	0.541577825159915		0.976545842217484	0.511727078891258		0.959488272921109	0.518123667377399		0.946695095948827	0.481876332622601
0.956716417910448	0.522601279317697		0.950959488272921	0.535181236673774		0.955223880597015	0.535181236673774		0.957356076759062	0.535181236673774		0.950959488272921	0.541577825159915		0.957356076759062	0.515991471215352		0.953091684434968	0.498933901918977		0.963752665245203	0.541577825159915		0.974413646055437	0.513859275053305		0.959488272921109	0.520255863539446		0.94456289978678	0.488272921108742
0.955863539445629	0.524520255863539		0.950959488272921	0.539445628997868		0.953091684434968	0.535181236673774		0.955223880597015	0.535181236673774		0.950959488272921	0.543710021321962		0.955223880597015	0.515991471215352		0.953091684434968	0.501066098081023		0.961620469083156	0.543710021321962		0.974413646055437	0.515991471215352		0.959488272921109	0.522388059701492		0.94456289978678	0.492537313432836
0.955223880597015	0.527931769722815		0.950959488272921	0.545842217484009		0.953091684434968	0.539445628997868		0.955223880597015	0.537313432835821		0.948827292110874	0.550106609808102		0.953091684434968	0.518123667377399		0.953091684434968	0.50319829424307		0.961620469083156	0.545842217484009		0.974413646055437	0.520255863539446		0.959488272921109	0.526652452025586		0.942430703624733	0.492537313432836
0.953944562899787	0.530063965884861		0.950959488272921	0.547974413646055		0.953091684434968	0.541577825159915		0.955223880597015	0.539445628997868		0.94456289978678	0.552238805970149		0.953091684434968	0.520255863539446		0.953091684434968	0.505330490405117		0.959488272921109	0.545842217484009		0.974413646055437	0.522388059701492		0.953091684434968	0.53091684434968		0.942430703624733	0.494669509594883
0.953304904051173	0.533049040511727		0.948827292110874	0.547974413646055		0.950959488272921	0.541577825159915		0.955223880597015	0.543710021321962		0.94456289978678	0.556503198294243		0.953091684434968	0.526652452025586		0.953091684434968	0.509594882729211		0.959488272921109	0.547974413646055		0.974413646055437	0.524520255863539		0.950959488272921	0.533049040511727		0.942430703624733	0.498933901918977
0.952878464818763	0.535820895522388		0.948827292110874	0.550106609808102		0.950959488272921	0.545842217484009		0.953091684434968	0.543710021321962		0.94456289978678	0.560767590618337		0.953091684434968	0.53091684434968		0.953091684434968	0.515991471215352		0.959488272921109	0.550106609808102		0.97228144989339	0.524520255863539		0.950959488272921	0.535181236673774		0.942430703624733	0.501066098081023
0.95181236673774	0.53816631130064		0.946695095948827	0.550106609808102		0.950959488272921	0.547974413646055		0.953091684434968	0.547974413646055		0.94456289978678	0.562899786780384		0.953091684434968	0.533049040511727		0.950959488272921	0.515991471215352		0.959488272921109	0.55863539445629		0.970149253731343	0.524520255863539		0.948827292110874	0.535181236673774		0.940298507462687	0.505330490405117
0.95181236673774	0.541791044776119		0.946695095948827	0.552238805970149		0.950959488272921	0.552238805970149		0.953091684434968	0.550106609808102		0.94456289978678	0.567164179104478		0.953091684434968	0.537313432835821		0.950959488272921	0.520255863539446		0.959488272921109	0.560767590618337		0.970149253731343	0.528784648187633		0.948827292110874	0.539445628997868		0.940298507462687	0.509594882729211
0.950533049040512	0.543710021321962		0.94456289978678	0.552238805970149		0.950959488272921	0.556503198294243		0.950959488272921	0.550106609808102		0.940298507462687	0.569296375266525		0.950959488272921	0.537313432835821		0.950959488272921	0.524520255863539		0.959488272921109	0.562899786780384		0.968017057569296	0.528784648187633		0.948827292110874	0.541577825159915		0.940298507462687	0.513859275053305
0.950106609808102	0.545842217484009		0.94456289978678	0.556503198294243		0.950959488272921	0.55863539445629		0.948827292110874	0.550106609808102		0.93816631130064	0.569296375266525		0.950959488272921	0.541577825159915		0.950959488272921	0.526652452025586		0.959488272921109	0.565031982942431		0.968017057569296	0.53091684434968		0.948827292110874	0.543710021321962		0.940298507462687	0.515991471215352
0.949253731343284	0.548827292110874		0.94456289978678	0.55863539445629		0.950959488272921	0.560767590618337		0.946695095948827	0.552238805970149		0.936034115138593	0.569296375266525		0.950959488272921	0.545842217484009		0.948827292110874	0.533049040511727		0.959488272921109	0.569296375266525		0.968017057569296	0.535181236673774		0.948827292110874	0.545842217484009		0.93816631130064	0.518123667377399
0.94861407249467	0.552665245202559		0.94456289978678	0.565031982942431		0.948827292110874	0.562899786780384		0.946695095948827	0.565031982942431		0.933901918976546	0.573560767590618		0.948827292110874	0.545842217484009		0.948827292110874	0.535181236673774		0.959488272921109	0.571428571428571		0.968017057569296	0.539445628997868		0.948827292110874	0.547974413646055		0.93816631130064	0.520255863539446
0.947121535181237	0.55543710021322		0.94456289978678	0.567164179104478		0.948827292110874	0.569296375266525		0.94456289978678	0.565031982942431		0.933901918976546	0.575692963752665		0.946695095948827	0.550106609808102		0.94456289978678	0.535181236673774		0.957356076759062	0.571428571428571		0.965884861407249	0.541577825159915		0.948827292110874	0.552238805970149		0.936034115138593	0.526652452025586
0.946268656716418	0.557569296375267		0.942430703624733	0.569296375266525		0.946695095948827	0.569296375266525		0.94456289978678	0.567164179104478		0.931769722814499	0.575692963752665		0.946695095948827	0.552238805970149		0.94456289978678	0.537313432835821		0.957356076759062	0.577825159914712		0.965884861407249	0.543710021321962		0.948827292110874	0.554371002132196		0.933901918976546	0.528784648187633
0.945415778251599	0.560554371002132		0.940298507462687	0.569296375266525		0.946695095948827	0.571428571428571		0.942430703624733	0.571428571428571		0.931769722814499	0.577825159914712		0.94456289978678	0.55863539445629		0.94456289978678	0.541577825159915		0.957356076759062	0.579957356076759		0.963752665245203	0.545842217484009		0.948827292110874	0.55863539445629		0.933901918976546	0.53091684434968
0.944349680170576	0.563752665245203		0.933901918976546	0.573560767590618		0.946695095948827	0.573560767590618		0.942430703624733	0.579957356076759		0.931769722814499	0.579957356076759		0.94456289978678	0.562899786780384		0.94456289978678	0.543710021321962		0.955223880597015	0.582089552238806		0.961620469083156	0.547974413646055		0.948827292110874	0.560767590618337		0.933901918976546	0.533049040511727
0.943710021321962	0.566098081023454		0.933901918976546	0.575692963752665		0.94456289978678	0.573560767590618		0.942430703624733	0.584221748400853		0.931769722814499	0.584221748400853		0.94456289978678	0.565031982942431		0.942430703624733	0.545842217484009		0.955223880597015	0.584221748400853		0.961620469083156	0.552238805970149		0.948827292110874	0.562899786780384		0.931769722814499	0.533049040511727
0.942857142857143	0.56865671641791		0.933901918976546	0.577825159914712		0.94456289978678	0.575692963752665		0.942430703624733	0.590618336886994		0.931769722814499	0.5863539445629		0.942430703624733	0.569296375266525		0.940298507462687	0.547974413646055		0.953091684434968	0.584221748400853		0.959488272921109	0.554371002132196		0.948827292110874	0.565031982942431		0.931769722814499	0.535181236673774
0.941577825159915	0.571641791044776		0.933901918976546	0.579957356076759		0.942430703624733	0.575692963752665		0.942430703624733	0.599147121535181		0.929637526652452	0.59275053304904		0.940298507462687	0.569296375266525		0.940298507462687	0.550106609808102		0.953091684434968	0.588486140724947		0.955223880597015	0.556503198294243		0.948827292110874	0.567164179104478		0.929637526652452	0.537313432835821
0.941151385927505	0.574626865671642		0.931769722814499	0.579957356076759		0.942430703624733	0.579957356076759		0.942430703624733	0.601279317697228		0.927505330490405	0.594882729211087		0.940298507462687	0.571428571428571		0.940298507462687	0.552238805970149		0.953091684434968	0.590618336886994		0.955223880597015	0.565031982942431		0.948827292110874	0.569296375266525		0.929637526652452	0.541577825159915
0.940724946695096	0.577185501066098		0.931769722814499	0.582089552238806		0.942430703624733	0.588486140724947		0.942430703624733	0.603411513859275		0.927505330490405	0.597014925373134		0.93816631130064	0.571428571428571		0.940298507462687	0.556503198294243		0.953091684434968	0.59275053304904		0.953091684434968	0.565031982942431		0.948827292110874	0.571428571428571		0.929637526652452	0.543710021321962
0.938805970149254	0.579957356076759		0.931769722814499	0.584221748400853		0.940298507462687	0.588486140724947		0.942430703624733	0.605543710021322		0.923240938166311	0.599147121535181		0.936034115138593	0.573560767590618		0.936034115138593	0.55863539445629		0.953091684434968	0.594882729211087		0.953091684434968	0.573560767590618		0.946695095948827	0.573560767590618		0.925373134328358	0.547974413646055
0.93773987206823	0.582942430703625		0.929637526652452	0.5863539445629		0.940298507462687	0.59275053304904		0.942430703624733	0.609808102345416		0.921108742004264	0.603411513859275		0.933901918976546	0.573560767590618		0.936034115138593	0.560767590618337		0.953091684434968	0.603411513859275		0.953091684434968	0.577825159914712		0.94456289978678	0.573560767590618		0.923240938166311	0.547974413646055
0.936247334754797	0.586140724946695		0.929637526652452	0.588486140724947		0.93816631130064	0.594882729211087		0.940298507462687	0.609808102345416		0.918976545842217	0.607675906183369		0.931769722814499	0.579957356076759		0.931769722814499	0.565031982942431		0.953091684434968	0.607675906183369		0.953091684434968	0.582089552238806		0.94456289978678	0.575692963752665		0.921108742004264	0.550106609808102
0.934754797441365	0.588272921108742		0.927505330490405	0.588486140724947		0.93816631130064	0.597014925373134		0.93816631130064	0.61407249466951		0.916844349680171	0.609808102345416		0.929637526652452	0.582089552238806		0.931769722814499	0.569296375266525		0.953091684434968	0.609808102345416		0.950959488272921	0.584221748400853		0.942430703624733	0.575692963752665		0.918976545842217	0.552238805970149
0.934115138592751	0.591471215351812		0.927505330490405	0.59275053304904		0.93816631130064	0.605543710021322		0.93816631130064	0.616204690831556		0.914712153518124	0.61407249466951		0.927505330490405	0.582089552238806		0.931769722814499	0.573560767590618		0.953091684434968	0.611940298507463		0.950959488272921	0.588486140724947		0.940298507462687	0.575692963752665		0.918976545842217	0.554371002132196
0.933475479744136	0.594243070362473		0.923240938166311	0.597014925373134		0.936034115138593	0.607675906183369		0.93816631130064	0.618336886993603		0.914712153518124	0.62046908315565		0.927505330490405	0.584221748400853		0.931769722814499	0.575692963752665		0.953091684434968	0.61407249466951		0.950959488272921	0.590618336886994		0.940298507462687	0.577825159914712		0.918976545842217	0.556503198294243
0.932196162046908	0.596588486140725		0.916844349680171	0.597014925373134		0.936034115138593	0.609808102345416		0.93816631130064	0.62046908315565		0.914712153518124	0.626865671641791		0.927505330490405	0.5863539445629		0.927505330490405	0.575692963752665		0.953091684434968	0.618336886993603		0.950959488272921	0.59275053304904		0.940298507462687	0.579957356076759		0.916844349680171	0.55863539445629
0.931130063965885	0.598507462686567		0.916844349680171	0.601279317697228		0.936034115138593	0.611940298507463		0.93816631130064	0.622601279317697		0.912579957356077	0.626865671641791		0.925373134328358	0.590618336886994		0.925373134328358	0.575692963752665		0.953091684434968	0.62046908315565		0.950959488272921	0.594882729211087		0.93816631130064	0.582089552238806		0.914712153518124	0.55863539445629
0.929637526652452	0.601279317697228		0.916844349680171	0.603411513859275		0.933901918976546	0.616204690831556		0.936034115138593	0.624733475479744		0.912579957356077	0.628997867803838		0.923240938166311	0.59275053304904		0.925373134328358	0.579957356076759		0.948827292110874	0.624733475479744		0.950959488272921	0.599147121535181		0.936034115138593	0.584221748400853		0.912579957356077	0.55863539445629
0.928784648187633	0.604264392324094		0.914712153518124	0.609808102345416		0.931769722814499	0.616204690831556		0.936034115138593	0.628997867803838		0.91044776119403	0.633262260127932		0.923240938166311	0.597014925373134		0.923240938166311	0.579957356076759		0.948827292110874	0.626865671641791		0.950959488272921	0.601279317697228		0.936034115138593	0.5863539445629		0.912579957356077	0.562899786780384
0.927505330490405	0.607462686567164		0.912579957356077	0.609808102345416		0.929637526652452	0.62046908315565		0.936034115138593	0.633262260127932		0.91044776119403	0.639658848614073		0.921108742004264	0.601279317697228		0.923240938166311	0.5863539445629		0.946695095948827	0.626865671641791		0.948827292110874	0.603411513859275		0.936034115138593	0.590618336886994		0.91044776119403	0.562899786780384
0.926226012793177	0.609808102345416		0.91044776119403	0.609808102345416		0.929637526652452	0.622601279317697		0.936034115138593	0.635394456289979		0.908315565031983	0.639658848614073		0.918976545842217	0.605543710021322		0.918976545842217	0.5863539445629		0.94456289978678	0.628997867803838		0.948827292110874	0.607675906183369		0.936034115138593	0.59275053304904		0.91044776119403	0.569296375266525
0.925159914712154	0.611300639658849		0.908315565031983	0.609808102345416		0.927505330490405	0.622601279317697		0.936034115138593	0.637526652452026		0.908315565031983	0.641791044776119		0.916844349680171	0.605543710021322		0.916844349680171	0.590618336886994		0.94456289978678	0.631130063965885		0.948827292110874	0.609808102345416		0.936034115138593	0.594882729211087		0.908315565031983	0.569296375266525
0.92409381663113	0.61407249466951		0.906183368869936	0.609808102345416		0.927505330490405	0.624733475479744		0.931769722814499	0.639658848614073		0.908315565031983	0.643923240938166		0.916844349680171	0.609808102345416		0.914712153518124	0.59275053304904		0.94456289978678	0.633262260127932		0.946695095948827	0.611940298507463		0.936034115138593	0.603411513859275		0.908315565031983	0.571428571428571
0.922601279317697	0.616844349680171		0.906183368869936	0.61407249466951		0.925373134328358	0.628997867803838		0.931769722814499	0.641791044776119		0.906183368869936	0.646055437100213		0.914712153518124	0.609808102345416		0.912579957356077	0.594882729211087		0.942430703624733	0.635394456289979		0.946695095948827	0.616204690831556		0.933901918976546	0.605543710021322		0.906183368869936	0.575692963752665
0.921748400852878	0.619189765458422		0.906183368869936	0.616204690831556		0.923240938166311	0.628997867803838		0.931769722814499	0.643923240938166		0.904051172707889	0.646055437100213		0.914712153518124	0.611940298507463		0.912579957356077	0.601279317697228		0.942430703624733	0.639658848614073		0.942430703624733	0.616204690831556		0.933901918976546	0.609808102345416		0.906183368869936	0.577825159914712
0.92089552238806	0.621748400852878		0.904051172707889	0.618336886993603		0.921108742004264	0.631130063965885		0.931769722814499	0.646055437100213		0.904051172707889	0.650319829424307		0.914712153518124	0.61407249466951		0.912579957356077	0.603411513859275		0.940298507462687	0.646055437100213		0.942430703624733	0.618336886993603		0.933901918976546	0.611940298507463		0.904051172707889	0.577825159914712
0.920255863539446	0.624520255863539		0.904051172707889	0.62046908315565		0.918976545842217	0.631130063965885		0.929637526652452	0.650319829424307		0.901918976545842	0.650319829424307		0.914712153518124	0.616204690831556		0.912579957356077	0.605543710021322		0.940298507462687	0.64818763326226		0.942430703624733	0.624733475479744		0.933901918976546	0.616204690831556		0.904051172707889	0.582089552238806
0.918763326226013	0.627505330490405		0.904051172707889	0.624733475479744		0.916844349680171	0.635394456289979		0.929637526652452	0.652452025586354		0.897654584221748	0.652452025586354		0.912579957356077	0.62046908315565		0.91044776119403	0.607675906183369		0.940298507462687	0.652452025586354		0.93816631130064	0.626865671641791		0.933901918976546	0.618336886993603		0.904051172707889	0.584221748400853
0.917910447761194	0.630703624733476		0.904051172707889	0.628997867803838		0.916844349680171	0.637526652452026		0.929637526652452	0.656716417910448		0.895522388059702	0.654584221748401		0.91044776119403	0.62046908315565		0.91044776119403	0.609808102345416		0.93816631130064	0.654584221748401		0.936034115138593	0.631130063965885		0.933901918976546	0.622601279317697		0.904051172707889	0.590618336886994
0.915991471215352	0.631769722814499		0.899786780383795	0.628997867803838		0.914712153518124	0.639658848614073		0.929637526652452	0.658848614072495		0.893390191897655	0.656716417910448		0.91044776119403	0.622601279317697		0.908315565031983	0.609808102345416		0.93816631130064	0.656716417910448		0.931769722814499	0.631130063965885		0.931769722814499	0.622601279317697		0.901918976545842	0.590618336886994
0.914498933901919	0.634754797441365		0.897654584221748	0.628997867803838		0.912579957356077	0.641791044776119		0.929637526652452	0.663113006396588		0.891257995735608	0.658848614072495		0.91044776119403	0.624733475479744		0.906183368869936	0.611940298507463		0.936034115138593	0.656716417910448		0.931769722814499	0.635394456289979		0.931769722814499	0.624733475479744		0.897654584221748	0.601279317697228
0.912793176972281	0.637100213219616		0.893390191897655	0.628997867803838		0.912579957356077	0.643923240938166		0.929637526652452	0.665245202558635		0.889125799573561	0.658848614072495		0.91044776119403	0.628997867803838		0.904051172707889	0.611940298507463		0.936034115138593	0.658848614072495		0.927505330490405	0.637526652452026		0.927505330490405	0.624733475479744		0.897654584221748	0.611940298507463
0.911087420042644	0.639658848614073		0.893390191897655	0.633262260127932		0.908315565031983	0.646055437100213		0.927505330490405	0.665245202558635		0.889125799573561	0.660980810234542		0.906183368869936	0.628997867803838		0.904051172707889	0.618336886993603		0.933901918976546	0.663113006396588		0.925373134328358	0.641791044776119		0.925373134328358	0.624733475479744		0.897654584221748	0.61407249466951
0.908955223880597	0.642643923240938		0.891257995735608	0.633262260127932		0.901918976545842	0.64818763326226		0.925373134328358	0.667377398720682		0.884861407249467	0.665245202558635		0.904051172707889	0.635394456289979		0.904051172707889	0.624733475479744		0.933901918976546	0.667377398720682		0.923240938166311	0.641791044776119		0.923240938166311	0.624733475479744		0.897654584221748	0.618336886993603
0.908102345415778	0.644776119402985		0.891257995735608	0.637526652452026		0.901918976545842	0.650319829424307		0.925373134328358	0.669509594882729		0.884861407249467	0.667377398720682		0.901918976545842	0.637526652452026		0.901918976545842	0.626865671641791		0.933901918976546	0.669509594882729		0.921108742004264	0.643923240938166		0.923240938166311	0.626865671641791		0.895522388059702	0.618336886993603
0.90682302771855	0.647334754797441		0.891257995735608	0.639658848614073		0.901918976545842	0.652452025586354		0.925373134328358	0.673773987206823		0.88272921108742	0.669509594882729		0.899786780383795	0.639658848614073		0.897654584221748	0.628997867803838		0.931769722814499	0.669509594882729		0.918976545842217	0.646055437100213		0.923240938166311	0.631130063965885		0.895522388059702	0.622601279317697
0.905543710021322	0.650533049040512		0.891257995735608	0.643923240938166		0.897654584221748	0.652452025586354		0.921108742004264	0.673773987206823		0.88272921108742	0.673773987206823		0.897654584221748	0.64818763326226		0.897654584221748	0.631130063965885		0.931769722814499	0.673773987206823		0.918976545842217	0.64818763326226		0.923240938166311	0.633262260127932		0.893390191897655	0.626865671641791
0.904477611940299	0.652238805970149		0.889125799573561	0.646055437100213		0.897654584221748	0.654584221748401		0.918976545842217	0.673773987206823		0.880597014925373	0.67590618336887		0.897654584221748	0.650319829424307		0.897654584221748	0.635394456289979		0.929637526652452	0.673773987206823		0.916844349680171	0.64818763326226		0.923240938166311	0.635394456289979		0.893390191897655	0.628997867803838
0.90319829424307	0.654371002132196		0.886993603411514	0.64818763326226		0.897654584221748	0.656716417910448		0.918976545842217	0.67590618336887		0.878464818763326	0.678038379530917		0.895522388059702	0.652452025586354		0.895522388059702	0.635394456289979		0.929637526652452	0.67590618336887		0.916844349680171	0.650319829424307		0.918976545842217	0.637526652452026		0.893390191897655	0.633262260127932
0.901918976545842	0.656289978678038		0.884861407249467	0.64818763326226		0.897654584221748	0.660980810234542		0.918976545842217	0.678038379530917		0.878464818763326	0.680170575692964		0.895522388059702	0.654584221748401		0.895522388059702	0.639658848614073		0.927505330490405	0.67590618336887		0.91044776119403	0.650319829424307		0.916844349680171	0.639658848614073		0.893390191897655	0.635394456289979
0.901066098081023	0.65863539445629		0.884861407249467	0.652452025586354		0.897654584221748	0.665245202558635		0.916844349680171	0.678038379530917		0.878464818763326	0.682302771855011		0.895522388059702	0.656716417910448		0.893390191897655	0.643923240938166		0.925373134328358	0.67590618336887		0.91044776119403	0.652452025586354		0.914712153518124	0.641791044776119		0.893390191897655	0.637526652452026
0.898933901918977	0.660767590618337		0.88272921108742	0.652452025586354		0.895522388059702	0.667377398720682		0.914712153518124	0.680170575692964		0.876332622601279	0.682302771855011		0.893390191897655	0.656716417910448		0.893390191897655	0.650319829424307		0.923240938166311	0.678038379530917		0.906183368869936	0.656716417910448		0.912579957356077	0.646055437100213		0.891257995735608	0.637526652452026
0.898294243070362	0.663539445628998		0.88272921108742	0.654584221748401		0.893390191897655	0.671641791044776		0.914712153518124	0.682302771855011		0.876332622601279	0.684434968017058		0.893390191897655	0.660980810234542		0.893390191897655	0.654584221748401		0.923240938166311	0.680170575692964		0.904051172707889	0.658848614072495		0.912579957356077	0.650319829424307		0.889125799573561	0.637526652452026
0.89680170575693	0.665245202558635		0.880597014925373	0.656716417910448		0.893390191897655	0.673773987206823		0.91044776119403	0.682302771855011		0.874200426439232	0.688699360341151		0.893390191897655	0.663113006396588		0.891257995735608	0.654584221748401		0.923240938166311	0.684434968017058		0.904051172707889	0.660980810234542		0.91044776119403	0.650319829424307		0.886993603411514	0.637526652452026
0.895309168443497	0.667590618336887		0.880597014925373	0.663113006396588		0.893390191897655	0.67590618336887		0.908315565031983	0.682302771855011		0.867803837953092	0.688699360341151		0.893390191897655	0.665245202558635		0.889125799573561	0.658848614072495		0.921108742004264	0.684434968017058		0.904051172707889	0.663113006396588		0.91044776119403	0.654584221748401		0.884861407249467	0.639658848614073
0.893603411513859	0.669936034115139		0.878464818763326	0.665245202558635		0.893390191897655	0.680170575692964		0.906183368869936	0.684434968017058		0.865671641791045	0.690831556503198		0.891257995735608	0.667377398720682		0.889125799573561	0.665245202558635		0.918976545842217	0.684434968017058		0.901918976545842	0.665245202558635		0.906183368869936	0.654584221748401		0.884861407249467	0.641791044776119
0.892110874200426	0.671855010660981		0.876332622601279	0.667377398720682		0.893390191897655	0.682302771855011		0.904051172707889	0.684434968017058		0.863539445628998	0.690831556503198		0.891257995735608	0.671641791044776		0.889125799573561	0.667377398720682		0.916844349680171	0.686567164179104		0.901918976545842	0.667377398720682		0.906183368869936	0.656716417910448		0.878464818763326	0.643923240938166
0.891471215351812	0.674413646055437		0.876332622601279	0.669509594882729		0.893390191897655	0.686567164179104		0.904051172707889	0.686567164179104		0.859275053304904	0.690831556503198		0.891257995735608	0.67590618336887		0.889125799573561	0.669509594882729		0.914712153518124	0.688699360341151		0.901918976545842	0.669509594882729		0.906183368869936	0.658848614072495		0.878464818763326	0.64818763326226
0.890405117270789	0.676119402985075		0.872068230277185	0.669509594882729		0.893390191897655	0.688699360341151		0.904051172707889	0.688699360341151		0.859275053304904	0.697228144989339		0.891257995735608	0.678038379530917		0.889125799573561	0.671641791044776		0.912579957356077	0.688699360341151		0.899786780383795	0.669509594882729		0.904051172707889	0.658848614072495		0.878464818763326	0.650319829424307
0.88955223880597	0.677825159914712		0.872068230277185	0.671641791044776		0.891257995735608	0.688699360341151		0.901918976545842	0.688699360341151		0.857142857142857	0.697228144989339		0.891257995735608	0.680170575692964		0.889125799573561	0.67590618336887		0.912579957356077	0.690831556503198		0.899786780383795	0.671641791044776		0.901918976545842	0.660980810234542		0.878464818763326	0.652452025586354
0.888059701492537	0.679957356076759		0.872068230277185	0.673773987206823		0.889125799573561	0.688699360341151		0.895522388059702	0.688699360341151		0.857142857142857	0.699360341151386		0.889125799573561	0.680170575692964		0.886993603411514	0.680170575692964		0.912579957356077	0.692963752665245		0.899786780383795	0.67590618336887		0.899786780383795	0.665245202558635		0.878464818763326	0.654584221748401
0.885501066098081	0.680810234541578		0.867803837953092	0.67590618336887		0.884861407249467	0.688699360341151		0.891257995735608	0.688699360341151		0.85501066098081	0.699360341151386		0.886993603411514	0.680170575692964		0.886993603411514	0.682302771855011		0.912579957356077	0.695095948827292		0.897654584221748	0.67590618336887		0.897654584221748	0.667377398720682		0.874200426439232	0.654584221748401
0.884434968017058	0.683582089552239		0.867803837953092	0.678038379530917		0.880597014925373	0.688699360341151		0.891257995735608	0.692963752665245		0.85501066098081	0.70362473347548		0.884861407249467	0.684434968017058		0.884861407249467	0.684434968017058		0.912579957356077	0.699360341151386		0.897654584221748	0.678038379530917		0.895522388059702	0.669509594882729		0.874200426439232	0.656716417910448
0.882515991471215	0.685074626865672		0.867803837953092	0.680170575692964		0.878464818763326	0.688699360341151		0.889125799573561	0.692963752665245		0.852878464818763	0.705756929637527		0.884861407249467	0.686567164179104		0.884861407249467	0.686567164179104		0.91044776119403	0.699360341151386		0.893390191897655	0.680170575692964		0.895522388059702	0.671641791044776		0.867803837953092	0.658848614072495
0.881023454157782	0.687206823027719		0.865671641791045	0.680170575692964		0.878464818763326	0.690831556503198		0.88272921108742	0.697228144989339		0.852878464818763	0.71002132196162		0.88272921108742	0.690831556503198		0.884861407249467	0.688699360341151		0.908315565031983	0.699360341151386		0.893390191897655	0.682302771855011		0.893390191897655	0.671641791044776		0.867803837953092	0.660980810234542
0.878891257995736	0.68955223880597		0.861407249466951	0.684434968017058		0.876332622601279	0.697228144989339		0.876332622601279	0.699360341151386		0.850746268656716	0.712153518123667		0.88272921108742	0.692963752665245		0.88272921108742	0.688699360341151		0.906183368869936	0.699360341151386		0.893390191897655	0.684434968017058		0.893390191897655	0.67590618336887		0.865671641791045	0.660980810234542
0.878038379530917	0.692537313432836		0.861407249466951	0.688699360341151		0.876332622601279	0.707889125799574		0.876332622601279	0.701492537313433		0.850746268656716	0.714285714285714		0.88272921108742	0.695095948827292		0.88272921108742	0.690831556503198		0.904051172707889	0.701492537313433		0.891257995735608	0.686567164179104		0.891257995735608	0.67590618336887		0.863539445628998	0.663113006396588
0.876759061833689	0.694882729211087		0.861407249466951	0.695095948827292		0.876332622601279	0.71002132196162		0.876332622601279	0.70362473347548		0.846481876332623	0.716417910447761		0.880597014925373	0.695095948827292		0.880597014925373	0.692963752665245		0.904051172707889	0.70362473347548		0.889125799573561	0.686567164179104		0.891257995735608	0.680170575692964		0.861407249466951	0.665245202558635
0.875266524520256	0.697654584221748		0.859275053304904	0.697228144989339		0.874200426439232	0.712153518123667		0.874200426439232	0.70362473347548		0.846481876332623	0.718550106609808		0.878464818763326	0.695095948827292		0.878464818763326	0.695095948827292		0.901918976545842	0.705756929637527		0.889125799573561	0.690831556503198		0.889125799573561	0.682302771855011		0.861407249466951	0.67590618336887
0.873347547974414	0.7		0.857142857142857	0.699360341151386		0.872068230277185	0.716417910447761		0.869936034115139	0.705756929637527		0.846481876332623	0.720682302771855		0.876332622601279	0.699360341151386		0.876332622601279	0.695095948827292		0.901918976545842	0.71002132196162		0.886993603411514	0.690831556503198		0.886993603411514	0.686567164179104		0.859275053304904	0.67590618336887
0.871641791044776	0.702132196162047		0.850746268656716	0.70362473347548		0.872068230277185	0.718550106609808		0.867803837953092	0.705756929637527		0.846481876332623	0.722814498933902		0.876332622601279	0.70362473347548		0.876332622601279	0.697228144989339		0.897654584221748	0.71002132196162		0.884861407249467	0.692963752665245		0.884861407249467	0.688699360341151		0.859275053304904	0.678038379530917
0.870149253731343	0.704051172707889		0.848614072494669	0.70362473347548		0.869936034115139	0.718550106609808		0.865671641791045	0.71002132196162		0.846481876332623	0.724946695095949		0.876332622601279	0.707889125799574		0.872068230277185	0.697228144989339		0.897654584221748	0.712153518123667		0.884861407249467	0.697228144989339		0.880597014925373	0.688699360341151		0.859275053304904	0.680170575692964
0.867377398720682	0.706183368869936		0.848614072494669	0.707889125799574		0.863539445628998	0.720682302771855		0.865671641791045	0.712153518123667		0.844349680170576	0.724946695095949		0.872068230277185	0.707889125799574		0.863539445628998	0.697228144989339		0.895522388059702	0.716417910447761		0.88272921108742	0.699360341151386		0.880597014925373	0.692963752665245		0.857142857142857	0.682302771855011
0.864818763326226	0.707889125799574		0.848614072494669	0.71002132196162		0.852878464818763	0.724946695095949		0.863539445628998	0.712153518123667		0.842217484008529	0.727078891257996		0.872068230277185	0.71002132196162		0.861407249466951	0.697228144989339		0.893390191897655	0.718550106609808		0.88272921108742	0.701492537313433		0.878464818763326	0.692963752665245		0.852878464818763	0.684434968017058
0.863965884861407	0.710874200426439		0.848614072494669	0.712153518123667		0.852878464818763	0.729211087420043		0.863539445628998	0.714285714285714		0.842217484008529	0.729211087420043		0.869936034115139	0.714285714285714		0.861407249466951	0.701492537313433		0.891257995735608	0.718550106609808		0.88272921108742	0.70362473347548		0.876332622601279	0.699360341151386		0.850746268656716	0.686567164179104
0.862046908315565	0.712793176972282		0.846481876332623	0.714285714285714		0.850746268656716	0.733475479744137		0.863539445628998	0.716417910447761		0.840085287846482	0.729211087420043		0.867803837953092	0.716417910447761		0.859275053304904	0.701492537313433		0.886993603411514	0.718550106609808		0.880597014925373	0.705756929637527		0.876332622601279	0.701492537313433		0.848614072494669	0.690831556503198
0.859701492537313	0.715351812366738		0.846481876332623	0.722814498933902		0.846481876332623	0.739872068230277		0.863539445628998	0.718550106609808		0.835820895522388	0.729211087420043		0.867803837953092	0.718550106609808		0.859275053304904	0.70362473347548		0.884861407249467	0.720682302771855		0.878464818763326	0.705756929637527		0.869936034115139	0.70362473347548		0.844349680170576	0.690831556503198
0.857142857142857	0.718336886993603		0.846481876332623	0.724946695095949		0.844349680170576	0.742004264392324		0.859275053304904	0.718550106609808		0.835820895522388	0.73773987206823		0.863539445628998	0.718550106609808		0.85501066098081	0.705756929637527		0.880597014925373	0.722814498933902		0.876332622601279	0.712153518123667		0.867803837953092	0.705756929637527		0.842217484008529	0.695095948827292
0.856716417910448	0.722814498933902		0.846481876332623	0.73134328358209		0.844349680170576	0.744136460554371		0.859275053304904	0.729211087420043		0.835820895522388	0.742004264392324		0.863539445628998	0.720682302771855		0.85501066098081	0.712153518123667		0.880597014925373	0.724946695095949		0.874200426439232	0.714285714285714		0.865671641791045	0.712153518123667		0.842217484008529	0.697228144989339
0.855650319829424	0.724520255863539		0.842217484008529	0.73134328358209		0.844349680170576	0.746268656716418		0.859275053304904	0.73134328358209		0.833688699360341	0.742004264392324		0.863539445628998	0.724946695095949		0.85501066098081	0.716417910447761		0.880597014925373	0.727078891257996		0.874200426439232	0.716417910447761		0.863539445628998	0.712153518123667		0.840085287846482	0.697228144989339
0.854157782515992	0.726012793176972		0.840085287846482	0.73134328358209		0.840085287846482	0.748400852878465		0.859275053304904	0.735607675906183		0.831556503198294	0.742004264392324		0.861407249466951	0.724946695095949		0.85501066098081	0.718550106609808		0.878464818763326	0.727078891257996		0.874200426439232	0.718550106609808		0.863539445628998	0.714285714285714		0.837953091684435	0.699360341151386
0.852238805970149	0.728358208955224		0.837953091684435	0.733475479744137		0.837953091684435	0.748400852878465		0.859275053304904	0.73773987206823		0.831556503198294	0.746268656716418		0.857142857142857	0.727078891257996		0.852878464818763	0.720682302771855		0.876332622601279	0.729211087420043		0.869936034115139	0.722814498933902		0.863539445628998	0.716417910447761		0.835820895522388	0.701492537313433
0.850746268656716	0.730490405117271		0.837953091684435	0.735607675906183		0.837953091684435	0.752665245202559		0.857142857142857	0.73773987206823		0.829424307036247	0.748400852878465		0.857142857142857	0.729211087420043		0.850746268656716	0.720682302771855		0.872068230277185	0.73134328358209		0.865671641791045	0.724946695095949		0.863539445628998	0.720682302771855		0.835820895522388	0.70362473347548
0.848827292110874	0.733262260127932		0.837953091684435	0.739872068230277		0.833688699360341	0.754797441364606		0.852878464818763	0.739872068230277		0.8272921108742	0.748400852878465		0.857142857142857	0.733475479744137		0.846481876332623	0.727078891257996		0.869936034115139	0.735607675906183		0.863539445628998	0.724946695095949		0.863539445628998	0.722814498933902		0.835820895522388	0.705756929637527
0.846481876332623	0.734968017057569		0.837953091684435	0.742004264392324		0.833688699360341	0.759061833688699		0.850746268656716	0.739872068230277		0.823027718550107	0.750533049040512		0.85501066098081	0.733475479744137		0.844349680170576	0.727078891257996		0.865671641791045	0.73773987206823		0.859275053304904	0.727078891257996		0.861407249466951	0.727078891257996		0.833688699360341	0.705756929637527
0.845202558635394	0.737100213219616		0.835820895522388	0.742004264392324		0.833688699360341	0.761194029850746		0.850746268656716	0.742004264392324		0.823027718550107	0.752665245202559		0.852878464818763	0.733475479744137		0.840085287846482	0.729211087420043		0.865671641791045	0.742004264392324		0.85501066098081	0.729211087420043		0.861407249466951	0.729211087420043		0.833688699360341	0.71002132196162
0.843070362473348	0.739658848614072		0.833688699360341	0.746268656716418		0.831556503198294	0.761194029850746		0.848614072494669	0.748400852878465		0.818763326226013	0.754797441364606		0.848614072494669	0.733475479744137		0.837953091684435	0.729211087420043		0.865671641791045	0.744136460554371		0.850746268656716	0.733475479744137		0.861407249466951	0.73134328358209		0.833688699360341	0.714285714285714
0.840511727078891	0.74136460554371		0.825159914712154	0.746268656716418		0.829424307036247	0.761194029850746		0.844349680170576	0.748400852878465		0.816631130063966	0.759061833688699		0.846481876332623	0.735607675906183		0.837953091684435	0.73134328358209		0.863539445628998	0.744136460554371		0.850746268656716	0.735607675906183		0.859275053304904	0.733475479744137		0.831556503198294	0.718550106609808
0.838592750533049	0.743496801705757		0.825159914712154	0.750533049040512		0.825159914712154	0.763326226012793		0.840085287846482	0.748400852878465		0.814498933901919	0.759061833688699		0.844349680170576	0.73773987206823		0.837953091684435	0.733475479744137		0.861407249466951	0.746268656716418		0.846481876332623	0.73773987206823		0.859275053304904	0.73773987206823		0.831556503198294	0.720682302771855
0.836886993603412	0.745628997867804		0.823027718550107	0.750533049040512		0.823027718550107	0.767590618336887		0.837953091684435	0.750533049040512		0.812366737739872	0.761194029850746		0.844349680170576	0.746268656716418		0.835820895522388	0.733475479744137		0.859275053304904	0.746268656716418		0.844349680170576	0.73773987206823		0.859275053304904	0.742004264392324		0.829424307036247	0.720682302771855
0.834968017057569	0.747547974413646		0.823027718550107	0.754797441364606		0.82089552238806	0.767590618336887		0.835820895522388	0.754797441364606		0.812366737739872	0.763326226012793		0.842217484008529	0.746268656716418		0.833688699360341	0.735607675906183		0.857142857142857	0.746268656716418		0.842217484008529	0.739872068230277		0.85501066098081	0.744136460554371		0.8272921108742	0.722814498933902
0.832622601279318	0.750319829424307		0.818763326226013	0.756929637526652		0.818763326226013	0.767590618336887		0.835820895522388	0.759061833688699		0.808102345415778	0.767590618336887		0.840085287846482	0.748400852878465		0.831556503198294	0.73773987206823		0.85501066098081	0.750533049040512		0.837953091684435	0.744136460554371		0.85501066098081	0.746268656716418		0.825159914712154	0.724946695095949
0.830063965884861	0.751599147121535		0.816631130063966	0.756929637526652		0.816631130063966	0.767590618336887		0.833688699360341	0.759061833688699		0.808102345415778	0.769722814498934		0.840085287846482	0.750533049040512		0.829424307036247	0.73773987206823		0.852878464818763	0.750533049040512		0.835820895522388	0.746268656716418		0.846481876332623	0.750533049040512		0.82089552238806	0.727078891257996
0.827505330490405	0.753304904051173		0.814498933901919	0.759061833688699		0.810234541577825	0.767590618336887		0.833688699360341	0.763326226012793		0.808102345415778	0.771855010660981		0.833688699360341	0.750533049040512		0.829424307036247	0.744136460554371		0.852878464818763	0.752665245202559		0.831556503198294	0.746268656716418		0.844349680170576	0.750533049040512		0.816631130063966	0.727078891257996
0.823454157782516	0.75501066098081		0.808102345415778	0.761194029850746		0.810234541577825	0.769722814498934		0.8272921108742	0.763326226012793		0.803837953091684	0.773987206823028		0.825159914712154	0.752665245202559		0.8272921108742	0.748400852878465		0.848614072494669	0.752665245202559		0.829424307036247	0.748400852878465		0.842217484008529	0.752665245202559		0.812366737739872	0.727078891257996
0.821108742004264	0.757569296375266		0.803837953091684	0.767590618336887		0.810234541577825	0.771855010660981		0.823027718550107	0.76545842217484		0.801705756929638	0.773987206823028		0.823027718550107	0.754797441364606		0.825159914712154	0.752665245202559		0.846481876332623	0.752665245202559		0.8272921108742	0.750533049040512		0.837953091684435	0.752665245202559		0.812366737739872	0.733475479744137
0.818336886993603	0.758848614072495		0.799573560767591	0.767590618336887		0.803837953091684	0.771855010660981		0.823027718550107	0.767590618336887		0.799573560767591	0.776119402985075		0.823027718550107	0.756929637526652		0.823027718550107	0.754797441364606		0.844349680170576	0.752665245202559		0.823027718550107	0.750533049040512		0.833688699360341	0.754797441364606		0.810234541577825	0.735607675906183
0.816631130063966	0.761407249466951		0.799573560767591	0.769722814498934		0.803837953091684	0.773987206823028		0.82089552238806	0.769722814498934		0.797441364605544	0.780383795309168		0.82089552238806	0.756929637526652		0.818763326226013	0.754797441364606		0.842217484008529	0.756929637526652		0.82089552238806	0.754797441364606		0.833688699360341	0.756929637526652		0.808102345415778	0.739872068230277
0.815351812366738	0.764179104477612		0.799573560767591	0.771855010660981		0.799573560767591	0.773987206823028		0.82089552238806	0.771855010660981		0.795309168443497	0.786780383795309		0.818763326226013	0.756929637526652		0.818763326226013	0.761194029850746		0.840085287846482	0.763326226012793		0.82089552238806	0.756929637526652		0.831556503198294	0.756929637526652		0.808102345415778	0.742004264392324
0.813219616204691	0.765031982942431		0.795309168443497	0.771855010660981		0.797441364605544	0.773987206823028		0.818763326226013	0.771855010660981		0.795309168443497	0.788912579957356		0.814498933901919	0.756929637526652		0.816631130063966	0.761194029850746		0.837953091684435	0.763326226012793		0.82089552238806	0.759061833688699		0.829424307036247	0.759061833688699		0.805970149253731	0.744136460554371
0.810874200426439	0.766737739872068		0.795309168443497	0.780383795309168		0.795309168443497	0.773987206823028		0.816631130063966	0.773987206823028		0.795309168443497	0.791044776119403		0.812366737739872	0.756929637526652		0.814498933901919	0.761194029850746		0.829424307036247	0.76545842217484		0.816631130063966	0.759061833688699		0.8272921108742	0.759061833688699		0.805970149253731	0.746268656716418
0.808528784648188	0.768869936034115		0.79317697228145	0.784648187633262		0.79317697228145	0.776119402985075		0.816631130063966	0.776119402985075		0.79317697228145	0.79317697228145		0.805970149253731	0.756929637526652		0.814498933901919	0.763326226012793		0.825159914712154	0.769722814498934		0.816631130063966	0.761194029850746		0.825159914712154	0.761194029850746		0.801705756929638	0.746268656716418
0.807675906183369	0.771855010660981		0.79317697228145	0.786780383795309		0.791044776119403	0.778251599147121		0.814498933901919	0.784648187633262		0.79317697228145	0.795309168443497		0.805970149253731	0.759061833688699		0.814498933901919	0.76545842217484		0.823027718550107	0.769722814498934		0.816631130063966	0.763326226012793		0.825159914712154	0.767590618336887		0.799573560767591	0.748400852878465
0.805543710021322	0.773987206823028		0.791044776119403	0.788912579957356		0.786780383795309	0.778251599147121		0.812366737739872	0.784648187633262		0.784648187633262	0.797441364605544		0.805970149253731	0.76545842217484		0.814498933901919	0.767590618336887		0.823027718550107	0.771855010660981		0.814498933901919	0.763326226012793		0.823027718550107	0.769722814498934		0.799573560767591	0.752665245202559
0.80319829424307	0.776759061833689		0.788912579957356	0.791044776119403		0.786780383795309	0.786780383795309		0.812366737739872	0.786780383795309		0.782515991471215	0.797441364605544		0.805970149253731	0.767590618336887		0.812366737739872	0.769722814498934		0.818763326226013	0.776119402985075		0.812366737739872	0.76545842217484		0.816631130063966	0.771855010660981		0.795309168443497	0.754797441364606
0.801492537313433	0.778678038379531		0.784648187633262	0.791044776119403		0.786780383795309	0.79317697228145		0.810234541577825	0.786780383795309		0.780383795309168	0.797441364605544		0.803837953091684	0.767590618336887		0.810234541577825	0.771855010660981		0.818763326226013	0.778251599147121		0.812366737739872	0.771855010660981		0.814498933901919	0.773987206823028		0.79317697228145	0.754797441364606
0.799360341151386	0.781023454157783		0.782515991471215	0.79317697228145		0.786780383795309	0.795309168443497		0.808102345415778	0.788912579957356		0.776119402985075	0.799573560767591		0.797441364605544	0.771855010660981		0.810234541577825	0.773987206823028		0.818763326226013	0.780383795309168		0.812366737739872	0.773987206823028		0.812366737739872	0.778251599147121		0.788912579957356	0.754797441364606
0.79680170575693	0.782942430703625		0.780383795309168	0.795309168443497		0.782515991471215	0.795309168443497		0.805970149253731	0.791044776119403		0.773987206823028	0.801705756929638		0.79317697228145	0.771855010660981		0.808102345415778	0.780383795309168		0.816631130063966	0.784648187633262		0.808102345415778	0.773987206823028		0.812366737739872	0.780383795309168		0.786780383795309	0.754797441364606
0.794669509594883	0.786140724946695		0.780383795309168	0.799573560767591		0.780383795309168	0.797441364605544		0.801705756929638	0.791044776119403		0.771855010660981	0.803837953091684		0.79317697228145	0.773987206823028		0.805970149253731	0.786780383795309		0.810234541577825	0.791044776119403		0.808102345415778	0.776119402985075		0.810234541577825	0.782515991471215		0.784648187633262	0.759061833688699
0.792537313432836	0.788272921108742		0.780383795309168	0.801705756929638		0.773987206823028	0.797441364605544		0.797441364605544	0.79317697228145		0.769722814498934	0.803837953091684		0.791044776119403	0.773987206823028		0.805970149253731	0.788912579957356		0.805970149253731	0.791044776119403		0.805970149253731	0.782515991471215		0.810234541577825	0.786780383795309		0.784648187633262	0.763326226012793
0.78997867803838	0.790831556503198		0.778251599147121	0.803837953091684		0.76545842217484	0.801705756929638		0.795309168443497	0.79317697228145		0.76545842217484	0.805970149253731		0.791044776119403	0.780383795309168		0.803837953091684	0.788912579957356		0.801705756929638	0.791044776119403		0.803837953091684	0.784648187633262		0.810234541577825	0.791044776119403		0.784648187633262	0.767590618336887
0.786993603411514	0.792110874200426		0.773987206823028	0.803837953091684		0.761194029850746	0.803837953091684		0.791044776119403	0.797441364605544		0.763326226012793	0.805970149253731		0.791044776119403	0.782515991471215		0.797441364605544	0.788912579957356		0.801705756929638	0.79317697228145		0.799573560767591	0.784648187633262		0.805970149253731	0.791044776119403		0.784648187633262	0.769722814498934
0.785501066098081	0.793816631130064		0.771855010660981	0.803837953091684		0.761194029850746	0.805970149253731		0.791044776119403	0.799573560767591		0.761194029850746	0.805970149253731		0.788912579957356	0.782515991471215		0.797441364605544	0.791044776119403		0.799573560767591	0.79317697228145		0.799573560767591	0.786780383795309		0.801705756929638	0.79317697228145		0.782515991471215	0.776119402985075
0.782942430703625	0.795735607675906		0.76545842217484	0.803837953091684		0.759061833688699	0.808102345415778		0.788912579957356	0.801705756929638		0.756929637526652	0.805970149253731		0.786780383795309	0.784648187633262		0.79317697228145	0.79317697228145		0.799573560767591	0.795309168443497		0.799573560767591	0.788912579957356		0.799573560767591	0.797441364605544		0.780383795309168	0.778251599147121
0.780170575692964	0.797228144989339		0.761194029850746	0.805970149253731		0.752665245202559	0.812366737739872		0.786780383795309	0.801705756929638		0.752665245202559	0.805970149253731		0.784648187633262	0.784648187633262		0.791044776119403	0.795309168443497		0.797441364605544	0.795309168443497		0.797441364605544	0.791044776119403		0.797441364605544	0.799573560767591		0.780383795309168	0.780383795309168
0.778251599147121	0.798720682302772		0.761194029850746	0.808102345415778		0.750533049040512	0.812366737739872		0.784648187633262	0.803837953091684		0.748400852878465	0.805970149253731		0.784648187633262	0.786780383795309		0.788912579957356	0.797441364605544		0.795309168443497	0.795309168443497		0.797441364605544	0.79317697228145		0.79317697228145	0.803837953091684		0.778251599147121	0.780383795309168
0.775479744136461	0.800426439232409		0.759061833688699	0.808102345415778		0.746268656716418	0.814498933901919		0.780383795309168	0.803837953091684		0.746268656716418	0.810234541577825		0.782515991471215	0.786780383795309		0.784648187633262	0.799573560767591		0.791044776119403	0.797441364605544		0.795309168443497	0.795309168443497		0.79317697228145	0.805970149253731		0.776119402985075	0.782515991471215
0.772921108742004	0.80319829424307		0.756929637526652	0.808102345415778		0.746268656716418	0.816631130063966		0.780383795309168	0.814498933901919		0.744136460554371	0.812366737739872		0.780383795309168	0.788912579957356		0.780383795309168	0.801705756929638		0.791044776119403	0.799573560767591		0.791044776119403	0.801705756929638		0.786780383795309	0.805970149253731		0.771855010660981	0.782515991471215
0.770149253731343	0.804904051172708		0.754797441364606	0.808102345415778		0.744136460554371	0.816631130063966		0.773987206823028	0.818763326226013		0.742004264392324	0.816631130063966		0.780383795309168	0.791044776119403		0.776119402985075	0.801705756929638		0.788912579957356	0.801705756929638		0.786780383795309	0.801705756929638		0.784648187633262	0.810234541577825		0.769722814498934	0.782515991471215
0.766737739872068	0.805970149253731		0.754797441364606	0.810234541577825		0.735607675906183	0.818763326226013		0.769722814498934	0.818763326226013		0.742004264392324	0.82089552238806		0.778251599147121	0.791044776119403		0.769722814498934	0.801705756929638		0.786780383795309	0.801705756929638		0.784648187633262	0.801705756929638		0.780383795309168	0.810234541577825		0.76545842217484	0.784648187633262
0.763965884861407	0.80724946695096		0.752665245202559	0.812366737739872		0.733475479744137	0.818763326226013		0.769722814498934	0.82089552238806		0.73773987206823	0.82089552238806		0.778251599147121	0.79317697228145		0.767590618336887	0.801705756929638		0.782515991471215	0.803837953091684		0.780383795309168	0.803837953091684		0.776119402985075	0.812366737739872		0.761194029850746	0.784648187633262
0.761407249466951	0.808742004264392		0.750533049040512	0.814498933901919		0.729211087420043	0.818763326226013		0.76545842217484	0.823027718550107		0.73773987206823	0.823027718550107		0.776119402985075	0.79317697228145		0.763326226012793	0.803837953091684		0.780383795309168	0.803837953091684		0.778251599147121	0.805970149253731		0.773987206823028	0.816631130063966		0.759061833688699	0.784648187633262
0.759488272921109	0.810660980810235		0.748400852878465	0.816631130063966		0.729211087420043	0.82089552238806		0.76545842217484	0.825159914712154		0.735607675906183	0.823027718550107		0.771855010660981	0.79317697228145		0.763326226012793	0.805970149253731		0.776119402985075	0.805970149253731		0.773987206823028	0.808102345415778		0.773987206823028	0.823027718550107		0.756929637526652	0.784648187633262
0.756076759061834	0.813219616204691		0.744136460554371	0.82089552238806		0.727078891257996	0.823027718550107		0.76545842217484	0.829424307036247		0.73134328358209	0.8272921108742		0.76545842217484	0.79317697228145		0.761194029850746	0.808102345415778		0.771855010660981	0.810234541577825		0.769722814498934	0.810234541577825		0.771855010660981	0.823027718550107		0.752665245202559	0.786780383795309
0.753731343283582	0.815138592750533		0.739872068230277	0.823027718550107		0.727078891257996	0.825159914712154		0.763326226012793	0.831556503198294		0.729211087420043	0.8272921108742		0.761194029850746	0.79317697228145		0.756929637526652	0.808102345415778		0.769722814498934	0.814498933901919		0.769722814498934	0.814498933901919		0.769722814498934	0.825159914712154		0.750533049040512	0.788912579957356
0.749253731343284	0.817057569296375		0.73134328358209	0.823027718550107		0.722814498933902	0.825159914712154		0.759061833688699	0.835820895522388		0.724946695095949	0.829424307036247		0.754797441364606	0.79317697228145		0.752665245202559	0.810234541577825		0.767590618336887	0.818763326226013		0.76545842217484	0.816631130063966		0.763326226012793	0.8272921108742		0.750533049040512	0.791044776119403
0.745842217484008	0.819189765458422		0.729211087420043	0.8272921108742		0.716417910447761	0.825159914712154		0.752665245202559	0.840085287846482		0.716417910447761	0.829424307036247		0.750533049040512	0.79317697228145		0.752665245202559	0.812366737739872		0.767590618336887	0.825159914712154		0.761194029850746	0.816631130063966		0.761194029850746	0.8272921108742		0.750533049040512	0.795309168443497
0.743496801705757	0.821321961620469		0.729211087420043	0.833688699360341		0.714285714285714	0.8272921108742		0.750533049040512	0.840085287846482		0.712153518123667	0.829424307036247		0.750533049040512	0.799573560767591		0.750533049040512	0.814498933901919		0.76545842217484	0.8272921108742		0.759061833688699	0.816631130063966		0.754797441364606	0.8272921108742		0.748400852878465	0.797441364605544
0.74136460554371	0.823240938166311		0.727078891257996	0.835820895522388		0.714285714285714	0.831556503198294		0.750533049040512	0.842217484008529		0.71002132196162	0.829424307036247		0.744136460554371	0.799573560767591		0.748400852878465	0.818763326226013		0.763326226012793	0.8272921108742		0.756929637526652	0.818763326226013		0.750533049040512	0.829424307036247		0.748400852878465	0.799573560767591
0.739019189765458	0.824307036247335		0.724946695095949	0.835820895522388		0.712153518123667	0.831556503198294		0.750533049040512	0.844349680170576		0.707889125799574	0.831556503198294		0.744136460554371	0.801705756929638		0.746268656716418	0.82089552238806		0.763326226012793	0.829424307036247		0.750533049040512	0.818763326226013		0.748400852878465	0.829424307036247		0.742004264392324	0.799573560767591
0.735820895522388	0.826012793176972		0.720682302771855	0.837953091684435		0.707889125799574	0.833688699360341		0.748400852878465	0.844349680170576		0.705756929637527	0.835820895522388		0.744136460554371	0.803837953091684		0.744136460554371	0.82089552238806		0.761194029850746	0.829424307036247		0.744136460554371	0.82089552238806		0.742004264392324	0.831556503198294		0.739872068230277	0.801705756929638
0.733688699360341	0.828144989339019		0.716417910447761	0.837953091684435		0.705756929637527	0.840085287846482		0.746268656716418	0.846481876332623		0.705756929637527	0.840085287846482		0.739872068230277	0.803837953091684		0.742004264392324	0.82089552238806		0.756929637526652	0.833688699360341		0.742004264392324	0.82089552238806		0.742004264392324	0.833688699360341		0.739872068230277	0.803837953091684
0.730490405117271	0.829424307036247		0.714285714285714	0.840085287846482		0.705756929637527	0.842217484008529		0.744136460554371	0.846481876332623		0.701492537313433	0.840085287846482		0.739872068230277	0.805970149253731		0.733475479744137	0.825159914712154		0.754797441364606	0.835820895522388		0.735607675906183	0.82089552238806		0.739872068230277	0.833688699360341		0.735607675906183	0.803837953091684
0.7272921108742	0.831130063965885		0.71002132196162	0.842217484008529		0.701492537313433	0.844349680170576		0.744136460554371	0.850746268656716		0.701492537313433	0.842217484008529		0.739872068230277	0.808102345415778		0.727078891257996	0.825159914712154		0.750533049040512	0.837953091684435		0.733475479744137	0.82089552238806		0.73134328358209	0.835820895522388		0.733475479744137	0.803837953091684
0.725159914712153	0.832409381663113		0.707889125799574	0.842217484008529		0.697228144989339	0.844349680170576		0.744136460554371	0.852878464818763		0.697228144989339	0.842217484008529		0.739872068230277	0.810234541577825		0.727078891257996	0.8272921108742		0.748400852878465	0.837953091684435		0.733475479744137	0.823027718550107		0.727078891257996	0.837953091684435		0.729211087420043	0.805970149253731
0.721961620469083	0.833688699360341		0.705756929637527	0.842217484008529		0.695095948827292	0.846481876332623		0.739872068230277	0.85501066098081		0.695095948827292	0.844349680170576		0.73773987206823	0.810234541577825		0.722814498933902	0.8272921108742		0.746268656716418	0.840085287846482		0.73134328358209	0.825159914712154		0.722814498933902	0.840085287846482		0.722814498933902	0.805970149253731
0.718763326226013	0.835820895522388		0.70362473347548	0.842217484008529		0.692963752665245	0.852878464818763		0.73134328358209	0.85501066098081		0.690831556503198	0.844349680170576		0.735607675906183	0.810234541577825		0.718550106609808	0.829424307036247		0.744136460554371	0.842217484008529		0.729211087420043	0.829424307036247		0.718550106609808	0.842217484008529		0.722814498933902	0.810234541577825
0.715778251599147	0.83773987206823		0.701492537313433	0.844349680170576		0.690831556503198	0.852878464818763		0.729211087420043	0.857142857142857		0.690831556503198	0.846481876332623		0.733475479744137	0.810234541577825		0.716417910447761	0.831556503198294		0.739872068230277	0.842217484008529		0.722814498933902	0.829424307036247		0.714285714285714	0.846481876332623		0.718550106609808	0.816631130063966
0.712153518123667	0.840298507462687		0.699360341151386	0.844349680170576		0.686567164179104	0.857142857142857		0.729211087420043	0.861407249466951		0.682302771855011	0.846481876332623		0.733475479744137	0.812366737739872		0.712153518123667	0.835820895522388		0.735607675906183	0.842217484008529		0.718550106609808	0.831556503198294		0.712153518123667	0.848614072494669		0.712153518123667	0.823027718550107
0.708955223880597	0.842857142857143		0.697228144989339	0.848614072494669		0.682302771855011	0.859275053304904		0.720682302771855	0.861407249466951		0.678038379530917	0.846481876332623		0.73134328358209	0.818763326226013		0.71002132196162	0.837953091684435		0.73134328358209	0.844349680170576		0.718550106609808	0.833688699360341		0.71002132196162	0.850746268656716		0.71002132196162	0.8272921108742
0.704904051172708	0.84498933901919		0.695095948827292	0.848614072494669		0.680170575692964	0.865671641791045		0.718550106609808	0.865671641791045		0.673773987206823	0.848614072494669		0.73134328358209	0.82089552238806		0.699360341151386	0.840085287846482		0.724946695095949	0.846481876332623		0.716417910447761	0.833688699360341		0.70362473347548	0.850746268656716		0.705756929637527	0.829424307036247
0.702771855010661	0.846695095948827		0.692963752665245	0.848614072494669		0.678038379530917	0.869936034115139		0.716417910447761	0.869936034115139		0.671641791044776	0.848614072494669		0.729211087420043	0.82089552238806		0.697228144989339	0.840085287846482		0.724946695095949	0.848614072494669		0.712153518123667	0.837953091684435		0.701492537313433	0.852878464818763		0.70362473347548	0.829424307036247
0.699573560767591	0.848827292110874		0.690831556503198	0.850746268656716		0.67590618336887	0.869936034115139		0.714285714285714	0.872068230277185		0.665245202558635	0.848614072494669		0.720682302771855	0.823027718550107		0.697228144989339	0.844349680170576		0.722814498933902	0.850746268656716		0.707889125799574	0.842217484008529		0.699360341151386	0.85501066098081		0.701492537313433	0.831556503198294
0.697014925373134	0.850106609808102		0.688699360341151	0.852878464818763		0.667377398720682	0.869936034115139		0.712153518123667	0.876332622601279		0.663113006396588	0.850746268656716		0.718550106609808	0.823027718550107		0.695095948827292	0.846481876332623		0.720682302771855	0.850746268656716		0.705756929637527	0.842217484008529		0.697228144989339	0.85501066098081		0.701492537313433	0.833688699360341
0.693603411513859	0.852025586353945		0.688699360341151	0.857142857142857		0.660980810234542	0.869936034115139		0.707889125799574	0.878464818763326		0.654584221748401	0.852878464818763		0.716417910447761	0.825159914712154		0.692963752665245	0.846481876332623		0.720682302771855	0.85501066098081		0.701492537313433	0.842217484008529		0.695095948827292	0.85501066098081		0.697228144989339	0.837953091684435
0.690831556503198	0.853304904051173		0.686567164179104	0.859275053304904		0.658848614072495	0.869936034115139		0.705756929637527	0.878464818763326		0.654584221748401	0.859275053304904		0.707889125799574	0.825159914712154		0.688699360341151	0.846481876332623		0.718550106609808	0.857142857142857		0.699360341151386	0.842217484008529		0.692963752665245	0.857142857142857		0.695095948827292	0.837953091684435
0.688059701492537	0.855223880597015		0.682302771855011	0.859275053304904		0.654584221748401	0.872068230277185		0.70362473347548	0.88272921108742		0.652452025586354	0.859275053304904		0.707889125799574	0.829424307036247		0.686567164179104	0.846481876332623		0.714285714285714	0.861407249466951		0.695095948827292	0.842217484008529		0.688699360341151	0.857142857142857		0.695095948827292	0.842217484008529
0.68592750533049	0.859061833688699		0.682302771855011	0.863539445628998		0.654584221748401	0.876332622601279		0.70362473347548	0.889125799573561		0.650319829424307	0.865671641791045		0.707889125799574	0.831556503198294		0.680170575692964	0.848614072494669		0.707889125799574	0.867803837953092		0.690831556503198	0.844349680170576		0.688699360341151	0.861407249466951		0.692963752665245	0.842217484008529
0.68272921108742	0.861407249466951		0.680170575692964	0.863539445628998		0.652452025586354	0.876332622601279		0.701492537313433	0.891257995735608		0.650319829424307	0.869936034115139		0.699360341151386	0.835820895522388		0.67590618336887	0.850746268656716		0.70362473347548	0.872068230277185		0.686567164179104	0.846481876332623		0.686567164179104	0.863539445628998		0.690831556503198	0.844349680170576
0.678251599147122	0.863752665245203		0.67590618336887	0.865671641791045		0.650319829424307	0.878464818763326		0.697228144989339	0.893390191897655		0.64818763326226	0.872068230277185		0.699360341151386	0.842217484008529		0.669509594882729	0.850746268656716		0.699360341151386	0.874200426439232		0.682302771855011	0.848614072494669		0.67590618336887	0.863539445628998		0.684434968017058	0.848614072494669
0.674626865671642	0.864818763326226		0.665245202558635	0.865671641791045		0.64818763326226	0.880597014925373		0.695095948827292	0.893390191897655		0.646055437100213	0.876332622601279		0.697228144989339	0.842217484008529		0.665245202558635	0.852878464818763		0.697228144989339	0.874200426439232		0.680170575692964	0.848614072494669		0.673773987206823	0.863539445628998		0.678038379530917	0.850746268656716
0.671215351812367	0.866311300639659		0.660980810234542	0.867803837953092		0.643923240938166	0.880597014925373		0.688699360341151	0.893390191897655		0.643923240938166	0.876332622601279		0.692963752665245	0.842217484008529		0.663113006396588	0.852878464818763		0.697228144989339	0.878464818763326		0.680170575692964	0.850746268656716		0.667377398720682	0.865671641791045		0.673773987206823	0.85501066098081
0.667803837953092	0.867803837953092		0.658848614072495	0.872068230277185		0.641791044776119	0.88272921108742		0.686567164179104	0.893390191897655		0.633262260127932	0.876332622601279		0.690831556503198	0.846481876332623		0.656716417910448	0.852878464818763		0.692963752665245	0.878464818763326		0.680170575692964	0.852878464818763		0.667377398720682	0.867803837953092		0.669509594882729	0.85501066098081
0.664179104477612	0.869509594882729		0.656716417910448	0.878464818763326		0.639658848614073	0.884861407249467		0.686567164179104	0.895522388059702		0.633262260127932	0.878464818763326		0.684434968017058	0.846481876332623		0.652452025586354	0.852878464818763		0.684434968017058	0.878464818763326		0.67590618336887	0.85501066098081		0.665245202558635	0.869936034115139		0.663113006396588	0.85501066098081
0.660980810234542	0.87228144989339		0.654584221748401	0.880597014925373		0.635394456289979	0.886993603411514		0.684434968017058	0.901918976545842		0.631130063965885	0.880597014925373		0.680170575692964	0.850746268656716		0.652452025586354	0.85501066098081		0.682302771855011	0.880597014925373		0.667377398720682	0.857142857142857		0.660980810234542	0.872068230277185		0.660980810234542	0.857142857142857
0.657995735607676	0.875053304904051		0.650319829424307	0.88272921108742		0.633262260127932	0.889125799573561		0.682302771855011	0.904051172707889		0.628997867803838	0.88272921108742		0.678038379530917	0.85501066098081		0.641791044776119	0.85501066098081		0.682302771855011	0.886993603411514		0.663113006396588	0.861407249466951		0.660980810234542	0.876332622601279		0.658848614072495	0.857142857142857
0.654371002132196	0.876545842217484		0.64818763326226	0.88272921108742		0.631130063965885	0.893390191897655		0.678038379530917	0.906183368869936		0.62046908315565	0.884861407249467		0.678038379530917	0.857142857142857		0.637526652452026	0.85501066098081		0.680170575692964	0.886993603411514		0.656716417910448	0.861407249466951		0.656716417910448	0.878464818763326		0.656716417910448	0.859275053304904
0.650746268656716	0.87910447761194		0.646055437100213	0.886993603411514		0.626865671641791	0.893390191897655		0.67590618336887	0.908315565031983		0.61407249466951	0.889125799573561		0.671641791044776	0.857142857142857		0.633262260127932	0.861407249466951		0.67590618336887	0.889125799573561		0.656716417910448	0.863539445628998		0.652452025586354	0.880597014925373		0.654584221748401	0.861407249466951
0.646481876332623	0.880383795309168		0.643923240938166	0.886993603411514		0.618336886993603	0.893390191897655		0.667377398720682	0.908315565031983		0.61407249466951	0.891257995735608		0.669509594882729	0.859275053304904		0.631130063965885	0.863539445628998		0.671641791044776	0.891257995735608		0.652452025586354	0.865671641791045		0.646055437100213	0.88272921108742		0.650319829424307	0.861407249466951
0.643496801705757	0.881876332622601		0.637526652452026	0.886993603411514		0.618336886993603	0.895522388059702		0.667377398720682	0.91044776119403		0.611940298507463	0.891257995735608		0.667377398720682	0.859275053304904		0.626865671641791	0.869936034115139		0.669509594882729	0.891257995735608		0.64818763326226	0.865671641791045		0.639658848614073	0.88272921108742		0.64818763326226	0.865671641791045
0.63773987206823	0.882942430703625		0.628997867803838	0.886993603411514		0.61407249466951	0.897654584221748		0.658848614072495	0.912579957356077		0.609808102345416	0.895522388059702		0.654584221748401	0.859275053304904		0.622601279317697	0.869936034115139		0.667377398720682	0.891257995735608		0.643923240938166	0.865671641791045		0.637526652452026	0.88272921108742		0.639658848614073	0.867803837953092
0.633475479744136	0.884434968017058		0.624733475479744	0.886993603411514		0.609808102345416	0.899786780383795		0.650319829424307	0.914712153518124		0.607675906183369	0.895522388059702		0.646055437100213	0.861407249466951		0.618336886993603	0.869936034115139		0.665245202558635	0.893390191897655		0.637526652452026	0.867803837953092		0.637526652452026	0.886993603411514		0.637526652452026	0.867803837953092
0.630277185501066	0.885287846481876		0.62046908315565	0.886993603411514		0.605543710021322	0.899786780383795		0.643923240938166	0.914712153518124		0.603411513859275	0.895522388059702		0.643923240938166	0.861407249466951		0.616204690831556	0.869936034115139		0.665245202558635	0.895522388059702		0.633262260127932	0.867803837953092		0.635394456289979	0.886993603411514		0.635394456289979	0.874200426439232
0.6272921108742	0.888059701492537		0.62046908315565	0.891257995735608		0.601279317697228	0.904051172707889		0.641791044776119	0.914712153518124		0.601279317697228	0.901918976545842		0.639658848614073	0.865671641791045		0.616204690831556	0.872068230277185		0.663113006396588	0.897654584221748		0.626865671641791	0.867803837953092		0.631130063965885	0.891257995735608		0.631130063965885	0.874200426439232
0.622814498933902	0.889125799573561		0.616204690831556	0.893390191897655		0.594882729211087	0.904051172707889		0.637526652452026	0.914712153518124		0.594882729211087	0.901918976545842		0.633262260127932	0.865671641791045		0.616204690831556	0.874200426439232		0.658848614072495	0.897654584221748		0.624733475479744	0.869936034115139		0.626865671641791	0.893390191897655		0.624733475479744	0.876332622601279
0.620682302771855	0.891897654584222		0.609808102345416	0.893390191897655		0.59275053304904	0.906183368869936		0.635394456289979	0.918976545842217		0.59275053304904	0.908315565031983		0.631130063965885	0.869936034115139		0.616204690831556	0.878464818763326		0.656716417910448	0.897654584221748		0.624733475479744	0.872068230277185		0.624733475479744	0.895522388059702		0.622601279317697	0.878464818763326
0.616417910447761	0.892963752665245		0.599147121535181	0.895522388059702		0.5863539445629	0.908315565031983		0.633262260127932	0.918976545842217		0.5863539445629	0.908315565031983		0.628997867803838	0.874200426439232		0.609808102345416	0.878464818763326		0.654584221748401	0.897654584221748		0.622601279317697	0.872068230277185		0.622601279317697	0.895522388059702		0.62046908315565	0.880597014925373
0.612579957356077	0.894456289978678		0.597014925373134	0.895522388059702		0.584221748400853	0.912579957356077		0.626865671641791	0.918976545842217		0.579957356076759	0.908315565031983		0.626865671641791	0.874200426439232		0.609808102345416	0.880597014925373		0.64818763326226	0.899786780383795		0.61407249466951	0.872068230277185		0.62046908315565	0.901918976545842		0.618336886993603	0.880597014925373
0.608955223880597	0.895735607675906		0.59275053304904	0.895522388059702		0.582089552238806	0.912579957356077		0.624733475479744	0.921108742004264		0.575692963752665	0.908315565031983		0.624733475479744	0.874200426439232		0.605543710021322	0.889125799573561		0.639658848614073	0.899786780383795		0.611940298507463	0.872068230277185		0.618336886993603	0.901918976545842		0.61407249466951	0.88272921108742
0.604264392324094	0.897014925373134		0.590618336886994	0.895522388059702		0.577825159914712	0.914712153518124		0.62046908315565	0.921108742004264		0.567164179104478	0.908315565031983		0.62046908315565	0.874200426439232		0.603411513859275	0.889125799573561		0.637526652452026	0.904051172707889		0.607675906183369	0.872068230277185		0.609808102345416	0.904051172707889		0.607675906183369	0.886993603411514
0.600852878464819	0.899360341151386		0.5863539445629	0.895522388059702		0.569296375266525	0.914712153518124		0.618336886993603	0.921108742004264		0.560767590618337	0.914712153518124		0.618336886993603	0.876332622601279		0.601279317697228	0.891257995735608		0.637526652452026	0.91044776119403		0.605543710021322	0.874200426439232		0.609808102345416	0.908315565031983		0.601279317697228	0.886993603411514
0.59637526652452	0.901279317697228		0.582089552238806	0.895522388059702		0.560767590618337	0.914712153518124		0.61407249466951	0.923240938166311		0.554371002132196	0.916844349680171		0.61407249466951	0.880597014925373		0.597014925373134	0.891257995735608		0.635394456289979	0.912579957356077		0.603411513859275	0.880597014925373		0.603411513859275	0.908315565031983		0.599147121535181	0.889125799573561
0.59317697228145	0.903411513859275		0.579957356076759	0.899786780383795		0.556503198294243	0.918976545842217		0.611940298507463	0.923240938166311		0.545842217484009	0.918976545842217		0.611940298507463	0.886993603411514		0.590618336886994	0.891257995735608		0.633262260127932	0.914712153518124		0.601279317697228	0.880597014925373		0.601279317697228	0.908315565031983		0.599147121535181	0.891257995735608
0.58955223880597	0.904904051172708		0.575692963752665	0.899786780383795		0.552238805970149	0.925373134328358		0.609808102345416	0.923240938166311		0.543710021321962	0.918976545842217		0.609808102345416	0.886993603411514		0.584221748400853	0.893390191897655		0.628997867803838	0.914712153518124		0.597014925373134	0.88272921108742		0.599147121535181	0.91044776119403		0.594882729211087	0.893390191897655
0.584861407249467	0.905970149253731		0.573560767590618	0.904051172707889		0.545842217484009	0.925373134328358		0.603411513859275	0.923240938166311		0.541577825159915	0.918976545842217		0.603411513859275	0.889125799573561		0.577825159914712	0.893390191897655		0.62046908315565	0.914712153518124		0.597014925373134	0.884861407249467		0.594882729211087	0.91044776119403		0.590618336886994	0.895522388059702
0.580810234541578	0.907036247334755		0.571428571428571	0.906183368869936		0.541577825159915	0.925373134328358		0.599147121535181	0.923240938166311		0.539445628997868	0.918976545842217		0.601279317697228	0.891257995735608		0.575692963752665	0.893390191897655		0.618336886993603	0.914712153518124		0.588486140724947	0.886993603411514		0.59275053304904	0.91044776119403		0.579957356076759	0.899786780383795
0.576759061833689	0.908742004264392		0.569296375266525	0.906183368869936		0.537313432835821	0.931769722814499		0.594882729211087	0.923240938166311		0.53091684434968	0.918976545842217		0.597014925373134	0.891257995735608		0.573560767590618	0.897654584221748		0.616204690831556	0.916844349680171		0.582089552238806	0.886993603411514		0.588486140724947	0.914712153518124		0.577825159914712	0.899786780383795
0.571428571428571	0.91002132196162		0.567164179104478	0.906183368869936		0.533049040511727	0.933901918976546		0.5863539445629	0.925373134328358		0.522388059701492	0.918976545842217		0.5863539445629	0.893390191897655		0.571428571428571	0.899786780383795		0.609808102345416	0.918976545842217		0.579957356076759	0.886993603411514		0.5863539445629	0.916844349680171		0.571428571428571	0.899786780383795
0.567164179104478	0.911940298507463		0.562899786780384	0.908315565031983		0.528784648187633	0.933901918976546		0.575692963752665	0.927505330490405		0.518123667377399	0.923240938166311		0.5863539445629	0.895522388059702		0.569296375266525	0.901918976545842		0.605543710021322	0.921108742004264		0.579957356076759	0.889125799573561		0.579957356076759	0.916844349680171		0.565031982942431	0.901918976545842
0.563326226012793	0.913432835820896		0.554371002132196	0.908315565031983		0.524520255863539	0.933901918976546		0.573560767590618	0.927505330490405		0.513859275053305	0.923240938166311		0.582089552238806	0.895522388059702		0.565031982942431	0.906183368869936		0.601279317697228	0.921108742004264		0.579957356076759	0.895522388059702		0.573560767590618	0.918976545842217		0.565031982942431	0.904051172707889
0.559488272921109	0.914925373134328		0.550106609808102	0.908315565031983		0.522388059701492	0.933901918976546		0.567164179104478	0.927505330490405		0.509594882729211	0.923240938166311		0.579957356076759	0.897654584221748		0.562899786780384	0.908315565031983		0.597014925373134	0.923240938166311		0.575692963752665	0.899786780383795		0.571428571428571	0.918976545842217		0.55863539445629	0.908315565031983
0.555863539445629	0.916417910447761		0.541577825159915	0.908315565031983		0.515991471215352	0.940298507462687		0.565031982942431	0.927505330490405		0.507462686567164	0.929637526652452		0.575692963752665	0.899786780383795		0.560767590618337	0.908315565031983		0.594882729211087	0.923240938166311		0.571428571428571	0.899786780383795		0.569296375266525	0.918976545842217		0.556503198294243	0.908315565031983
0.55138592750533	0.918336886993603		0.53091684434968	0.91044776119403		0.513859275053305	0.940298507462687		0.565031982942431	0.929637526652452		0.49680170575693	0.933901918976546		0.573560767590618	0.901918976545842		0.55863539445629	0.908315565031983		0.588486140724947	0.925373134328358		0.567164179104478	0.901918976545842		0.567164179104478	0.921108742004264		0.552238805970149	0.91044776119403
0.547334754797441	0.919189765458422		0.526652452025586	0.91044776119403		0.511727078891258	0.942430703624733		0.55863539445629	0.929637526652452		0.492537313432836	0.93816631130064		0.571428571428571	0.901918976545842		0.552238805970149	0.91044776119403		0.584221748400853	0.925373134328358		0.565031982942431	0.901918976545842		0.562899786780384	0.921108742004264		0.547974413646055	0.91044776119403
0.543070362473348	0.920042643923241		0.524520255863539	0.91044776119403		0.507462686567164	0.942430703624733		0.552238805970149	0.931769722814499		0.486140724946695	0.940298507462687		0.569296375266525	0.901918976545842		0.545842217484009	0.912579957356077		0.579957356076759	0.925373134328358		0.560767590618337	0.901918976545842		0.560767590618337	0.921108742004264		0.543710021321962	0.912579957356077
0.538379530916844	0.921321961620469		0.522388059701492	0.912579957356077		0.507462686567164	0.94456289978678		0.541577825159915	0.931769722814499		0.484008528784648	0.940298507462687		0.562899786780384	0.901918976545842		0.537313432835821	0.912579957356077		0.573560767590618	0.927505330490405		0.554371002132196	0.906183368869936		0.55863539445629	0.923240938166311		0.541577825159915	0.912579957356077
0.535394456289979	0.923454157782516		0.520255863539446	0.914712153518124		0.505330490405117	0.94456289978678		0.537313432835821	0.933901918976546		0.477611940298507	0.94456289978678		0.55863539445629	0.904051172707889		0.535181236673774	0.912579957356077		0.571428571428571	0.927505330490405		0.550106609808102	0.908315565031983		0.556503198294243	0.927505330490405		0.541577825159915	0.916844349680171
0.532196162046908	0.924520255863539		0.518123667377399	0.914712153518124		0.50319829424307	0.94456289978678		0.53091684434968	0.933901918976546		0.475479744136461	0.94456289978678		0.554371002132196	0.904051172707889		0.535181236673774	0.914712153518124		0.567164179104478	0.929637526652452		0.545842217484009	0.908315565031983		0.552238805970149	0.929637526652452		0.539445628997868	0.921108742004264
0.528144989339019	0.925586353944563		0.513859275053305	0.914712153518124		0.501066098081023	0.94456289978678		0.524520255863539	0.933901918976546		0.46908315565032	0.946695095948827		0.550106609808102	0.906183368869936		0.533049040511727	0.914712153518124		0.565031982942431	0.929637526652452		0.539445628997868	0.912579957356077		0.552238805970149	0.931769722814499		0.533049040511727	0.921108742004264
0.525586353944563	0.926652452025586		0.511727078891258	0.914712153518124		0.498933901918977	0.94456289978678		0.522388059701492	0.933901918976546		0.464818763326226	0.948827292110874		0.545842217484009	0.908315565031983		0.53091684434968	0.914712153518124		0.565031982942431	0.931769722814499		0.535181236673774	0.912579957356077		0.550106609808102	0.933901918976546		0.53091684434968	0.923240938166311
0.521961620469083	0.927931769722814		0.509594882729211	0.916844349680171		0.494669509594883	0.94456289978678		0.513859275053305	0.933901918976546		0.462686567164179	0.953091684434968		0.543710021321962	0.91044776119403		0.526652452025586	0.914712153518124		0.560767590618337	0.931769722814499		0.533049040511727	0.914712153518124		0.547974413646055	0.936034115138593		0.526652452025586	0.923240938166311
0.517910447761194	0.929211087420043		0.50319829424307	0.918976545842217		0.490405117270789	0.94456289978678		0.507462686567164	0.936034115138593		0.460554371002132	0.955223880597015		0.539445628997868	0.912579957356077		0.524520255863539	0.914712153518124		0.560767590618337	0.933901918976546		0.526652452025586	0.914712153518124		0.545842217484009	0.936034115138593		0.520255863539446	0.925373134328358
0.513432835820895	0.929637526652452		0.498933901918977	0.921108742004264		0.486140724946695	0.94456289978678		0.50319829424307	0.936034115138593		0.454157782515991	0.955223880597015		0.537313432835821	0.912579957356077		0.520255863539446	0.916844349680171		0.554371002132196	0.933901918976546		0.518123667377399	0.914712153518124		0.543710021321962	0.936034115138593		0.518123667377399	0.925373134328358
0.508955223880597	0.931130063965885		0.49680170575693	0.923240938166311		0.477611940298507	0.94456289978678		0.50319829424307	0.93816631130064		0.447761194029851	0.961620469083156		0.533049040511727	0.912579957356077		0.518123667377399	0.916844349680171		0.550106609808102	0.933901918976546		0.513859275053305	0.916844349680171		0.537313432835821	0.936034115138593		0.511727078891258	0.927505330490405
0.503837953091684	0.931982942430704		0.494669509594883	0.925373134328358		0.466950959488273	0.946695095948827		0.498933901918977	0.93816631130064		0.443496801705757	0.963752665245203		0.524520255863539	0.912579957356077		0.513859275053305	0.916844349680171		0.545842217484009	0.933901918976546		0.511727078891258	0.918976545842217		0.528784648187633	0.936034115138593		0.509594882729211	0.927505330490405
0.500213219616205	0.933901918976546		0.492537313432836	0.927505330490405		0.464818763326226	0.946695095948827		0.494669509594883	0.940298507462687		0.434968017057569	0.963752665245203		0.522388059701492	0.914712153518124		0.511727078891258	0.921108742004264		0.539445628997868	0.936034115138593		0.509594882729211	0.918976545842217		0.524520255863539	0.936034115138593		0.507462686567164	0.933901918976546
0.495309168443497	0.935181236673774		0.486140724946695	0.927505330490405		0.458422174840085	0.946695095948827		0.492537313432836	0.942430703624733		0.430703624733475	0.965884861407249		0.513859275053305	0.918976545842217		0.509594882729211	0.921108742004264		0.53091684434968	0.936034115138593		0.507462686567164	0.921108742004264		0.518123667377399	0.936034115138593		0.505330490405117	0.936034115138593
0.48997867803838	0.936886993603412		0.481876332622601	0.929637526652452		0.452025586353945	0.948827292110874		0.486140724946695	0.94456289978678		0.424307036247335	0.970149253731343		0.511727078891258	0.921108742004264		0.498933901918977	0.921108742004264		0.524520255863539	0.936034115138593		0.505330490405117	0.923240938166311		0.511727078891258	0.93816631130064		0.50319829424307	0.936034115138593
0.486567164179104	0.937953091684435		0.479744136460554	0.931769722814499		0.449893390191898	0.953091684434968		0.479744136460554	0.94456289978678		0.420042643923241	0.970149253731343		0.509594882729211	0.921108742004264		0.49680170575693	0.921108742004264		0.520255863539446	0.93816631130064		0.50319829424307	0.923240938166311		0.505330490405117	0.93816631130064		0.501066098081023	0.93816631130064
0.483155650319829	0.939019189765458		0.475479744136461	0.931769722814499		0.443496801705757	0.955223880597015		0.475479744136461	0.94456289978678		0.415778251599147	0.970149253731343		0.507462686567164	0.921108742004264		0.494669509594883	0.925373134328358		0.518123667377399	0.940298507462687		0.50319829424307	0.925373134328358		0.498933901918977	0.93816631130064		0.498933901918977	0.93816631130064
0.47953091684435	0.939872068230277		0.466950959488273	0.933901918976546		0.439232409381663	0.955223880597015		0.473347547974414	0.946695095948827		0.411513859275053	0.970149253731343		0.501066098081023	0.921108742004264		0.492537313432836	0.925373134328358		0.518123667377399	0.942430703624733		0.49680170575693	0.925373134328358		0.498933901918977	0.940298507462687		0.49680170575693	0.93816631130064
0.475692963752665	0.940938166311301		0.464818763326226	0.936034115138593		0.434968017057569	0.955223880597015		0.464818763326226	0.950959488272921		0.407249466950959	0.970149253731343		0.492537313432836	0.921108742004264		0.490405117270789	0.925373134328358		0.515991471215352	0.942430703624733		0.494669509594883	0.925373134328358		0.494669509594883	0.940298507462687		0.49680170575693	0.942430703624733
0.471641791044776	0.942430703624733		0.462686567164179	0.940298507462687		0.430703624733475	0.955223880597015		0.456289978678038	0.950959488272921		0.400852878464819	0.974413646055437		0.488272921108742	0.923240938166311		0.488272921108742	0.925373134328358		0.511727078891258	0.94456289978678		0.492537313432836	0.925373134328358		0.492537313432836	0.942430703624733		0.492537313432836	0.942430703624733
0.468443496801706	0.943923240938166		0.458422174840085	0.942430703624733		0.428571428571429	0.957356076759062		0.449893390191898	0.950959488272921		0.398720682302772	0.974413646055437		0.481876332622601	0.923240938166311		0.486140724946695	0.929637526652452		0.509594882729211	0.94456289978678		0.490405117270789	0.927505330490405		0.488272921108742	0.94456289978678		0.492537313432836	0.94456289978678
0.464605543710021	0.94498933901919		0.456289978678038	0.94456289978678		0.426439232409382	0.959488272921109		0.443496801705757	0.950959488272921		0.392324093816631	0.974413646055437		0.475479744136461	0.925373134328358		0.481876332622601	0.931769722814499		0.505330490405117	0.94456289978678		0.488272921108742	0.929637526652452		0.486140724946695	0.94456289978678		0.490405117270789	0.94456289978678
0.459914712153518	0.945842217484009		0.454157782515991	0.946695095948827		0.424307036247335	0.959488272921109		0.439232409381663	0.950959488272921		0.383795309168444	0.974413646055437		0.473347547974414	0.929637526652452		0.471215351812367	0.931769722814499		0.501066098081023	0.946695095948827		0.486140724946695	0.929637526652452		0.477611940298507	0.94456289978678		0.488272921108742	0.94456289978678
0.45501066098081	0.947761194029851		0.447761194029851	0.950959488272921		0.415778251599147	0.959488272921109		0.439232409381663	0.955223880597015		0.373134328358209	0.976545842217484		0.466950959488273	0.929637526652452		0.46908315565032	0.931769722814499		0.498933901918977	0.950959488272921		0.481876332622601	0.931769722814499		0.471215351812367	0.946695095948827		0.486140724946695	0.94456289978678
0.450959488272921	0.949040511727079		0.443496801705757	0.950959488272921		0.411513859275053	0.961620469083156		0.430703624733475	0.955223880597015		0.371002132196162	0.976545842217484		0.464818763326226	0.931769722814499		0.464818763326226	0.931769722814499		0.49680170575693	0.953091684434968		0.479744136460554	0.933901918976546		0.466950959488273	0.950959488272921		0.479744136460554	0.94456289978678
0.446695095948827	0.950746268656716		0.44136460554371	0.953091684434968		0.407249466950959	0.961620469083156		0.428571428571429	0.959488272921109		0.362473347547974	0.980810234541578		0.460554371002132	0.933901918976546		0.462686567164179	0.933901918976546		0.494669509594883	0.955223880597015		0.471215351812367	0.933901918976546		0.462686567164179	0.950959488272921		0.475479744136461	0.94456289978678
0.443710021321962	0.951599147121535		0.434968017057569	0.953091684434968		0.407249466950959	0.963752665245203		0.428571428571429	0.961620469083156		0.356076759061834	0.980810234541578		0.456289978678038	0.936034115138593		0.458422174840085	0.933901918976546		0.492537313432836	0.955223880597015		0.46908315565032	0.933901918976546		0.460554371002132	0.950959488272921		0.473347547974414	0.946695095948827
0.438379530916844	0.952025586353945		0.426439232409382	0.953091684434968		0.402985074626866	0.963752665245203		0.426439232409382	0.961620469083156		0.35181236673774	0.980810234541578		0.449893390191898	0.936034115138593		0.452025586353945	0.933901918976546		0.484008528784648	0.955223880597015		0.464818763326226	0.933901918976546		0.456289978678038	0.953091684434968		0.46908315565032	0.948827292110874
0.434328358208955	0.952878464818763		0.424307036247335	0.953091684434968		0.394456289978678	0.963752665245203		0.424307036247335	0.961620469083156		0.349680170575693	0.980810234541578		0.445628997867804	0.93816631130064		0.445628997867804	0.93816631130064		0.479744136460554	0.957356076759062		0.462686567164179	0.933901918976546		0.449893390191898	0.953091684434968		0.466950959488273	0.948827292110874
0.429637526652452	0.954157782515991		0.422174840085288	0.953091684434968		0.392324093816631	0.963752665245203		0.420042643923241	0.963752665245203		0.347547974413646	0.980810234541578		0.437100213219616	0.942430703624733		0.44136460554371	0.93816631130064		0.477611940298507	0.957356076759062		0.460554371002132	0.933901918976546		0.437100213219616	0.955223880597015		0.460554371002132	0.953091684434968
0.426012793176972	0.954584221748401		0.422174840085288	0.955223880597015		0.390191897654584	0.963752665245203		0.415778251599147	0.963752665245203		0.343283582089552	0.980810234541578		0.434968017057569	0.942430703624733		0.439232409381663	0.93816631130064		0.471215351812367	0.957356076759062		0.456289978678038	0.936034115138593		0.430703624733475	0.955223880597015		0.456289978678038	0.953091684434968
0.420682302771855	0.95543710021322		0.417910447761194	0.957356076759062		0.377398720682303	0.963752665245203		0.405117270788913	0.963752665245203		0.334754797441365	0.980810234541578		0.434968017057569	0.94456289978678		0.432835820895522	0.93816631130064		0.46908315565032	0.957356076759062		0.454157782515991	0.936034115138593		0.426439232409382	0.959488272921109		0.454157782515991	0.953091684434968
0.415778251599147	0.955863539445629		0.411513859275053	0.957356076759062		0.375266524520256	0.965884861407249		0.398720682302772	0.963752665245203		0.328358208955224	0.980810234541578		0.428571428571429	0.94456289978678		0.430703624733475	0.93816631130064		0.464818763326226	0.957356076759062		0.447761194029851	0.936034115138593		0.422174840085288	0.959488272921109		0.449893390191898	0.955223880597015
0.410660980810235	0.956076759061834		0.407249466950959	0.957356076759062		0.368869936034115	0.968017057569296		0.396588486140725	0.963752665245203		0.32409381663113	0.980810234541578		0.4136460554371	0.94456289978678		0.428571428571429	0.93816631130064		0.458422174840085	0.957356076759062		0.445628997867804	0.936034115138593		0.417910447761194	0.959488272921109		0.445628997867804	0.955223880597015
0.405970149253731	0.957995735607676		0.402985074626866	0.959488272921109		0.358208955223881	0.970149253731343		0.394456289978678	0.963752665245203		0.315565031982942	0.980810234541578		0.411513859275053	0.94456289978678		0.426439232409382	0.942430703624733		0.452025586353945	0.957356076759062		0.443496801705757	0.93816631130064		0.4136460554371	0.959488272921109		0.44136460554371	0.963752665245203
0.402132196162047	0.959275053304904		0.398720682302772	0.961620469083156		0.35181236673774	0.97228144989339		0.392324093816631	0.963752665245203		0.311300639658849	0.980810234541578		0.409381663113006	0.950959488272921		0.422174840085288	0.942430703624733		0.445628997867804	0.957356076759062		0.44136460554371	0.93816631130064		0.409381663113006	0.961620469083156		0.439232409381663	0.963752665245203
0.397654584221748	0.959914712153518		0.396588486140725	0.961620469083156		0.345415778251599	0.97228144989339		0.390191897654584	0.963752665245203		0.309168443496802	0.980810234541578		0.402985074626866	0.953091684434968		0.415778251599147	0.94456289978678		0.443496801705757	0.957356076759062		0.434968017057569	0.93816631130064		0.402985074626866	0.963752665245203		0.434968017057569	0.963752665245203
0.392963752665245	0.960341151385927		0.392324093816631	0.961620469083156		0.341151385927505	0.97228144989339		0.383795309168444	0.963752665245203		0.304904051172708	0.982942430703625		0.392324093816631	0.953091684434968		0.411513859275053	0.946695095948827		0.44136460554371	0.957356076759062		0.430703624733475	0.93816631130064		0.400852878464819	0.963752665245203		0.430703624733475	0.963752665245203
0.388272921108742	0.96183368869936		0.38592750533049	0.963752665245203		0.336886993603412	0.97228144989339		0.37953091684435	0.968017057569296		0.302771855010661	0.982942430703625		0.388059701492537	0.957356076759062		0.407249466950959	0.946695095948827		0.434968017057569	0.957356076759062		0.422174840085288	0.940298507462687		0.396588486140725	0.965884861407249		0.428571428571429	0.963752665245203
0.38272921108742	0.962899786780384		0.381663113006397	0.963752665245203		0.332622601279318	0.97228144989339		0.377398720682303	0.970149253731343		0.292110874200426	0.982942430703625		0.377398720682303	0.961620469083156		0.398720682302772	0.946695095948827		0.428571428571429	0.957356076759062		0.420042643923241	0.942430703624733		0.390191897654584	0.965884861407249		0.428571428571429	0.965884861407249
0.377611940298507	0.964818763326226		0.371002132196162	0.965884861407249		0.32409381663113	0.974413646055437		0.375266524520256	0.974413646055437		0.287846481876333	0.987206823027719		0.377398720682303	0.963752665245203		0.392324093816631	0.950959488272921		0.422174840085288	0.957356076759062		0.417910447761194	0.942430703624733		0.388059701492537	0.965884861407249		0.420042643923241	0.965884861407249
0.372921108742004	0.966524520255864		0.366737739872068	0.968017057569296		0.32409381663113	0.976545842217484		0.364605543710021	0.974413646055437		0.285714285714286	0.987206823027719		0.368869936034115	0.965884861407249		0.388059701492537	0.950959488272921		0.420042643923241	0.957356076759062		0.415778251599147	0.948827292110874		0.37953091684435	0.968017057569296		0.415778251599147	0.968017057569296
0.366950959488273	0.966737739872068		0.353944562899787	0.968017057569296		0.319829424307036	0.976545842217484		0.360341151385927	0.974413646055437		0.275053304904051	0.987206823027719		0.366737739872068	0.965884861407249		0.38592750533049	0.950959488272921		0.411513859275053	0.959488272921109		0.411513859275053	0.948827292110874		0.377398720682303	0.968017057569296		0.407249466950959	0.968017057569296
0.359701492537313	0.967377398720682		0.349680170575693	0.968017057569296		0.311300639658849	0.976545842217484		0.35181236673774	0.974413646055437		0.264392324093817	0.989339019189765		0.364605543710021	0.965884861407249		0.377398720682303	0.950959488272921		0.400852878464819	0.959488272921109		0.405117270788913	0.948827292110874		0.371002132196162	0.970149253731343		0.400852878464819	0.970149253731343
0.353091684434968	0.968017057569296		0.347547974413646	0.968017057569296		0.309168443496802	0.978678038379531		0.345415778251599	0.976545842217484		0.257995735607676	0.989339019189765		0.360341151385927	0.965884861407249		0.368869936034115	0.953091684434968		0.38592750533049	0.959488272921109		0.398720682302772	0.948827292110874		0.366737739872068	0.970149253731343		0.390191897654584	0.970149253731343
0.347334754797441	0.969296375266525		0.343283582089552	0.97228144989339		0.300639658848614	0.978678038379531		0.341151385927505	0.976545842217484		0.253731343283582	0.991471215351812		0.347547974413646	0.970149253731343		0.366737739872068	0.953091684434968		0.381663113006397	0.961620469083156		0.390191897654584	0.948827292110874		0.362473347547974	0.970149253731343		0.38592750533049	0.970149253731343
0.343070362473348	0.969936034115139		0.341151385927505	0.97228144989339		0.292110874200426	0.978678038379531		0.339019189765458	0.980810234541578		0.247334754797441	0.991471215351812		0.345415778251599	0.970149253731343		0.360341151385927	0.953091684434968		0.381663113006397	0.963752665245203		0.383795309168444	0.948827292110874		0.358208955223881	0.970149253731343		0.381663113006397	0.970149253731343
0.335820895522388	0.970575692963753		0.332622601279318	0.97228144989339		0.28997867803838	0.978678038379531		0.332622601279318	0.980810234541578		0.240938166311301	0.991471215351812		0.341151385927505	0.974413646055437		0.345415778251599	0.953091684434968		0.375266524520256	0.963752665245203		0.373134328358209	0.950959488272921		0.35181236673774	0.970149253731343		0.375266524520256	0.970149253731343
0.330277185501066	0.971428571428571		0.321961620469083	0.97228144989339		0.287846481876333	0.978678038379531		0.328358208955224	0.980810234541578		0.236673773987207	0.991471215351812		0.332622601279318	0.974413646055437		0.341151385927505	0.953091684434968		0.368869936034115	0.963752665245203		0.366737739872068	0.955223880597015		0.343283582089552	0.97228144989339		0.375266524520256	0.97228144989339
0.322601279317697	0.9727078891258		0.313432835820896	0.976545842217484		0.281449893390192	0.980810234541578		0.319829424307036	0.982942430703625		0.223880597014925	0.991471215351812		0.321961620469083	0.974413646055437		0.334754797441365	0.953091684434968		0.368869936034115	0.965884861407249		0.360341151385927	0.957356076759062		0.334754797441365	0.97228144989339		0.366737739872068	0.97228144989339
0.317697228144989	0.973773987206823		0.311300639658849	0.976545842217484		0.275053304904051	0.980810234541578		0.311300639658849	0.982942430703625		0.221748400852878	0.991471215351812		0.317697228144989	0.978678038379531		0.328358208955224	0.953091684434968		0.362473347547974	0.968017057569296		0.356076759061834	0.959488272921109		0.330490405117271	0.97228144989339		0.362473347547974	0.974413646055437
0.311940298507463	0.975053304904051		0.304904051172708	0.978678038379531		0.266524520255864	0.980810234541578		0.302771855010661	0.985074626865672		0.215351812366738	0.991471215351812		0.311300639658849	0.978678038379531		0.32409381663113	0.959488272921109		0.358208955223881	0.968017057569296		0.35181236673774	0.961620469083156		0.328358208955224	0.97228144989339		0.356076759061834	0.974413646055437
0.305756929637527	0.975692963752665		0.302771855010661	0.978678038379531		0.255863539445629	0.980810234541578		0.300639658848614	0.985074626865672		0.202558635394456	0.991471215351812		0.307036247334755	0.978678038379531		0.319829424307036	0.961620469083156		0.35181236673774	0.970149253731343		0.341151385927505	0.961620469083156		0.326226012793177	0.97228144989339		0.349680170575693	0.976545842217484
0.299360341151386	0.976545842217484		0.294243070362473	0.978678038379531		0.253731343283582	0.980810234541578		0.28997867803838	0.987206823027719		0.194029850746269	0.991471215351812		0.302771855010661	0.978678038379531		0.315565031982942	0.963752665245203		0.345415778251599	0.974413646055437		0.332622601279318	0.961620469083156		0.317697228144989	0.97228144989339		0.347547974413646	0.976545842217484
0.29317697228145	0.976759061833689		0.285714285714286	0.978678038379531		0.249466950959488	0.980810234541578		0.277185501066098	0.987206823027719		0.185501066098081	0.991471215351812		0.29637526652452	0.978678038379531		0.313432835820896	0.963752665245203		0.336886993603412	0.974413646055437		0.326226012793177	0.961620469083156		0.315565031982942	0.974413646055437		0.345415778251599	0.976545842217484
0.288912579957356	0.977398720682303		0.277185501066098	0.978678038379531		0.245202558635394	0.980810234541578		0.272921108742004	0.989339019189765		0.17910447761194	0.991471215351812		0.294243070362473	0.978678038379531		0.311300639658849	0.965884861407249		0.332622601279318	0.974413646055437		0.319829424307036	0.963752665245203		0.313432835820896	0.974413646055437		0.343283582089552	0.976545842217484
0.284008528784648	0.978038379530917		0.275053304904051	0.982942430703625		0.240938166311301	0.982942430703625		0.26865671641791	0.989339019189765		0.174840085287846	0.991471215351812		0.287846481876333	0.978678038379531		0.300639658848614	0.965884861407249		0.326226012793177	0.974413646055437		0.317697228144989	0.963752665245203		0.307036247334755	0.974413646055437		0.341151385927505	0.976545842217484
0.278464818763326	0.978891257995736		0.272921108742004	0.982942430703625		0.236673773987207	0.982942430703625		0.264392324093817	0.989339019189765		0.170575692963753	0.993603411513859		0.285714285714286	0.978678038379531		0.298507462686567	0.968017057569296		0.319829424307036	0.974413646055437		0.311300639658849	0.965884861407249		0.28997867803838	0.976545842217484		0.334754797441365	0.976545842217484
0.27228144989339	0.979317697228145		0.266524520255864	0.982942430703625		0.226012793176972	0.982942430703625		0.26226012793177	0.991471215351812		0.166311300639659	0.993603411513859		0.277185501066098	0.978678038379531		0.294243070362473	0.968017057569296		0.317697228144989	0.974413646055437		0.304904051172708	0.965884861407249		0.283582089552239	0.978678038379531		0.32409381663113	0.976545842217484
0.266737739872068	0.97953091684435		0.260127931769723	0.982942430703625		0.217484008528785	0.982942430703625		0.253731343283582	0.991471215351812		0.164179104477612	0.993603411513859		0.275053304904051	0.978678038379531		0.292110874200426	0.968017057569296		0.300639658848614	0.974413646055437		0.302771855010661	0.965884861407249		0.279317697228145	0.980810234541578		0.321961620469083	0.976545842217484
0.260341151385928	0.981023454157782		0.255863539445629	0.982942430703625		0.211087420042644	0.985074626865672		0.249466950959488	0.995735607675906		0.162046908315565	0.993603411513859		0.26865671641791	0.978678038379531		0.281449893390192	0.97228144989339		0.292110874200426	0.974413646055437		0.28997867803838	0.970149253731343		0.272921108742004	0.980810234541578		0.319829424307036	0.976545842217484
0.254797441364606	0.982089552238806		0.253731343283582	0.985074626865672		0.20682302771855	0.985074626865672		0.243070362473348	0.995735607675906		0.157782515991471	0.993603411513859		0.260127931769723	0.980810234541578		0.277185501066098	0.97228144989339		0.285714285714286	0.974413646055437		0.283582089552239	0.97228144989339		0.26865671641791	0.980810234541578		0.311300639658849	0.980810234541578
0.249040511727079	0.982515991471215		0.245202558635394	0.985074626865672		0.198294243070362	0.985074626865672		0.236673773987207	0.995735607675906		0.149253731343284	0.993603411513859		0.255863539445629	0.982942430703625		0.275053304904051	0.97228144989339		0.281449893390192	0.976545842217484		0.277185501066098	0.97228144989339		0.264392324093817	0.980810234541578		0.307036247334755	0.980810234541578
0.243070362473348	0.984221748400853		0.238805970149254	0.991471215351812		0.191897654584222	0.985074626865672		0.230277185501066	0.997867803837953		0.147121535181237	0.993603411513859		0.245202558635394	0.985074626865672		0.270788912579957	0.97228144989339		0.275053304904051	0.976545842217484		0.266524520255864	0.974413646055437		0.26226012793177	0.982942430703625		0.302771855010661	0.982942430703625
0.237313432835821	0.984861407249467		0.23454157782516	0.991471215351812		0.189765458422175	0.985074626865672		0.226012793176972	0.997867803837953		0.142857142857143	0.993603411513859		0.236673773987207	0.985074626865672		0.264392324093817	0.97228144989339		0.270788912579957	0.978678038379531		0.257995735607676	0.974413646055437		0.257995735607676	0.985074626865672		0.292110874200426	0.985074626865672
0.231130063965885	0.985501066098081		0.228144989339019	0.993603411513859		0.187633262260128	0.985074626865672		0.217484008528785	0.997867803837953		0.134328358208955	0.993603411513859		0.230277185501066	0.985074626865672		0.253731343283582	0.97228144989339		0.26865671641791	0.980810234541578		0.251599147121535	0.974413646055437		0.255863539445629	0.985074626865672		0.283582089552239	0.987206823027719
0.225799573560768	0.985714285714286		0.226012793176972	0.993603411513859		0.183368869936034	0.985074626865672		0.211087420042644	0.997867803837953		0.121535181236674	0.993603411513859		0.226012793176972	0.985074626865672		0.245202558635394	0.974413646055437		0.26226012793177	0.980810234541578		0.247334754797441	0.974413646055437		0.253731343283582	0.985074626865672		0.281449893390192	0.987206823027719
0.219189765458422	0.986140724946695		0.223880597014925	0.993603411513859		0.1727078891258	0.985074626865672		0.20682302771855	0.997867803837953		0.11727078891258	0.993603411513859		0.217484008528785	0.985074626865672		0.236673773987207	0.974413646055437		0.249466950959488	0.982942430703625		0.240938166311301	0.976545842217484		0.247334754797441	0.985074626865672		0.279317697228145	0.987206823027719
0.213859275053305	0.986780383795309		0.213219616204691	0.993603411513859		0.170575692963753	0.985074626865672		0.200426439232409	0.997867803837953		0.108742004264392	0.995735607675906		0.213219616204691	0.987206823027719		0.23454157782516	0.974413646055437		0.247334754797441	0.982942430703625		0.238805970149254	0.976545842217484		0.236673773987207	0.987206823027719		0.275053304904051	0.987206823027719
0.209168443496802	0.986993603411514		0.208955223880597	0.993603411513859		0.168443496801706	0.987206823027719		0.198294243070362	0.997867803837953		0.104477611940299	0.995735607675906		0.200426439232409	0.987206823027719		0.228144989339019	0.974413646055437		0.245202558635394	0.982942430703625		0.23454157782516	0.976545842217484		0.230277185501066	0.987206823027719		0.272921108742004	0.987206823027719
0.203837953091684	0.987206823027719		0.204690831556503	0.993603411513859		0.162046908315565	0.987206823027719		0.191897654584222	0.997867803837953		0.100213219616205	0.995735607675906		0.196162046908316	0.987206823027719		0.223880597014925	0.974413646055437		0.243070362473348	0.985074626865672		0.228144989339019	0.976545842217484		0.221748400852878	0.987206823027719		0.266524520255864	0.987206823027719
0.198294243070362	0.988486140724947		0.204690831556503	0.995735607675906		0.157782515991471	0.987206823027719		0.185501066098081	0.997867803837953		0.0980810234541578	0.995735607675906		0.187633262260128	0.989339019189765		0.215351812366738	0.974413646055437		0.238805970149254	0.987206823027719		0.223880597014925	0.976545842217484		0.213219616204691	0.989339019189765		0.257995735607676	0.991471215351812
0.192110874200426	0.988699360341151		0.198294243070362	0.995735607675906		0.153518123667377	0.987206823027719		0.183368869936034	0.997867803837953		0.093816631130064	0.995735607675906		0.181236673773987	0.989339019189765		0.211087420042644	0.974413646055437		0.232409381663113	0.989339019189765		0.211087420042644	0.976545842217484		0.204690831556503	0.989339019189765		0.251599147121535	0.991471215351812
0.184221748400853	0.989125799573561		0.183368869936034	0.995735607675906		0.151385927505331	0.987206823027719		0.176972281449893	0.997867803837953		0.0852878464818763	0.995735607675906		0.174840085287846	0.989339019189765		0.204690831556503	0.974413646055437		0.219616204690832	0.989339019189765		0.202558635394456	0.978678038379531		0.198294243070362	0.989339019189765		0.245202558635394	0.993603411513859
0.17910447761194	0.989339019189765		0.183368869936034	0.997867803837953		0.142857142857143	0.987206823027719		0.174840085287846	0.997867803837953		0.0788912579957356	0.995735607675906		0.1727078891258	0.989339019189765		0.200426439232409	0.974413646055437		0.217484008528785	0.989339019189765		0.189765458422175	0.978678038379531		0.194029850746269	0.989339019189765		0.236673773987207	0.993603411513859
0.173773987206823	0.98955223880597		0.17910447761194	0.997867803837953		0.138592750533049	0.987206823027719		0.166311300639659	0.997867803837953		0.0724946695095949	0.995735607675906		0.164179104477612	0.989339019189765		0.196162046908316	0.974413646055437		0.213219616204691	0.989339019189765		0.181236673773987	0.980810234541578		0.191897654584222	0.989339019189765		0.23454157782516	0.993603411513859
0.168443496801706	0.989978678038379		0.1727078891258	0.997867803837953		0.132196162046908	0.989339019189765		0.162046908315565	0.997867803837953		0.0682302771855011	0.995735607675906		0.155650319829424	0.989339019189765		0.191897654584222	0.974413646055437		0.208955223880597	0.991471215351812		0.176972281449893	0.980810234541578		0.187633262260128	0.989339019189765		0.228144989339019	0.993603411513859
0.163539445628998	0.990191897654584		0.164179104477612	0.997867803837953		0.130063965884861	0.989339019189765		0.157782515991471	0.997867803837953		0.0639658848614073	0.995735607675906		0.140724946695096	0.989339019189765		0.189765458422175	0.974413646055437		0.20682302771855	0.991471215351812		0.174840085287846	0.982942430703625		0.181236673773987	0.989339019189765		0.226012793176972	0.993603411513859
0.158848614072495	0.990405117270789		0.159914712153518	0.997867803837953		0.127931769722815	0.989339019189765		0.149253731343284	0.997867803837953		0.0618336886993603	0.995735607675906		0.130063965884861	0.989339019189765		0.185501066098081	0.974413646055437		0.204690831556503	0.991471215351812		0.170575692963753	0.985074626865672		0.176972281449893	0.989339019189765		0.221748400852878	0.993603411513859
0.153091684434968	0.991471215351812		0.157782515991471	0.997867803837953		0.123667377398721	0.989339019189765		0.147121535181237	0.997867803837953		0.0575692963752665	0.995735607675906		0.123667377398721	0.991471215351812		0.181236673773987	0.978678038379531		0.200426439232409	0.991471215351812		0.157782515991471	0.987206823027719		0.170575692963753	0.991471215351812		0.211087420042644	0.993603411513859
0.148400852878465	0.991897654584222		0.155650319829424	0.997867803837953		0.11727078891258	0.989339019189765		0.140724946695096	0.997867803837953		0.0554371002132196	0.995735607675906		0.115138592750533	0.991471215351812		0.174840085287846	0.980810234541578		0.196162046908316	0.993603411513859		0.153518123667377	0.987206823027719		0.166311300639659	0.991471215351812		0.208955223880597	0.993603411513859
0.139658848614072	0.99275053304904		0.142857142857143	1		0.113006396588486	0.989339019189765		0.125799573560768	0.997867803837953		0.0511727078891258	0.995735607675906		0.108742004264392	0.991471215351812		0.164179104477612	0.980810234541578		0.187633262260128	0.993603411513859		0.149253731343284	0.989339019189765		0.159914712153518	0.995735607675906		0.194029850746269	0.993603411513859
0.134968017057569	0.993816631130064		0.138592750533049	1		0.108742004264392	0.991471215351812		0.123667377398721	0.997867803837953		0.0426439232409382	0.995735607675906		0.104477611940299	0.991471215351812		0.159914712153518	0.985074626865672		0.17910447761194	0.993603411513859		0.142857142857143	0.991471215351812		0.157782515991471	0.997867803837953		0.191897654584222	0.993603411513859
0.130277185501066	0.994243070362473		0.134328358208955	1		0.108742004264392	0.993603411513859		0.11727078891258	0.997867803837953		0.0405117270788913	0.995735607675906		0.102345415778252	0.993603411513859		0.153518123667377	0.985074626865672		0.1727078891258	0.993603411513859		0.138592750533049	0.991471215351812		0.153518123667377	0.997867803837953		0.181236673773987	0.993603411513859
0.124733475479744	0.994882729211087		0.11727078891258	1		0.104477611940299	0.995735607675906		0.113006396588486	0.997867803837953		0.0383795309168444	0.995735607675906		0.0980810234541578	0.995735607675906		0.147121535181237	0.987206823027719		0.170575692963753	0.993603411513859		0.134328358208955	0.991471215351812		0.149253731343284	0.997867803837953		0.174840085287846	0.993603411513859
0.119402985074627	0.995522388059702		0.108742004264392	1		0.102345415778252	0.997867803837953		0.108742004264392	0.997867803837953		0.0341151385927505	0.997867803837953		0.0959488272921109	0.995735607675906		0.142857142857143	0.987206823027719		0.164179104477612	0.993603411513859		0.123667377398721	0.991471215351812		0.147121535181237	1		0.166311300639659	0.993603411513859
0.114712153518124	0.995948827292111		0.106609808102345	1		0.100213219616205	0.997867803837953		0.100213219616205	0.997867803837953		0.0298507462686567	1		0.0916844349680171	0.995735607675906		0.134328358208955	0.989339019189765		0.157782515991471	0.993603411513859		0.119402985074627	0.991471215351812		0.14498933901919	1		0.162046908315565	0.993603411513859
0.109381663113006	0.996588486140725		0.102345415778252	1		0.093816631130064	1		0.0959488272921109	0.997867803837953		0.0255863539445629	1		0.0852878464818763	0.995735607675906		0.132196162046908	0.991471215351812		0.155650319829424	0.993603411513859		0.110874200426439	0.991471215351812		0.132196162046908	1		0.159914712153518	0.995735607675906
0.102132196162047	0.996588486140725		0.0916844349680171	1		0.0874200426439232	1		0.0874200426439232	0.997867803837953		0.0213219616204691	1		0.0767590618336887	0.995735607675906		0.125799573560768	0.991471215351812		0.151385927505331	0.993603411513859		0.100213219616205	0.991471215351812		0.127931769722815	1		0.151385927505331	0.995735607675906
0.0963752665245202	0.996588486140725		0.0874200426439232	1		0.0810234541577825	1		0.0788912579957356	0.997867803837953		0.0191897654584222	1		0.0746268656716418	0.995735607675906		0.119402985074627	0.991471215351812		0.149253731343284	0.993603411513859		0.0959488272921109	0.991471215351812		0.119402985074627	1		0.138592750533049	0.995735607675906
0.0899786780383795	0.997014925373134		0.0788912579957356	1		0.0767590618336887	1		0.0767590618336887	1		0.0170575692963753	1		0.0682302771855011	0.997867803837953		0.115138592750533	0.991471215351812		0.136460554371002	0.993603411513859		0.0874200426439232	0.991471215351812		0.110874200426439	1		0.132196162046908	0.995735607675906
0.0844349680170576	0.997441364605544		0.0746268656716418	1		0.0660980810234542	1		0.070362473347548	1		0.0149253731343284	1		0.0639658848614073	0.997867803837953		0.108742004264392	0.993603411513859		0.125799573560768	0.993603411513859		0.0852878464818763	0.991471215351812		0.104477611940299	1		0.130063965884861	0.997867803837953
0.079317697228145	0.998081023454158		0.0639658848614073	1		0.0597014925373134	1		0.0660980810234542	1		0.0106609808102345	1		0.0533049040511727	0.997867803837953		0.108742004264392	0.997867803837953		0.123667377398721	0.993603411513859		0.0767590618336887	0.991471215351812		0.102345415778252	1		0.127931769722815	1
0.0735607675906183	0.998507462686567		0.0597014925373134	1		0.0533049040511727	1		0.0618336886993603	1		0.00852878464818763	1		0.046908315565032	1		0.0980810234541578	0.997867803837953		0.119402985074627	0.995735607675906		0.070362473347548	0.991471215351812		0.0980810234541578	1		0.119402985074627	1
0.0682302771855011	0.998507462686567		0.0575692963752665	1		0.0511727078891258	1		0.0575692963752665	1		0.00426439232409382	1		0.0426439232409382	1		0.0895522388059701	0.997867803837953		0.115138592750533	0.995735607675906		0.0618336886993603	0.991471215351812		0.0895522388059701	1		0.113006396588486	1
0.0631130063965885	0.998720682302772		0.0533049040511727	1		0.0426439232409382	1		0.0533049040511727	1		0.00213219616204691	1		0.0383795309168444	1		0.0852878464818763	0.997867803837953		0.108742004264392	0.997867803837953		0.0575692963752665	0.991471215351812		0.0874200426439232	1		0.102345415778252	1
0.0584221748400853	0.998720682302772		0.0511727078891258	1		0.0405117270788913	1		0.0511727078891258	1		0	1		0.0319829424307036	1		0.0810234541577825	0.997867803837953		0.102345415778252	0.997867803837953		0.0511727078891258	0.991471215351812		0.0810234541577825	1		0.093816631130064	1
0.0597014925373134	0.998578535891969		0.0490405117270789	1		0.0383795309168444	1		0.046908315565032	1					0.0255863539445629	1		0.070362473347548	0.997867803837953		0.0959488272921109	0.997867803837953		0.046908315565032	0.991471215351812		0.0767590618336887	1		0.0874200426439232	1
0.0552001895285477	0.998815446576641		0.0405117270788913	1		0.0298507462686567	1		0.0426439232409382	1					0.023454157782516	1		0.0682302771855011	0.997867803837953		0.0916844349680171	0.997867803837953		0.0426439232409382	0.993603411513859		0.0724946695095949	1		0.0852878464818763	1
0.0516465292584696	0.999289267945984		0.0383795309168444	1		0.0255863539445629	1		0.0405117270788913	1					0.0191897654584222	1		0.0660980810234542	0.997867803837953		0.0852878464818763	0.997867803837953		0.0383795309168444	0.997867803837953		0.070362473347548	1		0.0810234541577825	1
0.0466714048803601	0.999763089315328		0.0341151385927505	1		0.0213219616204691	1		0.0383795309168444	1					0.0149253731343284	1		0.0597014925373134	1		0.0767590618336887	0.997867803837953		0.0362473347547974	1		0.0660980810234542	1		0.0724946695095949	1
0.0414593698175788	0.999763089315328		0.0255863539445629	1		0.0170575692963753	1		0.0341151385927505	1					0.0106609808102345	1		0.0511727078891258	1		0.0724946695095949	0.997867803837953		0.0341151385927505	1		0.0575692963752665	1		0.070362473347548	1
0.035062781331438	0.999763089315328		0.0170575692963753	1		0.0149253731343284	1		0.0277185501066098	1					0.00852878464818763	1		0.0405117270788913	1		0.0618336886993603	0.997867803837953		0.0255863539445629	1		0.0554371002132196	1		0.0639658848614073	1
0.0319829424307036	0.999763089315328		0.0149253731343284	1		0.0127931769722814	1		0.023454157782516	1					0.00639658848614072	1		0.0383795309168444	1		0.0575692963752665	0.997867803837953		0.023454157782516	1		0.0511727078891258	1		0.0597014925373134	1
0.0284292821606254	0.999763089315328		0.0127931769722814	1		0.0106609808102345	1		0.0170575692963753	1					0.00426439232409382	1		0.0362473347547974	1		0.0554371002132196	0.997867803837953		0.0191897654584222	1		0.046908315565032	1		0.0533049040511727	1
0.0241648898365316	0.999763089315328		0.00852878464818763	1		0.00852878464818763	1		0.0106609808102345	1					0.00213219616204691	1		0.0319829424307036	1		0.0511727078891258	0.997867803837953		0.0149253731343284	1		0.0405117270788913	1		0.0490405117270789	1
0.0203743188817816	0.999763089315328		0.00639658848614072	1		0.00639658848614072	1		0.00639658848614072	1					0	1		0.0213219616204691	1		0.046908315565032	0.997867803837953		0.0127931769722814	1		0.0383795309168444	1		0.0447761194029851	1
0.017590618336887	0.999733475479744		0.00426439232409382	1		0.00426439232409382	1		0.00213219616204691	1								0.0127931769722814	1		0.0426439232409382	0.997867803837953		0.0106609808102345	1		0.0298507462686567	1		0.0341151385927505	1
0.0146588486140725	0.999733475479744		0.00213219616204691	1		0	1		0	1								0.0106609808102345	1		0.0383795309168444	0.997867803837953		0.00852878464818763	1		0.0255863539445629	1		0.0319829424307036	1
0.015636105188344	0.999644633972992		0	1														0.00852878464818763	1		0.0362473347547974	0.997867803837953		0.00639658848614072	1		0.0170575692963753	1		0.0255863539445629	1
0.0153518123667377	0.999573560767591																	0.00639658848614072	1		0.0319829424307036	0.997867803837953		0.00213219616204691	1		0.0127931769722814	1		0.023454157782516	1
0.0123667377398721	1																	0.00426439232409382	1		0.0298507462686567	1		0	1		0.0106609808102345	1		0.0170575692963753	1
0.0111940298507463	1																	0.00213219616204691	1		0.0277185501066098	1					0.00852878464818763	1		0.00639658848614072	1
0.00852878464818763	1																	0	1		0.023454157782516	1					0.00639658848614072	1		0.00426439232409382	1
0.007818052594172	1																				0.0191897654584222	1					0.00213219616204691	1		0.00213219616204691	1
0.00568585643212509	1																				0.0170575692963753	1					0	1		0	1
0.0127931769722814	1																				0.0127931769722814	1
0.00852878464818763	1																				0.00852878464818763	1
0.00213219616204691	1																				0.00213219616204691	1
0	1																				0	1

## Sheet: Figure 2d
Mean +/- SD					Data points
Mechanism	Metric	Mean	SD		Mechanism	Metric	Performance
All (n = 10)	AUROC	0.873438245870859	0.00966990511395864		All (n = 10)	AUROC	0.869410941030455
All (n = 10)	Sensitivity	0.805756929637527	0.0202888794384522		All (n = 10)	Sensitivity	0.780383795309168
All (n = 10)	Specificity	0.784861407249467	0.0167723729774854		All (n = 10)	Specificity	0.801705756929638
AAC	AUROC	0.870186666666667	0.0265512630447777		All (n = 10)	AUROC	0.874516391542137
AAC	Sensitivity	0.830666666666667	0.034455195454781		All (n = 10)	Sensitivity	0.833688699360341
AAC	Specificity	0.786666666666667	0.0558658003998957		All (n = 10)	Specificity	0.761194029850746
APH	AUROC	0.821022727272727	0.0232231871524348		All (n = 10)	AUROC	0.88778692586413
APH	Sensitivity	0.806818181818182	0.0666924881123447		All (n = 10)	Sensitivity	0.812366737739872
APH	Specificity	0.718181818181818	0.0591200394397778		All (n = 10)	Specificity	0.786780383795309
Class A, C, D	AUROC	0.867372042605335	0.0218098381323766		All (n = 10)	AUROC	0.872040952714345
Class A, C, D	Sensitivity	0.820388349514563	0.0526325435834647		All (n = 10)	Sensitivity	0.79317697228145
Class A, C, D	Specificity	0.764077669902913	0.040173793226363		All (n = 10)	Specificity	0.795309168443497
Class B	AUROC	0.865244536940687	0.0347337515083273		All (n = 10)	AUROC	0.868242552088779
Class B	Sensitivity	0.82258064516129	0.0409450166981931		All (n = 10)	Sensitivity	0.840085287846482
Class B	Specificity	0.825806451612903	0.0408035827118501		All (n = 10)	Specificity	0.750533049040512
Erm	AUROC	0.910560941828255	0.0314523770168826		All (n = 10)	AUROC	0.861500447806657
Erm	Sensitivity	0.876315789473684	0.058252483213628		All (n = 10)	Sensitivity	0.805970149253731
Erm	Specificity	0.836842105263158	0.0523383645269344		All (n = 10)	Specificity	0.788912579957356
Tet efflux	AUROC	0.856521739130435	0.0342271251436681		All (n = 10)	AUROC	0.888591613967931
Tet efflux	Sensitivity	0.880434782608696	0.0437791520782412		All (n = 10)	Sensitivity	0.810234541577825
Tet efflux	Specificity	0.752173913043478	0.0386171379549978		All (n = 10)	Specificity	0.791044776119403
Tet RPG	AUROC	0.92652	0.0218154277723103		All (n = 10)	AUROC	0.871854556034933
Tet RPG	Sensitivity	0.898	0.0304776785350999		All (n = 10)	Sensitivity	0.791044776119403
Tet RPG	Specificity	0.852	0.034253953543107		All (n = 10)	Specificity	0.801705756929638
					All (n = 10)	AUROC	0.880067375580217
					All (n = 10)	Sensitivity	0.810234541577825
					All (n = 10)	Specificity	0.791044776119403
					All (n = 10)	AUROC	0.860370702079005
					All (n = 10)	Sensitivity	0.780383795309168
					All (n = 10)	Specificity	0.780383795309168
					AAC	AUROC	0.885777777777778
					AAC	Sensitivity	0.826666666666667
					AAC	Specificity	0.786666666666667
					AAC	AUROC	0.914666666666667
					AAC	Sensitivity	0.893333333333333
					AAC	Specificity	0.813333333333333
					AAC	AUROC	0.862311111111111
					AAC	Sensitivity	0.853333333333333
					AAC	Specificity	0.706666666666667
					AAC	AUROC	0.899911111111111
					AAC	Sensitivity	0.813333333333333
					AAC	Specificity	0.893333333333333
					AAC	AUROC	0.877333333333333
					AAC	Sensitivity	0.88
					AAC	Specificity	0.733333333333333
					AAC	AUROC	0.876888888888889
					AAC	Sensitivity	0.8
					AAC	Specificity	0.84
					AAC	AUROC	0.8248
					AAC	Sensitivity	0.813333333333333
					AAC	Specificity	0.733333333333333
					AAC	AUROC	0.858577777777778
					AAC	Sensitivity	0.813333333333333
					AAC	Specificity	0.813333333333333
					AAC	AUROC	0.842577777777778
					AAC	Sensitivity	0.786666666666667
					AAC	Specificity	0.773333333333333
					AAC	AUROC	0.859022222222222
					AAC	Sensitivity	0.826666666666667
					AAC	Specificity	0.773333333333333
					APH	AUROC	0.799845041322314
					APH	Sensitivity	0.806818181818182
					APH	Specificity	0.681818181818182
					APH	AUROC	0.852724690082645
					APH	Sensitivity	0.875
					APH	Specificity	0.761363636363636
					APH	AUROC	0.822184917355372
					APH	Sensitivity	0.806818181818182
					APH	Specificity	0.693181818181818
					APH	AUROC	0.803008780991736
					APH	Sensitivity	0.693181818181818
					APH	Specificity	0.772727272727273
					APH	AUROC	0.825154958677686
					APH	Sensitivity	0.75
					APH	Specificity	0.727272727272727
					APH	AUROC	0.822507747933884
					APH	Sensitivity	0.829545454545455
					APH	Specificity	0.738636363636364
					APH	AUROC	0.775309917355372
					APH	Sensitivity	0.920454545454545
					APH	Specificity	0.579545454545455
					APH	AUROC	0.828770661157025
					APH	Sensitivity	0.840909090909091
					APH	Specificity	0.704545454545455
					APH	AUROC	0.849238119834711
					APH	Sensitivity	0.806818181818182
					APH	Specificity	0.738636363636364
					APH	AUROC	0.831482438016529
					APH	Sensitivity	0.738636363636364
					APH	Specificity	0.784090909090909
					Class A, C, D	AUROC	0.873692148176077
					Class A, C, D	Sensitivity	0.805825242718447
					Class A, C, D	Specificity	0.728155339805825
					Class A, C, D	AUROC	0.871806956357809
					Class A, C, D	Sensitivity	0.902912621359223
					Class A, C, D	Specificity	0.70873786407767
					Class A, C, D	AUROC	0.894759166745216
					Class A, C, D	Sensitivity	0.87378640776699
					Class A, C, D	Specificity	0.766990291262136
					Class A, C, D	AUROC	0.88005467056273
					Class A, C, D	Sensitivity	0.87378640776699
					Class A, C, D	Specificity	0.757281553398058
					Class A, C, D	AUROC	0.819068715241776
					Class A, C, D	Sensitivity	0.786407766990291
					Class A, C, D	Specificity	0.70873786407767
					Class A, C, D	AUROC	0.890423225563201
					Class A, C, D	Sensitivity	0.844660194174757
					Class A, C, D	Specificity	0.786407766990291
					Class A, C, D	AUROC	0.849703082288623
					Class A, C, D	Sensitivity	0.825242718446602
					Class A, C, D	Specificity	0.766990291262136
					Class A, C, D	AUROC	0.867895183334904
					Class A, C, D	Sensitivity	0.757281553398058
					Class A, C, D	Specificity	0.815533980582524
					Class A, C, D	AUROC	0.856159864266189
					Class A, C, D	Sensitivity	0.786407766990291
					Class A, C, D	Specificity	0.776699029126214
					Class A, C, D	AUROC	0.870157413516825
					Class A, C, D	Sensitivity	0.747572815533981
					Class A, C, D	Specificity	0.825242718446602
					Class B	AUROC	0.838709677419355
					Class B	Sensitivity	0.838709677419355
					Class B	Specificity	0.806451612903226
					Class B	AUROC	0.901144640998959
					Class B	Sensitivity	0.903225806451613
					Class B	Specificity	0.806451612903226
					Class B	AUROC	0.861602497398543
					Class B	Sensitivity	0.774193548387097
					Class B	Specificity	0.870967741935484
					Class B	AUROC	0.876170655567118
					Class B	Sensitivity	0.838709677419355
					Class B	Specificity	0.838709677419355
					Class B	AUROC	0.826742976066597
					Class B	Sensitivity	0.774193548387097
					Class B	Specificity	0.838709677419355
					Class B	AUROC	0.894380853277836
					Class B	Sensitivity	0.806451612903226
					Class B	Specificity	0.870967741935484
					Class B	AUROC	0.86732570239334
					Class B	Sensitivity	0.806451612903226
					Class B	Specificity	0.806451612903226
					Class B	AUROC	0.832986472424558
					Class B	Sensitivity	0.806451612903226
					Class B	Specificity	0.806451612903226
					Class B	AUROC	0.927159209157128
					Class B	Sensitivity	0.870967741935484
					Class B	Specificity	0.870967741935484
					Class B	AUROC	0.826222684703434
					Class B	Sensitivity	0.806451612903226
					Class B	Specificity	0.741935483870968
					Erm	AUROC	0.932825484764543
					Erm	Sensitivity	0.789473684210526
					Erm	Specificity	0.921052631578947
					Erm	AUROC	0.870498614958449
					Erm	Sensitivity	0.894736842105263
					Erm	Specificity	0.763157894736842
					Erm	AUROC	0.946329639889197
					Erm	Sensitivity	0.947368421052632
					Erm	Specificity	0.868421052631579
					Erm	AUROC	0.92382271468144
					Erm	Sensitivity	0.894736842105263
					Erm	Specificity	0.894736842105263
					Erm	AUROC	0.939750692520776
					Erm	Sensitivity	0.894736842105263
					Erm	Specificity	0.868421052631579
					Erm	AUROC	0.915858725761773
					Erm	Sensitivity	0.921052631578947
					Erm	Specificity	0.815789473684211
					Erm	AUROC	0.882271468144044
					Erm	Sensitivity	0.789473684210526
					Erm	Specificity	0.815789473684211
					Erm	AUROC	0.937673130193906
					Erm	Sensitivity	0.947368421052632
					Erm	Specificity	0.842105263157895
					Erm	AUROC	0.898891966759003
					Erm	Sensitivity	0.842105263157895
					Erm	Specificity	0.815789473684211
					Erm	AUROC	0.857686980609418
					Erm	Sensitivity	0.842105263157895
					Erm	Specificity	0.763157894736842
					Tet efflux	AUROC	0.840737240075614
					Tet efflux	Sensitivity	0.847826086956522
					Tet efflux	Specificity	0.739130434782609
					Tet efflux	AUROC	0.827741020793951
					Tet efflux	Sensitivity	0.869565217391304
					Tet efflux	Specificity	0.717391304347826
					Tet efflux	AUROC	0.853024574669187
					Tet efflux	Sensitivity	0.891304347826087
					Tet efflux	Specificity	0.739130434782609
					Tet efflux	AUROC	0.835066162570889
					Tet efflux	Sensitivity	0.869565217391304
					Tet efflux	Specificity	0.739130434782609
					Tet efflux	AUROC	0.88492438563327
					Tet efflux	Sensitivity	0.91304347826087
					Tet efflux	Specificity	0.804347826086957
					Tet efflux	AUROC	0.903119092627599
					Tet efflux	Sensitivity	0.91304347826087
					Tet efflux	Specificity	0.782608695652174
					Tet efflux	AUROC	0.898156899810964
					Tet efflux	Sensitivity	0.91304347826087
					Tet efflux	Specificity	0.760869565217391
					Tet efflux	AUROC	0.828213610586011
					Tet efflux	Sensitivity	0.782608695652174
					Tet efflux	Specificity	0.782608695652174
					Tet efflux	AUROC	0.806474480151229
					Tet efflux	Sensitivity	0.934782608695652
					Tet efflux	Specificity	0.673913043478261
					Tet efflux	AUROC	0.887759924385633
					Tet efflux	Sensitivity	0.869565217391304
					Tet efflux	Specificity	0.782608695652174
					Tet RPG	AUROC	0.9182
					Tet RPG	Sensitivity	0.9
					Tet RPG	Specificity	0.82
					Tet RPG	AUROC	0.9328
					Tet RPG	Sensitivity	0.94
					Tet RPG	Specificity	0.84
					Tet RPG	AUROC	0.8882
					Tet RPG	Sensitivity	0.88
					Tet RPG	Specificity	0.8
					Tet RPG	AUROC	0.9268
					Tet RPG	Sensitivity	0.86
					Tet RPG	Specificity	0.88
					Tet RPG	AUROC	0.9052
					Tet RPG	Sensitivity	0.88
					Tet RPG	Specificity	0.84
					Tet RPG	AUROC	0.9512
					Tet RPG	Sensitivity	0.9
					Tet RPG	Specificity	0.86
					Tet RPG	AUROC	0.9616
					Tet RPG	Sensitivity	0.88
					Tet RPG	Specificity	0.88
					Tet RPG	AUROC	0.9432
					Tet RPG	Sensitivity	0.9
					Tet RPG	Specificity	0.92
					Tet RPG	AUROC	0.9222
					Tet RPG	Sensitivity	0.88
					Tet RPG	Specificity	0.84
					Tet RPG	AUROC	0.9158
					Tet RPG	Sensitivity	0.96
					Tet RPG	Specificity	0.84

## Sheet: Figure 3a
Mean +/- SD						Data points
Feature	Mean_importance	SD_importance	Significance	Category		MeanDecreaseAccuracy	p.value	Feature	Mechanism
G-/G-	0.0299472425910728	0.00313788211861537	*	Gram staining		0.0660900996945225	0.0099009900990099	Genome 5mer distance	all
G+/G+	0.00959674291632436	0.00125500831843592	*	Gram staining		0.0604471982218062	0.0099009900990099	G-/G+	all
G-/G+	0.0558510693092398	0.00394139143927402	*	Gram staining		0.0510340201758398	0.0099009900990099	Genome-gene 5mer distance	all
Genome 5mer distance	0.0654284749379958	0.00220219343370372	*	Genetic incompatibility		0.0299423867004881	0.0099009900990099	G-/G-	all
Genome-gene 5mer distance	0.0514175565779222	0.00276639178917636	*	Genetic incompatibility		0.0216840139953902	0.0099009900990099	Human	all
Difference in genome size	0.00910165331599177	0.00169420371017964	*	Genetic incompatibility		0.020166356966157	0.0099009900990099	Gene class	all
Animal	0.00868038420851709	0.00185648816090889	*	Environmental co-occurrence		0.0117033619135425	0.0099009900990099	Animal	all
Human	0.0250812092369847	0.00360083697416767	*	Environmental co-occurrence		0.0116953759390722	0.0099009900990099	Wastewater	all
Soil	0.00552294922051282	0.00174361720506117	*	Environmental co-occurrence		0.0104017420956765	0.0099009900990099	G+/G+	all
Water	0.0054651451044718	0.000689964217846155	*	Environmental co-occurrence		0.0092280367981939	0.0099009900990099	Difference in genome size	all
Wastewater	0.015085551063351	0.0022483384854359	*	Environmental co-occurrence		0.0063645513225566	0.0099009900990099	Soil	all
Gene class	0.0170142298036534	0.00178292135145485	*	Other		0.00616257734516378	0.0099009900990099	Water	all
						0.06951997959153	0.0099009900990099	Genome 5mer distance	all
						0.0538798641232143	0.0099009900990099	G-/G+	all
						0.0527185598723539	0.0099009900990099	Genome-gene 5mer distance	all
						0.0353289368428294	0.0099009900990099	G-/G-	all
						0.0260479025084175	0.0099009900990099	Human	all
						0.0197733613699126	0.0099009900990099	Wastewater	all
						0.0159363673396741	0.0099009900990099	Gene class	all
						0.00957005748690464	0.0099009900990099	G+/G+	all
						0.00683518133434832	0.0099009900990099	Difference in genome size	all
						0.00583384838319573	0.0099009900990099	Water	all
						0.00576888222147539	0.0099009900990099	Animal	all
						0.00496391857667471	0.0099009900990099	Soil	all
						0.0651700471452892	0.0099009900990099	Genome 5mer distance	all
						0.052477105784356	0.0099009900990099	G-/G+	all
						0.0501132278669022	0.0099009900990099	Genome-gene 5mer distance	all
						0.0288546166132268	0.0099009900990099	Human	all
						0.0241669605185554	0.0099009900990099	G-/G-	all
						0.0166296296196253	0.0099009900990099	Gene class	all
						0.0162508382861514	0.0099009900990099	Wastewater	all
						0.0108398511094806	0.0099009900990099	Difference in genome size	all
						0.00997898456850689	0.0099009900990099	Animal	all
						0.0072781415512181	0.0099009900990099	G+/G+	all
						0.00626785244470938	0.0099009900990099	Water	all
						0.00464796985391519	0.0099009900990099	Soil	all
						0.0661614886853199	0.0099009900990099	Genome 5mer distance	all
						0.0545985350836649	0.0099009900990099	G-/G+	all
						0.0543163601924643	0.0099009900990099	Genome-gene 5mer distance	all
						0.0292596924272243	0.0099009900990099	G-/G-	all
						0.0205444209294884	0.0099009900990099	Human	all
						0.0140719929044371	0.0099009900990099	Gene class	all
						0.0132716438781128	0.0099009900990099	Wastewater	all
						0.00960401888240712	0.0099009900990099	Animal	all
						0.00916235770545102	0.0099009900990099	G+/G+	all
						0.00639142397052753	0.0099009900990099	Difference in genome size	all
						0.00603684553403523	0.0099009900990099	Water	all
						0.00453112746381727	0.0099009900990099	Soil	all
						0.0656575772142887	0.0099009900990099	Genome 5mer distance	all
						0.0613249067177376	0.0099009900990099	G-/G+	all
						0.0515702045879615	0.0099009900990099	Genome-gene 5mer distance	all
						0.0325446755931754	0.0099009900990099	G-/G-	all
						0.0241769530367807	0.0099009900990099	Human	all
						0.0170811373782409	0.0099009900990099	Gene class	all
						0.0139075109857361	0.0099009900990099	Wastewater	all
						0.0121271361892949	0.0099009900990099	G+/G+	all
						0.00738248353704389	0.0099009900990099	Animal	all
						0.00718090549918445	0.0099009900990099	Difference in genome size	all
						0.00547998125911104	0.0099009900990099	Water	all
						0.00526857384987895	0.0099009900990099	Soil	all
						0.0620570385503364	0.0099009900990099	Genome 5mer distance	all
						0.0548861596410778	0.0099009900990099	G-/G+	all
						0.0539308605922124	0.0099009900990099	Genome-gene 5mer distance	all
						0.0306237327135531	0.0099009900990099	G-/G-	all
						0.0252935711699499	0.0099009900990099	Human	all
						0.0192987639931956	0.0099009900990099	Gene class	all
						0.0137503347668371	0.0099009900990099	Wastewater	all
						0.0110827957427089	0.0099009900990099	Animal	all
						0.0102544540447212	0.0099009900990099	Difference in genome size	all
						0.00894709356660662	0.0099009900990099	G+/G+	all
						0.00396778302474606	0.0099009900990099	Water	all
						0.00352720611050203	0.0099009900990099	Soil	all
						0.0624729928981178	0.0099009900990099	Genome 5mer distance	all
						0.0589035914169221	0.0099009900990099	G-/G+	all
						0.0514657188864307	0.0099009900990099	Genome-gene 5mer distance	all
						0.0316152137459821	0.0099009900990099	G-/G-	all
						0.0224395965228148	0.0099009900990099	Human	all
						0.0175006916951552	0.0099009900990099	Gene class	all
						0.0149852731292674	0.0099009900990099	Wastewater	all
						0.0108443296651134	0.0099009900990099	Difference in genome size	all
						0.00926497854531783	0.0099009900990099	G+/G+	all
						0.00832675603854804	0.0099009900990099	Animal	all
						0.00583272568518293	0.0099009900990099	Soil	all
						0.0048613248594347	0.0099009900990099	Water	all
						0.0643831751252215	0.0099009900990099	Genome 5mer distance	all
						0.0593722229223078	0.0099009900990099	G-/G+	all
						0.0452500129378027	0.0099009900990099	Genome-gene 5mer distance	all
						0.0292343234021905	0.0099009900990099	G-/G-	all
						0.0217573981569953	0.0099009900990099	Human	all
						0.0170723923318907	0.0099009900990099	Wastewater	all
						0.0169132129702792	0.0099009900990099	Gene class	all
						0.0103043199789943	0.0099009900990099	G+/G+	all
						0.00920576574649809	0.0099009900990099	Difference in genome size	all
						0.00777158072062351	0.0099009900990099	Animal	all
						0.00527539490006416	0.0099009900990099	Water	all
						0.00367475326121556	0.0099009900990099	Soil	all
						0.0675659368375749	0.0099009900990099	Genome 5mer distance	all
						0.0533112628567409	0.0099009900990099	G-/G+	all
						0.0494277969050524	0.0099009900990099	Genome-gene 5mer distance	all
						0.0310033197705127	0.0099009900990099	Human	all
						0.0261032186468691	0.0099009900990099	G-/G-	all
						0.0173052451655254	0.0099009900990099	Gene class	all
						0.0147209758672066	0.0099009900990099	Wastewater	all
						0.0104185430625947	0.0099009900990099	Difference in genome size	all
						0.00934926653899711	0.0099009900990099	Soil	all
						0.00896250709566111	0.0099009900990099	G+/G+	all
						0.00738024205086455	0.0099009900990099	Animal	all
						0.00525161556903184	0.0099009900990099	Water	all
						0.0652064136377574	0.0099009900990099	Genome 5mer distance	all
						0.0543488037622021	0.0099009900990099	Genome-gene 5mer distance	all
						0.0493098463245703	0.0099009900990099	G-/G+	all
						0.0306532853198608	0.0099009900990099	G-/G-	all
						0.0290102996662711	0.0099009900990099	Human	all
						0.0154278040793227	0.0099009900990099	Wastewater	all
						0.015238900004244	0.0099009900990099	Gene class	all
						0.0099490949481186	0.0099009900990099	G+/G+	all
						0.00981804192925553	0.0099009900990099	Difference in genome size	all
						0.00780473640945015	0.0099009900990099	Animal	all
						0.00706939954238782	0.0099009900990099	Soil	all
						0.00551422772522611	0.0099009900990099	Water	all

## Sheet: Figure 3b,c,d
Mean +/- SD						Data points
Feature	Mean_importance	SD_importance	Significance	Mechanism		MeanDecreaseAccuracy	p.value	Feature	Mechanism
G-/G-	0.0299472425910728	0.00313788211861535	*	All		-0.0660900996945225	0.0099009900990099	Genome 5mer distance	All
G+/G+	0.00959674291632437	0.00125500831843593	*	All		-0.0604471982218062	0.0099009900990099	G-/G+	All
G-/G+	-0.0558510693092398	0.00394139143927402	*	All		-0.0510340201758398	0.0099009900990099	Genome-gene 5mer distance	All
Genome 5mer distance	-0.0654284749379958	0.00220219343370371	*	All		0.0299423867004881	0.0099009900990099	G-/G-	All
Genome-gene 5mer distance	-0.0514175565779222	0.00276639178917636	*	All		0.0216840139953902	0.0099009900990099	Human	All
Difference in genome size	-0.00782336852188626	0.00518740907772431	*	All		0.020166356966157	0.0099009900990099	Gene class	All
Animal	0.00868038420851709	0.00185648816090889	*	All		0.0117033619135425	0.0099009900990099	Animal	All
Human	0.0250812092369847	0.00360083697416768	*	All		0.0116953759390722	0.0099009900990099	Wastewater	All
Soil	0.00552294922051282	0.00174361720506116	*	All		0.0104017420956765	0.0099009900990099	G+/G+	All
Water	0.0054651451044718	0.000689964217846156	*	All		-0.0092280367981939	0.0099009900990099	Difference in genome size	All
Wastewater	0.015085551063351	0.0022483384854359	*	All		0.0063645513225566	0.0099009900990099	Soil	All
G-/G-	0.0638714939294224	0.00926736961777732	*	AAC		0.00616257734516378	0.0099009900990099	Water	All
G+/G+	0.0021227676155468	0.0035596466257115		AAC		-0.06951997959153	0.0099009900990099	Genome 5mer distance	All
G-/G+	-0.0622229875500039	0.0116317076176943	*	AAC		-0.0538798641232143	0.0099009900990099	G-/G+	All
Genome 5mer distance	-0.0526362085870356	0.00724699949938948	*	AAC		-0.0527185598723539	0.0099009900990099	Genome-gene 5mer distance	All
Genome-gene 5mer distance	-0.0488140483223553	0.00991492312546437	*	AAC		0.0353289368428294	0.0099009900990099	G-/G-	All
Difference in genome size	-0.00676812241617775	0.00518004930300457		AAC		0.0260479025084175	0.0099009900990099	Human	All
Animal	0.00451050168331661	0.00136033286767368		AAC		0.0197733613699126	0.0099009900990099	Wastewater	All
Human	0.00874349528199776	0.00303372263843747		AAC		0.0159363673396741	0.0099009900990099	Gene class	All
Soil	0.000981959892674588	0.00217661665212236		AAC		0.00957005748690464	0.0099009900990099	G+/G+	All
Water	0.00286351578763646	0.00144467647255592		AAC		-0.00683518133434832	0.0099009900990099	Difference in genome size	All
Wastewater	0.0266958810862677	0.00792087017405386	*	AAC		0.00583384838319573	0.0099009900990099	Water	All
G-/G-	0.0226201782596109	0.00666873844461457	*	APH		0.00576888222147539	0.0099009900990099	Animal	All
G+/G+	0.007155278959377	0.00277665532732053		APH		0.00496391857667471	0.0099009900990099	Soil	All
G-/G+	-0.0464377433373891	0.0112130309295021	*	APH		-0.0651700471452892	0.0099009900990099	Genome 5mer distance	All
Genome 5mer distance	-0.0438814505134681	0.00768405425935758	*	APH		-0.052477105784356	0.0099009900990099	G-/G+	All
Genome-gene 5mer distance	-0.045347553975923	0.00573811455305918	*	APH		-0.0501132278669022	0.0099009900990099	Genome-gene 5mer distance	All
Difference in genome size	0.00373925042931045	0.00736467213921868		APH		0.0288546166132268	0.0099009900990099	Human	All
Animal	0.00994918993974489	0.00217526815204537		APH		0.0241669605185554	0.0099009900990099	G-/G-	All
Human	0.0310409406841138	0.00954084609898948	*	APH		0.0166296296196253	0.0099009900990099	Gene class	All
Soil	0.0011223217652449	0.00433026586433256		APH		0.0162508382861514	0.0099009900990099	Wastewater	All
Water	0.00216294129335936	0.00223570005762847		APH		-0.0108398511094806	0.0099009900990099	Difference in genome size	All
Wastewater	0.0112926304081144	0.00493089844684848		APH		0.00997898456850689	0.0099009900990099	Animal	All
G-/G-	0.0299140693559292	0.0058787488085224	*	Class A, C, D		0.0072781415512181	0.0099009900990099	G+/G+	All
G+/G+	-0.000957462366476652	0.00157737638725719		Class A, C, D		0.00626785244470938	0.0099009900990099	Water	All
G-/G+	-0.0344784658612896	0.00614009325399185	*	Class A, C, D		0.00464796985391519	0.0099009900990099	Soil	All
Genome 5mer distance	-0.0509024178465091	0.00793328934896552	*	Class A, C, D		-0.0661614886853199	0.0099009900990099	Genome 5mer distance	All
Genome-gene 5mer distance	-0.0451248853225612	0.00596078403853441	*	Class A, C, D		-0.0545985350836649	0.0099009900990099	G-/G+	All
Difference in genome size	0.00207783358936347	0.00593812819116171		Class A, C, D		-0.0543163601924643	0.0099009900990099	Genome-gene 5mer distance	All
Animal	0.00434154287815006	0.00221270549831817		Class A, C, D		0.0292596924272243	0.0099009900990099	G-/G-	All
Human	0.0267108162663699	0.00609229203683991	*	Class A, C, D		0.0205444209294884	0.0099009900990099	Human	All
Soil	0.00908729139212445	0.00492994272167834		Class A, C, D		0.0140719929044371	0.0099009900990099	Gene class	All
Water	0.00753047697720245	0.0035257807707693		Class A, C, D		0.0132716438781128	0.0099009900990099	Wastewater	All
Wastewater	0.01142000117518	0.00419348635210948		Class A, C, D		0.00960401888240712	0.0099009900990099	Animal	All
G-/G-	0.0416667075880077	0.0129001543078871	*	Class B		0.00916235770545102	0.0099009900990099	G+/G+	All
G+/G+	-0.000491720430476301	0.000732044815049831		Class B		0.00639142397052753	0.0099009900990099	Difference in genome size	All
G-/G+	-0.0294983399931211	0.00801448397244111	*	Class B		0.00603684553403523	0.0099009900990099	Water	All
Genome 5mer distance	-0.0618589619498062	0.0133715209702924	*	Class B		0.00453112746381727	0.0099009900990099	Soil	All
Genome-gene 5mer distance	-0.00983123904038589	0.0165115702196074		Class B		-0.0656575772142887	0.0099009900990099	Genome 5mer distance	All
Difference in genome size	-0.0204495992386024	0.00999784281887838		Class B		-0.0613249067177376	0.0099009900990099	G-/G+	All
Animal	0.00141770072775012	0.00166156583986781		Class B		-0.0515702045879615	0.0099009900990099	Genome-gene 5mer distance	All
Human	0.00797865530369948	0.00484657616031924		Class B		0.0325446755931754	0.0099009900990099	G-/G-	All
Soil	0.021318065536312	0.00801612323876832		Class B		0.0241769530367807	0.0099009900990099	Human	All
Water	0.000981744308148775	0.0029973454085133		Class B		0.0170811373782409	0.0099009900990099	Gene class	All
Wastewater	0.00623975258958547	0.00474697226218576		Class B		0.0139075109857361	0.0099009900990099	Wastewater	All
G-/G-	0.00527728221415314	0.00488224921607172		Erm		0.0121271361892949	0.0099009900990099	G+/G+	All
G+/G+	0.0319732937026931	0.0111365927189926	*	Erm		0.00738248353704389	0.0099009900990099	Animal	All
G-/G+	-0.0411105184389721	0.0116652500635262	*	Erm		-0.00718090549918445	0.0099009900990099	Difference in genome size	All
Genome 5mer distance	-0.0477849300425757	0.0128774276954588	*	Erm		0.00547998125911104	0.0099009900990099	Water	All
Genome-gene 5mer distance	-0.0541708388899142	0.0122742501763237	*	Erm		0.00526857384987895	0.0099009900990099	Soil	All
Difference in genome size	-0.0203543247233373	0.00804731681981838		Erm		-0.0620570385503364	0.0099009900990099	Genome 5mer distance	All
Animal	0.014083889743928	0.00711394377474525		Erm		-0.0548861596410778	0.0099009900990099	G-/G+	All
Human	0.00856569001315528	0.0104966566636203		Erm		-0.0539308605922124	0.0099009900990099	Genome-gene 5mer distance	All
Soil	-0.00255223941954939	0.0015219635050685		Erm		0.0306237327135531	0.0099009900990099	G-/G-	All
Water	-3.35864957790094e-06	0.00177162816477475		Erm		0.0252935711699499	0.0099009900990099	Human	All
Wastewater	0.012100123744549	0.0112062185952895		Erm		0.0192987639931956	0.0099009900990099	Gene class	All
G-/G-	0.0187061562203363	0.00626448630680208		Tet efflux		0.0137503347668371	0.0099009900990099	Wastewater	All
G+/G+	0.000737488895960896	0.000478670586256934		Tet efflux		0.0110827957427089	0.0099009900990099	Animal	All
G-/G+	-0.0348205878567181	0.0129915884262525	*	Tet efflux		-0.0102544540447212	0.0099009900990099	Difference in genome size	All
Genome 5mer distance	-0.0227817156566673	0.00839132020027146		Tet efflux		0.00894709356660662	0.0099009900990099	G+/G+	All
Genome-gene 5mer distance	-0.125133576887364	0.0179834215159034	*	Tet efflux		0.00396778302474606	0.0099009900990099	Water	All
Difference in genome size	-0.00162491183616227	0.00499047144503052		Tet efflux		0.00352720611050203	0.0099009900990099	Soil	All
Animal	0.00563606961387273	0.00258520122436193		Tet efflux		-0.0624729928981178	0.0099009900990099	Genome 5mer distance	All
Human	0.0120198943078549	0.00556875965588132		Tet efflux		-0.0589035914169221	0.0099009900990099	G-/G+	All
Soil	0.000967496020946254	0.00484762622137751		Tet efflux		-0.0514657188864307	0.0099009900990099	Genome-gene 5mer distance	All
Water	0.00597778316429973	0.00361275652162809		Tet efflux		0.0316152137459821	0.0099009900990099	G-/G-	All
Wastewater	0.00420875603634712	0.00421568916470388		Tet efflux		0.0224395965228148	0.0099009900990099	Human	All
G-/G-	0.00131049824504012	0.000770090188311671		Tet RPG		0.0175006916951552	0.0099009900990099	Gene class	All
G+/G+	0.0464992345004843	0.0131438750400022	*	Tet RPG		0.0149852731292674	0.0099009900990099	Wastewater	All
G-/G+	-0.0388207410794502	0.0104953780218574	*	Tet RPG		-0.0108443296651134	0.0099009900990099	Difference in genome size	All
Genome 5mer distance	-0.0481610906474962	0.011795223544425	*	Tet RPG		0.00926497854531783	0.0099009900990099	G+/G+	All
Genome-gene 5mer distance	-0.0791543059738023	0.0137531925489684	*	Tet RPG		0.00832675603854804	0.0099009900990099	Animal	All
Difference in genome size	-0.0278366239879642	0.0106225535844951		Tet RPG		0.00583272568518293	0.0099009900990099	Soil	All
Animal	0.00413513581621976	0.00420436382034977		Tet RPG		0.0048613248594347	0.0099009900990099	Water	All
Human	0.0184266255903981	0.00439817044381468		Tet RPG		-0.0643831751252215	0.0099009900990099	Genome 5mer distance	All
Soil	0.00208170796111199	0.00275632720691019		Tet RPG		-0.0593722229223078	0.0099009900990099	G-/G+	All
Water	0.00124427578342932	0.00121255611841408		Tet RPG		-0.0452500129378027	0.0099009900990099	Genome-gene 5mer distance	All
Wastewater	0.00847584474436199	0.00312731974768925		Tet RPG		0.0292343234021905	0.0099009900990099	G-/G-	All
						0.0217573981569953	0.0099009900990099	Human	All
						0.0170723923318907	0.0099009900990099	Wastewater	All
						0.0169132129702792	0.0099009900990099	Gene class	All
						0.0103043199789943	0.0099009900990099	G+/G+	All
						-0.00920576574649809	0.0099009900990099	Difference in genome size	All
						0.00777158072062351	0.0099009900990099	Animal	All
						0.00527539490006416	0.0099009900990099	Water	All
						0.00367475326121556	0.0099009900990099	Soil	All
						-0.0675659368375749	0.0099009900990099	Genome 5mer distance	All
						-0.0533112628567409	0.0099009900990099	G-/G+	All
						-0.0494277969050524	0.0099009900990099	Genome-gene 5mer distance	All
						0.0310033197705127	0.0099009900990099	Human	All
						0.0261032186468691	0.0099009900990099	G-/G-	All
						0.0173052451655254	0.0099009900990099	Gene class	All
						0.0147209758672066	0.0099009900990099	Wastewater	All
						-0.0104185430625947	0.0099009900990099	Difference in genome size	All
						0.00934926653899711	0.0099009900990099	Soil	All
						0.00896250709566111	0.0099009900990099	G+/G+	All
						0.00738024205086455	0.0099009900990099	Animal	All
						0.00525161556903184	0.0099009900990099	Water	All
						-0.0652064136377574	0.0099009900990099	Genome 5mer distance	All
						-0.0543488037622021	0.0099009900990099	Genome-gene 5mer distance	All
						-0.0493098463245703	0.0099009900990099	G-/G+	All
						0.0306532853198608	0.0099009900990099	G-/G-	All
						0.0290102996662711	0.0099009900990099	Human	All
						0.0154278040793227	0.0099009900990099	Wastewater	All
						0.015238900004244	0.0099009900990099	Gene class	All
						0.0099490949481186	0.0099009900990099	G+/G+	All
						-0.00981804192925553	0.0099009900990099	Difference in genome size	All
						0.00780473640945015	0.0099009900990099	Animal	All
						0.00706939954238782	0.0099009900990099	Soil	All
						0.00551422772522611	0.0099009900990099	Water	All
						-0.066274415958832	0.0099009900990099	G-/G+	AAC
						0.0646694145473644	0.0099009900990099	G-/G-	AAC
						-0.0601098092342507	0.0099009900990099	Genome 5mer distance	AAC
						-0.0504412437729043	0.0099009900990099	Genome-gene 5mer distance	AAC
						0.0257746870559529	0.0099009900990099	Wastewater	AAC
						0.0103459512347203	0.0396039603960396	Gene class	AAC
						-0.00849676421431451	0.128712871287129	Difference in genome size	AAC
						0.0046339230355865	0.0693069306930693	Water	AAC
						0.00367369799239695	0.158415841584158	Human	AAC
						0.00239416739057526	0.0792079207920792	G+/G+	AAC
						0.00211992090877978	0.178217821782178	Animal	AAC
						0.00143801979033123	0.297029702970297	Soil	AAC
						-0.0666988292494009	0.0099009900990099	G-/G+	AAC
						0.0643825654081839	0.0099009900990099	G-/G-	AAC
						-0.0600071740857384	0.0099009900990099	Genome 5mer distance	AAC
						-0.0405826105195834	0.0099009900990099	Genome-gene 5mer distance	AAC
						0.0183364334433876	0.0099009900990099	Gene class	AAC
						0.018275791401988	0.0099009900990099	Wastewater	AAC
						0.00672772655694067	0.0297029702970297	Human	AAC
						-0.00436320242349134	0.178217821782178	Difference in genome size	AAC
						0.00423744842894025	0.0594059405940594	Animal	AAC
						0.00348004575787759	0.0396039603960396	G+/G+	AAC
						0.00167501276961887	0.178217821782178	Water	AAC
						0.000915239531056127	0.366336633663366	Soil	AAC
						0.0613849915685322	0.0099009900990099	G-/G-	AAC
						-0.0565073289090289	0.0099009900990099	G-/G+	AAC
						-0.0462842933185609	0.0099009900990099	Genome 5mer distance	AAC
						-0.0418378297721162	0.0099009900990099	Genome-gene 5mer distance	AAC
						0.0395687653449778	0.0099009900990099	Wastewater	AAC
						0.012367361378338	0.0099009900990099	Human	AAC
						-0.0107244752081187	0.0594059405940594	Difference in genome size	AAC
						0.00640090668812836	0.0792079207920792	Gene class	AAC
						0.00425512332779928	0.0495049504950495	Animal	AAC
						0.00385631681012146	0.0495049504950495	Water	AAC
						0.00286145942482525	0.0693069306930693	G+/G+	AAC
						0.00171655727494844	0.277227722772277	Soil	AAC
						-0.0799171217402113	0.0099009900990099	G-/G+	AAC
						0.0705406733522207	0.0099009900990099	G-/G-	AAC
						-0.0630575247167656	0.0099009900990099	Genome 5mer distance	AAC
						-0.0407807994783036	0.0099009900990099	Genome-gene 5mer distance	AAC
						0.0222363440873637	0.0099009900990099	Wastewater	AAC
						0.0119341299330202	0.0198019801980198	Gene class	AAC
						-0.00885598023923975	0.0495049504950495	Difference in genome size	AAC
						0.00808864213483065	0.0792079207920792	Human	AAC
						0.00607262249902577	0.0594059405940594	Animal	AAC
						0.00411257281765305	0.0297029702970297	G+/G+	AAC
						0.00373398323365056	0.0594059405940594	Water	AAC
						0.0030057998794434	0.138613861386139	Soil	AAC
						0.0754232496849297	0.0099009900990099	G-/G-	AAC
						-0.0700453830029845	0.0099009900990099	G-/G+	AAC
						-0.0523400047008365	0.0099009900990099	Genome-gene 5mer distance	AAC
						-0.0501607289646504	0.0099009900990099	Genome 5mer distance	AAC
						0.0280617608407803	0.0099009900990099	Wastewater	AAC
						-0.0122786538503268	0.0495049504950495	Difference in genome size	AAC
						0.0100173458709552	0.0792079207920792	Gene class	AAC
						0.0066040283813837	0.0198019801980198	G+/G+	AAC
						0.00614127151715839	0.0396039603960396	Human	AAC
						0.00598339500694468	0.0198019801980198	Animal	AAC
						0.00433541558479869	0.0495049504950495	Water	AAC
						0.00259649227572496	0.148514851485149	Soil	AAC
						0.0649766141553126	0.0099009900990099	G-/G-	AAC
						-0.0617918444851158	0.0099009900990099	G-/G+	AAC
						-0.0471403099084209	0.0099009900990099	Genome 5mer distance	AAC
						-0.0352396502154057	0.0099009900990099	Genome-gene 5mer distance	AAC
						0.0323717712612678	0.0099009900990099	Wastewater	AAC
						0.00807347895160561	0.0495049504950495	Gene class	AAC
						0.00778707518420835	0.0297029702970297	Human	AAC
						-0.00754524693172375	0.0693069306930693	Difference in genome size	AAC
						-0.00389370824479653	0.0099009900990099	G+/G+	AAC
						0.00382724786552653	0.0594059405940594	Animal	AAC
						-9.22557312930325e-07	0.534653465346535	Soil	AAC
						-0.000151095782318722	0.475247524752475	Water	AAC
						0.0716980375884353	0.0099009900990099	G-/G-	AAC
						-0.0670831229543677	0.0099009900990099	Genome-gene 5mer distance	AAC
						-0.0553136285928273	0.0099009900990099	G-/G+	AAC
						-0.0521862995141255	0.0099009900990099	Genome 5mer distance	AAC
						0.0157949972901524	0.0099009900990099	Wastewater	AAC
						0.0111838701609508	0.0099009900990099	Gene class	AAC
						0.00775822722519865	0.0495049504950495	Human	AAC
						-0.00774489729844914	0.099009900990099	Difference in genome size	AAC
						-0.00464711437929816	0.0198019801980198	G+/G+	AAC
						0.003387483221937	0.128712871287129	Water	AAC
						0.00264367141045715	0.0891089108910891	Animal	AAC
						0.00145736472110391	0.297029702970297	Soil	AAC
						-0.074728345144317	0.0099009900990099	G-/G+	AAC
						0.066092741224993	0.0099009900990099	G-/G-	AAC
						-0.0447476414478063	0.0099009900990099	Genome-gene 5mer distance	AAC
						-0.0398723129415715	0.0099009900990099	Genome 5mer distance	AAC
						0.0258187102303054	0.0099009900990099	Wastewater	AAC
						0.0108483877020296	0.0198019801980198	Human	AAC
						0.0102574370199386	0.0495049504950495	Gene class	AAC
						0.00616567944726665	0.158415841584158	Difference in genome size	AAC
						0.00514826147694084	0.0396039603960396	Animal	AAC
						-0.00457343411682746	0.0594059405940594	Soil	AAC
						0.00298351067331125	0.0396039603960396	G+/G+	AAC
						0.00195345729669126	0.178217821782178	Water	AAC
						0.0576164431079708	0.0099009900990099	G-/G-	AAC
						-0.0566115700625317	0.0099009900990099	Genome-gene 5mer distance	AAC
						-0.0513735926387357	0.0099009900990099	Genome 5mer distance	AAC
						-0.0433455444297634	0.0099009900990099	G-/G+	AAC
						0.021233572559961	0.0099009900990099	Wastewater	AAC
						0.0104514961989382	0.0099009900990099	Human	AAC
						0.00884670376818803	0.0792079207920792	Gene class	AAC
						0.00507832611930608	0.0495049504950495	Animal	AAC
						-0.00432463229857821	0.198019801980198	Difference in genome size	AAC
						0.00369556934628559	0.0495049504950495	G+/G+	AAC
						0.00270088982019383	0.207920792079208	Soil	AAC
						0.0026448474345693	0.128712871287129	Water	AAC
						-0.0584760102996978	0.0099009900990099	Genome-gene 5mer distance	AAC
						-0.0561700405475368	0.0099009900990099	Genome 5mer distance	AAC
						-0.047607433987558	0.0099009900990099	G-/G+	AAC
						0.0419302086562811	0.0099009900990099	G-/G-	AAC
						0.0378224107899279	0.0099009900990099	Wastewater	AAC
						0.0137320880968347	0.0198019801980198	Gene class	AAC
						0.0135910669299381	0.0099009900990099	Human	AAC
						-0.00951305114480196	0.0891089108910891	Difference in genome size	AAC
						0.00573899978944573	0.0495049504950495	Animal	AAC
						0.00363714498765096	0.0297029702970297	G+/G+	AAC
						0.00256581427170966	0.118811881188119	Water	AAC
						0.000563592308084362	0.465346534653465	Soil	AAC
						-0.0494672575432827	0.0099009900990099	Genome-gene 5mer distance	APH
						-0.0446365564916565	0.0099009900990099	Genome 5mer distance	APH
						-0.0338273752085065	0.0099009900990099	G-/G+	APH
						0.0298195689412684	0.0099009900990099	Human	APH
						0.0259784228367054	0.0099009900990099	G-/G-	APH
						0.00922991375390462	0.0297029702970297	Wastewater	APH
						0.00725843938417952	0.0198019801980198	Animal	APH
						0.00682902308956621	0.0495049504950495	Gene class	APH
						0.00637750621353948	0.0297029702970297	G+/G+	APH
						0.00356116983428564	0.247524752475248	Difference in genome size	APH
						0.00355598822748042	0.0792079207920792	Water	APH
						0.000757079985778974	0.415841584158416	Soil	APH
						-0.0460960471569348	0.0099009900990099	Genome 5mer distance	APH
						0.0425264710051304	0.0099009900990099	Human	APH
						-0.0385824186530711	0.0099009900990099	Genome-gene 5mer distance	APH
						-0.0341844414285216	0.0099009900990099	G-/G+	APH
						0.0261094616599397	0.0099009900990099	G-/G-	APH
						0.0129868380966776	0.0099009900990099	Wastewater	APH
						0.00874188530656739	0.0099009900990099	Animal	APH
						-0.00661509154534534	0.138613861386139	Difference in genome size	APH
						0.00549388506105467	0.0495049504950495	Soil	APH
						0.0042047958713992	0.0792079207920792	Water	APH
						0.00315589270812417	0.099009900990099	Gene class	APH
						0.00190415030360471	0.108910891089109	G+/G+	APH
						-0.0527074017971696	0.0099009900990099	Genome 5mer distance	APH
						-0.0483828383917375	0.0099009900990099	G-/G+	APH
						-0.0464762315471969	0.0099009900990099	Genome-gene 5mer distance	APH
						0.0378979244056675	0.0099009900990099	Human	APH
						0.0187247377539875	0.0099009900990099	G-/G-	APH
						0.0127128529634136	0.0099009900990099	Animal	APH
						0.0119601413649802	0.0099009900990099	Wastewater	APH
						0.00942722271358981	0.0099009900990099	G+/G+	APH
						0.00367488256018597	0.108910891089109	Gene class	APH
						0.00280507159532224	0.346534653465347	Difference in genome size	APH
						0.00245106234412274	0.207920792079208	Soil	APH
						0.00124182086842694	0.118811881188119	Water	APH
						-0.0504003524104613	0.0099009900990099	Genome 5mer distance	APH
						-0.0500940729090846	0.0099009900990099	G-/G+	APH
						-0.048514668110081	0.0099009900990099	Genome-gene 5mer distance	APH
						0.0262651971661721	0.0099009900990099	G-/G-	APH
						0.0209876744753	0.0099009900990099	Human	APH
						0.0129008668816128	0.0198019801980198	Wastewater	APH
						0.0103665251379332	0.0099009900990099	Animal	APH
						0.0064558121901016	0.0297029702970297	G+/G+	APH
						-0.00617122046255369	0.188118811881188	Difference in genome size	APH
						0.0039293713252743	0.138613861386139	Gene class	APH
						0.00181837569167058	0.207920792079208	Soil	APH
						0.000510125653276445	0.386138613861386	Water	APH
						-0.0569289224460079	0.0099009900990099	G-/G+	APH
						-0.0528231698574602	0.0099009900990099	Genome 5mer distance	APH
						-0.0506512545616283	0.0099009900990099	Genome-gene 5mer distance	APH
						0.0322276905646031	0.0099009900990099	G-/G-	APH
						0.0245883899936043	0.0099009900990099	Human	APH
						0.00816284310974313	0.0099009900990099	G+/G+	APH
						0.00771864223429071	0.0594059405940594	Difference in genome size	APH
						-0.00760058904502863	0.0099009900990099	Soil	APH
						0.00750460401919771	0.0198019801980198	Animal	APH
						0.00670937722394271	0.0198019801980198	Gene class	APH
						0.00352395744995434	0.198019801980198	Wastewater	APH
						0.00325676191094859	0.0594059405940594	Water	APH
						-0.0466234071381494	0.0099009900990099	Genome 5mer distance	APH
						0.0455873346277744	0.0099009900990099	Human	APH
						-0.0397419096395657	0.0099009900990099	G-/G+	APH
						-0.0371094561062695	0.0099009900990099	Genome-gene 5mer distance	APH
						0.0190382289509518	0.0099009900990099	G-/G-	APH
						0.0168021408646144	0.0099009900990099	Difference in genome size	APH
						0.0126165268792295	0.0099009900990099	Animal	APH
						0.0125919817998041	0.0099009900990099	G+/G+	APH
						0.0088758026886543	0.0297029702970297	Wastewater	APH
						-0.00578133938360697	0.0594059405940594	Soil	APH
						0.00340611888135373	0.0495049504950495	Water	APH
						0.00325129548367829	0.099009900990099	Gene class	APH
						-0.0528384193129243	0.0099009900990099	Genome-gene 5mer distance	APH
						-0.0388364040377963	0.0099009900990099	G-/G+	APH
						-0.0322750885159967	0.0099009900990099	Genome 5mer distance	APH
						0.0203330105478773	0.0099009900990099	Human	APH
						0.0160406478738588	0.0099009900990099	G-/G-	APH
						0.0157972034533302	0.0099009900990099	Wastewater	APH
						0.00931876099069993	0.0594059405940594	Difference in genome size	APH
						0.00826002086722399	0.0099009900990099	G+/G+	APH
						0.00779663817088534	0.0198019801980198	Animal	APH
						0.00401694960537784	0.0891089108910891	Soil	APH
						0.00357350177681699	0.168316831683168	Gene class	APH
						-0.00261162569102561	0.0693069306930693	Water	APH
						-0.0706180318731402	0.0099009900990099	G-/G+	APH
						-0.0487771650753414	0.0099009900990099	Genome-gene 5mer distance	APH
						0.0396126894990766	0.0099009900990099	Human	APH
						-0.0357922123216903	0.0099009900990099	Genome 5mer distance	APH
						0.0292202922756805	0.0099009900990099	G-/G-	APH
						0.012832927520975	0.0099009900990099	Animal	APH
						0.00945875022756637	0.0198019801980198	Difference in genome size	APH
						0.00652807280670342	0.0099009900990099	G+/G+	APH
						0.00511196955001209	0.0099009900990099	Water	APH
						0.00458654423206672	0.118811881188119	Wastewater	APH
						0.0034484995237478	0.138613861386139	Soil	APH
						0.000476368555771165	0.415841584158416	Gene class	APH
						-0.0444242498582898	0.0099009900990099	Genome 5mer distance	APH
						-0.0439728495071046	0.0099009900990099	G-/G+	APH
						-0.0429776826135769	0.0099009900990099	Genome-gene 5mer distance	APH
						0.0221246115496282	0.0099009900990099	Human	APH
						0.0198715111029	0.0099009900990099	Wastewater	APH
						0.0101170137123387	0.0099009900990099	G-/G-	APH
						0.00989491593438921	0.0099009900990099	Animal	APH
						0.00633017891809819	0.0198019801980198	G+/G+	APH
						0.00537048119910856	0.0792079207920792	Gene class	APH
						0.00359102386007089	0.0792079207920792	Soil	APH
						0.00216014628230025	0.405940594059406	Difference in genome size	APH
						0.00171984791712952	0.207920792079208	Water	APH
						-0.0477905879324257	0.0099009900990099	G-/G+	APH
						-0.0380809862358574	0.0099009900990099	Genome-gene 5mer distance	APH
						-0.0330360195868723	0.0099009900990099	Genome 5mer distance	APH
						0.0269317317958109	0.0099009900990099	Human	APH
						0.0224800898018717	0.0099009900990099	G-/G-	APH
						0.0131935250570627	0.0198019801980198	Wastewater	APH
						0.00976658408067854	0.0099009900990099	Animal	APH
						0.00551500067136158	0.0297029702970297	G+/G+	APH
						0.00302827000926108	0.108910891089109	Soil	APH
						-0.00164586572807598	0.356435643564356	Difference in genome size	APH
						0.00128352770556898	0.297029702970297	Gene class	APH
						0.00123360974459225	0.188118811881188	Water	APH
						-0.0500100294243287	0.0099009900990099	Genome-gene 5mer distance	Class A, C, D
						-0.0423693179898236	0.0099009900990099	Genome 5mer distance	Class A, C, D
						0.0342271478640318	0.0099009900990099	Human	Class A, C, D
						-0.0328640879904906	0.0099009900990099	G-/G+	Class A, C, D
						0.020609750370731	0.0099009900990099	G-/G-	Class A, C, D
						0.0154460624395924	0.0099009900990099	Water	Class A, C, D
						0.0115815666192763	0.0099009900990099	Soil	Class A, C, D
						0.00829306662131636	0.0792079207920792	Difference in genome size	Class A, C, D
						0.00806754744176612	0.0099009900990099	Animal	Class A, C, D
						0.00611297626488597	0.0396039603960396	Wastewater	Class A, C, D
						0.00112287652545107	0.118811881188119	G+/G+	Class A, C, D
						-0.00150596231890185	0.653465346534653	Gene class	Class A, C, D
						-0.0373656578098912	0.0099009900990099	Genome 5mer distance	Class A, C, D
						-0.032597207646509	0.0099009900990099	Genome-gene 5mer distance	Class A, C, D
						0.0317575987803395	0.0099009900990099	G-/G-	Class A, C, D
						-0.0268390110168421	0.0099009900990099	G-/G+	Class A, C, D
						0.025378753141281	0.0099009900990099	Human	Class A, C, D
						0.0130550107722009	0.0099009900990099	Soil	Class A, C, D
						0.0114068273338408	0.0099009900990099	Wastewater	Class A, C, D
						0.00799172646202894	0.0099009900990099	Water	Class A, C, D
						0.00319644018330964	0.306930693069307	Difference in genome size	Class A, C, D
						0.00292485484316413	0.0792079207920792	Animal	Class A, C, D
						-0.00165614051604164	0.0891089108910891	G+/G+	Class A, C, D
						0.000882611480189211	0.316831683168317	Gene class	Class A, C, D
						-0.0580268225923603	0.0099009900990099	Genome 5mer distance	Class A, C, D
						-0.0502001705892417	0.0099009900990099	Genome-gene 5mer distance	Class A, C, D
						-0.043367823823266	0.0099009900990099	G-/G+	Class A, C, D
						0.0256239018087338	0.0099009900990099	G-/G-	Class A, C, D
						0.0233458095917103	0.0099009900990099	Human	Class A, C, D
						0.01545149532469	0.0099009900990099	Wastewater	Class A, C, D
						0.00695666560761505	0.0099009900990099	Soil	Class A, C, D
						0.00609240448366919	0.0099009900990099	Water	Class A, C, D
						-0.00481415841503166	0.148514851485149	Difference in genome size	Class A, C, D
						0.00472446985031912	0.0198019801980198	Animal	Class A, C, D
						-0.00132055574672833	0.128712871287129	G+/G+	Class A, C, D
						-0.00106253746105647	0.524752475247525	Gene class	Class A, C, D
						-0.0619230742819244	0.0099009900990099	Genome 5mer distance	Class A, C, D
						-0.0521174300474944	0.0099009900990099	Genome-gene 5mer distance	Class A, C, D
						0.0296712671470578	0.0099009900990099	G-/G-	Class A, C, D
						-0.0291159242166456	0.0099009900990099	G-/G+	Class A, C, D
						0.0190737208257629	0.0099009900990099	Human	Class A, C, D
						0.00669661241221065	0.0198019801980198	Soil	Class A, C, D
						0.0059288104106669	0.0297029702970297	Animal	Class A, C, D
						0.00549379969960624	0.0396039603960396	Water	Class A, C, D
						0.00533885103103647	0.0693069306930693	Wastewater	Class A, C, D
						-0.00405628869016373	0.267326732673267	Difference in genome size	Class A, C, D
						0.00170271715664415	0.356435643564356	Gene class	Class A, C, D
						-0.00105095428362566	0.148514851485149	G+/G+	Class A, C, D
						-0.0575667724200422	0.0099009900990099	Genome 5mer distance	Class A, C, D
						-0.0466847632987717	0.0099009900990099	Genome-gene 5mer distance	Class A, C, D
						-0.0403878085239421	0.0099009900990099	G-/G+	Class A, C, D
						0.0280024639239099	0.0099009900990099	G-/G-	Class A, C, D
						0.0243976775956907	0.0099009900990099	Human	Class A, C, D
						0.0143253687774563	0.0099009900990099	Wastewater	Class A, C, D
						0.00460047899992194	0.0594059405940594	Soil	Class A, C, D
						0.00320558016924145	0.287128712871287	Difference in genome size	Class A, C, D
						0.00262951304080887	0.108910891089109	Water	Class A, C, D
						0.00113833863785904	0.188118811881188	Animal	Class A, C, D
						-0.000120549302714146	0.425742574257426	G+/G+	Class A, C, D
						-0.00126138489611888	0.653465346534653	Gene class	Class A, C, D
						-0.0522355181302317	0.0099009900990099	Genome 5mer distance	Class A, C, D
						-0.045421315902573	0.0099009900990099	Genome-gene 5mer distance	Class A, C, D
						0.0317125419981324	0.0099009900990099	Human	Class A, C, D
						-0.0275447930237548	0.0099009900990099	G-/G+	Class A, C, D
						0.0234008344548528	0.0099009900990099	G-/G-	Class A, C, D
						0.0109514241060637	0.0099009900990099	Wastewater	Class A, C, D
						0.0096043216822551	0.0099009900990099	Water	Class A, C, D
						0.00554827691575837	0.0297029702970297	Animal	Class A, C, D
						-0.00482160908325134	0.207920792079208	Difference in genome size	Class A, C, D
						0.0032675069581069	0.108910891089109	Soil	Class A, C, D
						-0.00167903391386529	0.0792079207920792	G+/G+	Class A, C, D
						-0.00120690918346035	0.524752475247525	Gene class	Class A, C, D
						-0.0521724480882946	0.0099009900990099	Genome 5mer distance	Class A, C, D
						-0.0454482919380627	0.0099009900990099	Genome-gene 5mer distance	Class A, C, D
						-0.0409225165130008	0.0099009900990099	G-/G+	Class A, C, D
						0.0347456939497518	0.0099009900990099	G-/G-	Class A, C, D
						0.0196436971406133	0.0099009900990099	Human	Class A, C, D
						0.0184963413477041	0.0099009900990099	Wastewater	Class A, C, D
						0.00830625183069226	0.0099009900990099	Water	Class A, C, D
						0.00777843490611873	0.0099009900990099	Soil	Class A, C, D
						0.00252595529786261	0.108910891089109	Animal	Class A, C, D
						0.00191618504892294	0.099009900990099	G+/G+	Class A, C, D
						-0.00159028028774882	0.722772277227723	Difference in genome size	Class A, C, D
						-0.00219548992038865	0.801980198019802	Gene class	Class A, C, D
						-0.0491899730368038	0.0099009900990099	Genome 5mer distance	Class A, C, D
						-0.0443265693743408	0.0099009900990099	Genome-gene 5mer distance	Class A, C, D
						0.037939093980606	0.0099009900990099	G-/G-	Class A, C, D
						-0.0369025994695847	0.0099009900990099	G-/G+	Class A, C, D
						0.0252149602655402	0.0099009900990099	Human	Class A, C, D
						0.0134121434845607	0.0099009900990099	Wastewater	Class A, C, D
						0.0106454720558121	0.0198019801980198	Soil	Class A, C, D
						0.00732936876081483	0.0198019801980198	Water	Class A, C, D
						0.00473203638502951	0.0297029702970297	Animal	Class A, C, D
						0.00217758391898169	0.396039603960396	Difference in genome size	Class A, C, D
						-0.000955523549052083	0.158415841584158	G+/G+	Class A, C, D
						-0.00167533260502455	0.693069306930693	Gene class	Class A, C, D
						-0.0427296837831301	0.0099009900990099	Genome 5mer distance	Class A, C, D
						0.0378195063853276	0.0099009900990099	Human	Class A, C, D
						-0.0377745170910908	0.0099009900990099	G-/G+	Class A, C, D
						-0.0375207329777177	0.0099009900990099	Genome-gene 5mer distance	Class A, C, D
						0.0292122933427657	0.0099009900990099	G-/G-	Class A, C, D
						0.0200534779932682	0.0099009900990099	Soil	Class A, C, D
						0.0125112097760474	0.0198019801980198	Difference in genome size	Class A, C, D
						0.00847744328464084	0.0099009900990099	Water	Class A, C, D
						0.00767671120938058	0.0297029702970297	Wastewater	Class A, C, D
						0.00614582050602587	0.0396039603960396	Animal	Class A, C, D
						-0.00329626909135082	0.0396039603960396	G+/G+	Class A, C, D
						2.52736706966861e-05	0.405940594059406	Gene class	Class A, C, D
						-0.0554449103325892	0.0099009900990099	Genome 5mer distance	Class A, C, D
						-0.0469223420265728	0.0099009900990099	Genome-gene 5mer distance	Class A, C, D
						0.038177795800544	0.0099009900990099	G-/G-	Class A, C, D
						-0.0290655769442786	0.0099009900990099	G-/G+	Class A, C, D
						0.0262943478556094	0.0099009900990099	Human	Class A, C, D
						0.0110278728721811	0.0099009900990099	Wastewater	Class A, C, D
						0.00667679170093366	0.118811881188119	Difference in genome size	Class A, C, D
						0.00623768759671372	0.0198019801980198	Soil	Class A, C, D
						0.00393387808791578	0.0099009900990099	Water	Class A, C, D
						-0.00253465883576256	0.0396039603960396	G+/G+	Class A, C, D
						0.0016793184930489	0.138613861386139	Animal	Class A, C, D
						-0.000248917731195976	0.544554455445545	Gene class	Class A, C, D
						-0.0824109949469144	0.0099009900990099	Genome 5mer distance	Class B
						-0.0414346434322253	0.0099009900990099	Genome-gene 5mer distance	Class B
						0.0245618584650348	0.0099009900990099	G-/G-	Class B
						-0.0207207559274887	0.0099009900990099	G-/G+	Class B
						0.0179390109230291	0.0297029702970297	Human	Class B
						0.0174323554513277	0.0099009900990099	Soil	Class B
						-0.0101285607140591	0.188118811881188	Difference in genome size	Class B
						0.00894529655695486	0.0792079207920792	Wastewater	Class B
						0.00327375799253463	0.207920792079208	Water	Class B
						0.00140326709795472	0.316831683168317	Gene class	Class B
						0.000757302209885908	0.346534653465347	Animal	Class B
						-0.000200118225255301	0.544554455445545	G+/G+	Class B
						-0.0806291513429534	0.0099009900990099	Genome 5mer distance	Class B
						0.0378538060530604	0.0099009900990099	G-/G-	Class B
						-0.032856261320784	0.0099009900990099	Difference in genome size	Class B
						-0.0318108607584482	0.0099009900990099	G-/G+	Class B
						0.0154528620480913	0.0099009900990099	Soil	Class B
						-0.0136196031824199	0.0792079207920792	Genome-gene 5mer distance	Class B
						0.00925012304140943	0.0693069306930693	Wastewater	Class B
						0.00663002405432152	0.0891089108910891	Human	Class B
						-0.000153492589405129	0.287128712871287	G+/G+	Class B
						-0.000478322816841884	0.495049504950495	Water	Class B
						-0.000851744098013371	0.485148514851485	Animal	Class B
						-0.00183836604594213	0.663366336633663	Gene class	Class B
						-0.0530716450411245	0.0099009900990099	Genome 5mer distance	Class B
						0.0460570294663533	0.0099009900990099	G-/G-	Class B
						-0.0371369061241538	0.0099009900990099	Difference in genome size	Class B
						-0.0316373800728965	0.0099009900990099	G-/G+	Class B
						0.0217821422930441	0.0099009900990099	Soil	Class B
						-0.0210925844586625	0.0198019801980198	Genome-gene 5mer distance	Class B
						0.00540405143626312	0.128712871287129	Human	Class B
						0.00368844378984389	0.227722772277228	Wastewater	Class B
						0.00332894259660763	0.128712871287129	Animal	Class B
						0.00260878479762416	0.178217821782178	Gene class	Class B
						0.00222867627319371	0.306930693069307	Water	Class B
						-0.000462043242313442	0.257425742574257	G+/G+	Class B
						-0.0523342365346056	0.0099009900990099	Genome 5mer distance	Class B
						0.0356139842398636	0.0099009900990099	Soil	Class B
						0.0332958644952812	0.0099009900990099	G-/G-	Class B
						-0.0307020547759803	0.0099009900990099	G-/G+	Class B
						-0.0277971657562875	0.0198019801980198	Difference in genome size	Class B
						-0.0162867442490507	0.108910891089109	Genome-gene 5mer distance	Class B
						0.00609500408912775	0.0594059405940594	Gene class	Class B
						0.00516209572538253	0.188118811881188	Wastewater	Class B
						0.00421700486725125	0.188118811881188	Human	Class B
						0.00352149717026845	0.118811881188119	Water	Class B
						0.000118425265618403	0.366336633663366	G+/G+	Class B
						-0.000800672805059759	0.455445544554455	Animal	Class B
						-0.0525389383087939	0.0099009900990099	Genome 5mer distance	Class B
						0.0331596104954295	0.0099009900990099	Soil	Class B
						0.026307240401892	0.0099009900990099	G-/G-	Class B
						-0.0238083222437037	0.0099009900990099	G-/G+	Class B
						-0.0191556559011882	0.0792079207920792	Difference in genome size	Class B
						0.00972688537096213	0.118811881188119	Wastewater	Class B
						0.00839535257891031	0.0198019801980198	Human	Class B
						0.00231455444575963	0.396039603960396	Genome-gene 5mer distance	Class B
						0.00207581087188014	0.227722772277228	Animal	Class B
						0.00149269075817256	0.316831683168317	Gene class	Class B
						3.48247764555121e-05	0.415841584158416	G+/G+	Class B
						-0.00186906963836296	0.594059405940594	Water	Class B
						-0.0666343702473497	0.0099009900990099	Genome 5mer distance	Class B
						-0.0441783783163786	0.0099009900990099	G-/G+	Class B
						0.0415533078388494	0.0099009900990099	G-/G-	Class B
						0.0208432193671131	0.0198019801980198	Soil	Class B
						0.00936583008071678	0.227722772277228	Genome-gene 5mer distance	Class B
						-0.00718698389220359	0.257425742574257	Difference in genome size	Class B
						0.00651434468665321	0.0693069306930693	Gene class	Class B
						0.00610270339024386	0.0495049504950495	Water	Class B
						0.00555258475540215	0.138613861386139	Human	Class B
						0.00140352742133004	0.277227722772277	Animal	Class B
						7.97335551602538e-05	0.465346534653465	G+/G+	Class B
						-0.000448176582142049	0.544554455445545	Wastewater	Class B
						-0.0570959875665426	0.0099009900990099	Genome 5mer distance	Class B
						0.0521109999914385	0.0099009900990099	G-/G-	Class B
						-0.0196042059650535	0.0495049504950495	Difference in genome size	Class B
						-0.0195623938318943	0.0099009900990099	G-/G+	Class B
						0.0176895332328799	0.0198019801980198	Soil	Class B
						-0.0149704371203052	0.108910891089109	Genome-gene 5mer distance	Class B
						0.0148635656349681	0.0297029702970297	Wastewater	Class B
						0.0118275064292952	0.0297029702970297	Human	Class B
						0.00436145801773465	0.198019801980198	Animal	Class B
						0.00145489033263528	0.237623762376238	Water	Class B
						-0.000919924569019648	0.217821782178218	G+/G+	Class B
						0.000442290324156351	0.366336633663366	Gene class	Class B
						-0.0570202855790254	0.0099009900990099	Genome 5mer distance	Class B
						0.0388296496078535	0.0099009900990099	G-/G-	Class B
						-0.0351833874294421	0.0099009900990099	G-/G+	Class B
						-0.0187634345752207	0.0396039603960396	Genome-gene 5mer distance	Class B
						-0.0111273389139908	0.158415841584158	Difference in genome size	Class B
						0.00888748625411487	0.0495049504950495	Soil	Class B
						0.00427192770811029	0.198019801980198	Wastewater	Class B
						0.00345336468748479	0.217821782178218	Human	Class B
						0.00135970311508027	0.306930693069307	Water	Class B
						2.74948298822472e-05	0.396039603960396	G+/G+	Class B
						-0.000596816263463888	0.485148514851485	Gene class	Class B
						0.00132905180840568	0.504950495049505	Animal	Class B
						-0.0740348878793608	0.0099009900990099	Genome 5mer distance	Class B
						0.0683314332339719	0.0099009900990099	G-/G-	Class B
						-0.0360872221017624	0.0099009900990099	G-/G+	Class B
						0.0183266479661952	0.0198019801980198	Soil	Class B
						-0.0152489900074342	0.0693069306930693	Difference in genome size	Class B
						0.0130910692220264	0.0297029702970297	Human	Class B
						0.0100463329272013	0.207920792079208	Genome-gene 5mer distance	Class B
						0.00722782138413551	0.148514851485149	Wastewater	Class B
						-0.00351884882224283	0.257425742574257	Water	Class B
						0.00234795327505776	0.217821782178218	Gene class	Class B
						0.00216571650111699	0.237623762376238	Animal	Class B
						-0.00201358651002101	0.138613861386139	G+/G+	Class B
						0.0477658863263416	0.0099009900990099	G-/G-	Class B
						-0.0428191220513918	0.0099009900990099	Genome 5mer distance	Class B
						-0.0242539237908693	0.0396039603960396	Difference in genome size	Class B
						0.0239928140150605	0.0099009900990099	Soil	Class B
						-0.0212926444732165	0.0099009900990099	G-/G+	Class B
						0.00612833916034774	0.257425742574257	Genome-gene 5mer distance	Class B
						0.00327658408301099	0.227722772277228	Human	Class B
						-0.0014285175958649	0.267326732673267	G+/G+	Class B
						0.000407614753613266	0.376237623762376	Animal	Class B
						-0.000175461804787272	0.396039603960396	Gene class	Class B
						-0.00029045673376998	0.435643564356436	Wastewater	Class B
						-0.00225754391502079	0.702970297029703	Water	Class B
						-0.0651730142117154	0.0099009900990099	Genome-gene 5mer distance	Erm
						-0.052568248895728	0.0099009900990099	Genome 5mer distance	Erm
						-0.0320243132550261	0.0099009900990099	G-/G+	Erm
						0.0199788535016117	0.0099009900990099	G+/G+	Erm
						0.0179828140444592	0.0099009900990099	Animal	Erm
						-0.0149375537520624	0.0198019801980198	Difference in genome size	Erm
						0.0138108043989546	0.0198019801980198	Gene class	Erm
						0.00893960799884101	0.0297029702970297	Human	Erm
						0.00821978541725134	0.0099009900990099	G-/G-	Erm
						0.00804313437728768	0.0693069306930693	Wastewater	Erm
						-0.00256420427957601	0.237623762376238	Soil	Erm
						0.00123878738521324	0.277227722772277	Water	Erm
						-0.0426612058626213	0.0099009900990099	Genome 5mer distance	Erm
						-0.0395951788053547	0.0099009900990099	G-/G+	Erm
						-0.0364948713460349	0.0099009900990099	Genome-gene 5mer distance	Erm
						-0.0340991221215545	0.0099009900990099	Difference in genome size	Erm
						0.0179406970450555	0.0099009900990099	G+/G+	Erm
						0.014758393325322	0.0297029702970297	Animal	Erm
						0.00925985504273011	0.0099009900990099	Human	Erm
						0.00593158539065631	0.099009900990099	G-/G-	Erm
						0.00406820407818218	0.237623762376238	Wastewater	Erm
						0.00192329234082642	0.168316831683168	Gene class	Erm
						0.000957589193598398	0.336633663366337	Water	Erm
						-0.000260696707659328	0.405940594059406	Soil	Erm
						-0.063516379074364	0.0099009900990099	G-/G+	Erm
						-0.0624218689328587	0.0099009900990099	Genome 5mer distance	Erm
						-0.0461307369076327	0.0099009900990099	Genome-gene 5mer distance	Erm
						0.0325598412581945	0.0099009900990099	G+/G+	Erm
						0.0248360911372814	0.0099009900990099	Wastewater	Erm
						-0.0245235083031993	0.0198019801980198	Difference in genome size	Erm
						0.014714111978742	0.0099009900990099	Animal	Erm
						0.00805626260171724	0.0495049504950495	G-/G-	Erm
						0.00475164355135993	0.217821782178218	Human	Erm
						-0.00457598552405665	0.0594059405940594	Water	Erm
						0.00378688408679057	0.099009900990099	Gene class	Erm
						-0.00356694553220983	0.158415841584158	Soil	Erm
						-0.0710013718427322	0.0099009900990099	Genome-gene 5mer distance	Erm
						-0.0434783392833064	0.0099009900990099	G-/G+	Erm
						0.0338180384290862	0.0099009900990099	G+/G+	Erm
						-0.0303165545868004	0.0099009900990099	Genome 5mer distance	Erm
						0.0229117441752077	0.0099009900990099	Wastewater	Erm
						-0.0153292203364969	0.0495049504950495	Difference in genome size	Erm
						0.0146207366974548	0.0099009900990099	Human	Erm
						0.0124086280980248	0.0297029702970297	Animal	Erm
						-0.00502258452232809	0.0693069306930693	Soil	Erm
						0.00435071774897573	0.099009900990099	G-/G-	Erm
						0.00179959803760949	0.158415841584158	Water	Erm
						0.00114350382242432	0.227722772277228	Gene class	Erm
						-0.0582915887655976	0.0099009900990099	Genome 5mer distance	Erm
						-0.0405344370678833	0.0099009900990099	Genome-gene 5mer distance	Erm
						-0.0364332931937725	0.0099009900990099	G-/G+	Erm
						0.0358617192174977	0.0099009900990099	Gene class	Erm
						-0.0294295723559805	0.0099009900990099	Difference in genome size	Erm
						0.0290365924285888	0.0099009900990099	G+/G+	Erm
						-0.0113054606646423	0.0396039603960396	Wastewater	Erm
						0.0084594427464862	0.0297029702970297	G-/G-	Erm
						0.00757556094894456	0.0396039603960396	Animal	Erm
						-0.00410034420156967	0.188118811881188	Human	Erm
						-0.00225300892674844	0.148514851485149	Soil	Erm
						-0.000225244432760896	0.514851485148515	Water	Erm
						-0.0699281566223156	0.0099009900990099	Genome 5mer distance	Erm
						-0.0517819941326779	0.0099009900990099	Genome-gene 5mer distance	Erm
						0.0320152516295035	0.0099009900990099	Human	Erm
						0.0319707175698587	0.0099009900990099	Animal	Erm
						-0.0296516267116791	0.0099009900990099	G-/G+	Erm
						0.0274307835753436	0.0099009900990099	G+/G+	Erm
						-0.0270386194058849	0.0297029702970297	Difference in genome size	Erm
						0.00995080499563468	0.0594059405940594	Wastewater	Erm
						-0.00688722046734548	0.0396039603960396	G-/G-	Erm
						0.00396486755830143	0.108910891089109	Gene class	Erm
						-0.00249606155031075	0.188118811881188	Soil	Erm
						0.000847926299852772	0.207920792079208	Water	Erm
						-0.0639210677891824	0.0099009900990099	Genome-gene 5mer distance	Erm
						0.0484723099704896	0.0099009900990099	G+/G+	Erm
						-0.0449609059118632	0.0099009900990099	G-/G+	Erm
						-0.041351002037948	0.0099009900990099	Genome 5mer distance	Erm
						0.0264484508124425	0.0198019801980198	Wastewater	Erm
						-0.0107829209226282	0.138613861386139	Difference in genome size	Erm
						0.0104775931196673	0.0198019801980198	G-/G-	Erm
						0.00904341406012064	0.0792079207920792	Animal	Erm
						0.00495866754457774	0.0792079207920792	Gene class	Erm
						0.00298984833348802	0.287128712871287	Human	Erm
						-0.00129491070710238	0.386138613861386	Soil	Erm
						0.000518115076800264	0.297029702970297	Water	Erm
						-0.0593721914462416	0.0099009900990099	Genome-gene 5mer distance	Erm
						-0.0377746987016554	0.0099009900990099	Genome 5mer distance	Erm
						0.0245543364613892	0.0099009900990099	Gene class	Erm
						0.0234386377912154	0.0099009900990099	G+/G+	Erm
						-0.0230064783464874	0.0099009900990099	G-/G+	Erm
						0.0147935366535473	0.0099009900990099	Wastewater	Erm
						0.0147869284262335	0.0297029702970297	Human	Erm
						0.0129134876775424	0.0297029702970297	Animal	Erm
						-0.0125056570875796	0.099009900990099	Difference in genome size	Erm
						0.00412990439555918	0.108910891089109	G-/G-	Erm
						-0.000782602339550331	0.405940594059406	Soil	Erm
						-0.000277753109841756	0.405940594059406	Water	Erm
						-0.0650553641723136	0.0099009900990099	Genome-gene 5mer distance	Erm
						-0.0507921969908999	0.0099009900990099	G-/G+	Erm
						-0.0482207895224865	0.0099009900990099	Genome 5mer distance	Erm
						0.0354564333852299	0.0099009900990099	G+/G+	Erm
						0.0240637523362228	0.0099009900990099	Gene class	Erm
						-0.0209698049118202	0.0198019801980198	Difference in genome size	Erm
						0.0119415632839527	0.0099009900990099	Animal	Erm
						0.0109731782913902	0.0495049504950495	Wastewater	Erm
						0.00625026814059483	0.108910891089109	Human	Erm
						-0.00283782701132588	0.148514851485149	Soil	Erm
						0.00275204539711037	0.148514851485149	G-/G-	Erm
						-0.000634184754523671	0.267326732673267	Water	Erm
						0.051600749642116	0.0099009900990099	G+/G+	Erm
						-0.047646472816968	0.0099009900990099	G-/G+	Erm
						-0.0422433399827278	0.0099009900990099	Genome-gene 5mer distance	Erm
						-0.0343151864977461	0.0099009900990099	Genome 5mer distance	Erm
						-0.0139272680361668	0.0594059405940594	Difference in genome size	Erm
						0.0122359444599263	0.0099009900990099	Gene class	Erm
						0.0102815535891584	0.0693069306930693	Wastewater	Erm
						0.00753020645231305	0.0792079207920792	Animal	Erm
						0.00728270579145316	0.0297029702970297	G-/G-	Erm
						-0.00444355261868284	0.128712871287129	Soil	Erm
						-0.00385689548708322	0.198019801980198	Human	Erm
						0.000317565332329805	0.564356435643564	Water	Erm
						-0.108001602981927	0.0099009900990099	Genome-gene 5mer distance	Tet efflux
						-0.0582982363474329	0.0099009900990099	G-/G+	Tet efflux
						0.0284456514070226	0.0099009900990099	G-/G-	Tet efflux
						-0.0143392461126307	0.0396039603960396	Genome 5mer distance	Tet efflux
						-0.0105172726654685	0.0297029702970297	Soil	Tet efflux
						0.0090624845406521	0.0198019801980198	Water	Tet efflux
						0.00686592989579508	0.0693069306930693	Human	Tet efflux
						0.00681811118257537	0.128712871287129	Animal	Tet efflux
						0.00467035259432239	0.178217821782178	Wastewater	Tet efflux
						0.000591764971863491	0.168316831683168	G+/G+	Tet efflux
						0	1	Gene class	Tet efflux
						-0.00177632831201625	0.564356435643564	Difference in genome size	Tet efflux
						-0.125184796652586	0.0099009900990099	Genome-gene 5mer distance	Tet efflux
						0.0215823557986291	0.0099009900990099	Human	Tet efflux
						-0.0168511135867606	0.0099009900990099	G-/G+	Tet efflux
						-0.0145561898262389	0.0396039603960396	Genome 5mer distance	Tet efflux
						0.0128631656715066	0.0198019801980198	G-/G-	Tet efflux
						0.009191438771104	0.0198019801980198	Water	Tet efflux
						0.00628026810947975	0.0396039603960396	Soil	Tet efflux
						0.00301978408896198	0.158415841584158	Animal	Tet efflux
						0.00154552021794309	0.0792079207920792	G+/G+	Tet efflux
						3.13414908904587e-05	0.425742574257426	Wastewater	Tet efflux
						0	1	Gene class	Tet efflux
						0.00396368419382564	0.594059405940594	Difference in genome size	Tet efflux
						-0.145837276240972	0.0099009900990099	Genome-gene 5mer distance	Tet efflux
						-0.0362937385103257	0.0099009900990099	G-/G+	Tet efflux
						0.0170680099745532	0.0099009900990099	G-/G-	Tet efflux
						0.0117386567779192	0.0297029702970297	Human	Tet efflux
						-0.011701886860886	0.0693069306930693	Genome 5mer distance	Tet efflux
						0.0114751668970253	0.0099009900990099	Water	Tet efflux
						0.00927758682922239	0.0693069306930693	Wastewater	Tet efflux
						0.00495370743128397	0.0891089108910891	Soil	Tet efflux
						0.00393131884584684	0.138613861386139	Animal	Tet efflux
						-0.00373596842394679	0.217821782178218	Difference in genome size	Tet efflux
						0.000593747603786454	0.297029702970297	G+/G+	Tet efflux
						0	1	Gene class	Tet efflux
						-0.125073496393	0.0099009900990099	Genome-gene 5mer distance	Tet efflux
						-0.0329050357806073	0.0099009900990099	G-/G+	Tet efflux
						-0.0213783299981919	0.0099009900990099	Genome 5mer distance	Tet efflux
						0.0173206646338147	0.0099009900990099	G-/G-	Tet efflux
						0.00650802280294444	0.0891089108910891	Human	Tet efflux
						0.00575289772261505	0.0594059405940594	Animal	Tet efflux
						0.00439987594614343	0.128712871287129	Wastewater	Tet efflux
						0.00270946237041858	0.0891089108910891	Water	Tet efflux
						-0.001288837813656	0.356435643564356	Soil	Tet efflux
						0.00125400889176013	0.336633663366337	Difference in genome size	Tet efflux
						0.000972310579811195	0.138613861386139	G+/G+	Tet efflux
						0	1	Gene class	Tet efflux
						-0.131427136811255	0.0099009900990099	Genome-gene 5mer distance	Tet efflux
						-0.0333956711205134	0.0099009900990099	Genome 5mer distance	Tet efflux
						-0.0182406244294079	0.0099009900990099	G-/G+	Tet efflux
						0.015648087308599	0.0297029702970297	Human	Tet efflux
						0.0110376148412289	0.0099009900990099	G-/G-	Tet efflux
						0.00816929073830489	0.0297029702970297	Animal	Tet efflux
						0.00264871444558515	0.118811881188119	Water	Tet efflux
						0.000673164215857624	0.425742574257426	Wastewater	Tet efflux
						0.000329720112093003	0.198019801980198	G+/G+	Tet efflux
						0.000142889716498509	0.316831683168317	Soil	Tet efflux
						0	1	Gene class	Tet efflux
						-0.00145024440819364	0.544554455445545	Difference in genome size	Tet efflux
						-0.0877152170043464	0.0099009900990099	Genome-gene 5mer distance	Tet efflux
						-0.0333924193868278	0.0099009900990099	G-/G+	Tet efflux
						-0.0245062486747103	0.0099009900990099	Genome 5mer distance	Tet efflux
						0.0185836830992639	0.0099009900990099	G-/G-	Tet efflux
						0.0162817370506966	0.0099009900990099	Human	Tet efflux
						-0.0128739610244701	0.0594059405940594	Difference in genome size	Tet efflux
						0.0109829794347474	0.0396039603960396	Animal	Tet efflux
						0.00603557678990833	0.0297029702970297	Water	Tet efflux
						0.0029750439563802	0.267326732673267	Wastewater	Tet efflux
						-0.00142140581713298	0.267326732673267	Soil	Tet efflux
						0.000513807923814343	0.247524752475248	G+/G+	Tet efflux
						0	1	Gene class	Tet efflux
						-0.12899245736563	0.0099009900990099	Genome-gene 5mer distance	Tet efflux
						-0.0241277821596595	0.0099009900990099	G-/G+	Tet efflux
						-0.0230738054551843	0.0099009900990099	Genome 5mer distance	Tet efflux
						0.0142840284181676	0.0099009900990099	Human	Tet efflux
						0.0106461996961341	0.0297029702970297	G-/G-	Tet efflux
						0.00680706845276238	0.0495049504950495	Animal	Tet efflux
						0.00525974139129247	0.198019801980198	Wastewater	Tet efflux
						0.00292180628812004	0.237623762376238	Soil	Tet efflux
						-0.00227783051063013	0.495049504950495	Difference in genome size	Tet efflux
						0.00145105521344103	0.326732673267327	Water	Tet efflux
						0.000219646544094579	0.366336633663366	G+/G+	Tet efflux
						0	1	Gene class	Tet efflux
						-0.133560543096274	0.0099009900990099	Genome-gene 5mer distance	Tet efflux
						-0.0482584339520588	0.0099009900990099	G-/G+	Tet efflux
						-0.0269185657306823	0.0099009900990099	Genome 5mer distance	Tet efflux
						0.0209529967285164	0.0099009900990099	G-/G-	Tet efflux
						0.0130329356770169	0.0198019801980198	Wastewater	Tet efflux
						0.00454765068993595	0.257425742574257	Difference in genome size	Tet efflux
						0.00337045460225992	0.118811881188119	Water	Tet efflux
						0.00326541501475503	0.207920792079208	Animal	Tet efflux
						0.00317001906924231	0.247524752475248	Human	Tet efflux
						0.0025173316237083	0.207920792079208	Soil	Tet efflux
						0.0013705727114286	0.0792079207920792	G+/G+	Tet efflux
						0	1	Gene class	Tet efflux
						-0.116246633974787	0.0099009900990099	Genome-gene 5mer distance	Tet efflux
						-0.0426807253990337	0.0099009900990099	G-/G+	Tet efflux
						0.0228675390806341	0.0099009900990099	G-/G-	Tet efflux
						-0.0200138715711129	0.0297029702970297	Genome 5mer distance	Tet efflux
						0.0148759904354193	0.0297029702970297	Human	Tet efflux
						0.00979625550643418	0.0297029702970297	Water	Tet efflux
						0.00419284662213182	0.148514851485149	Animal	Tet efflux
						0.00106543328693436	0.158415841584158	G+/G+	Tet efflux
						0.000902747007291714	0.445544554455446	Soil	Tet efflux
						3.2143107474611e-05	0.504950495049505	Wastewater	Tet efflux
						0	1	Gene class	Tet efflux
						-0.00467341506356354	0.782178217821782	Difference in genome size	Tet efflux
						-0.149296608352868	0.0099009900990099	Genome-gene 5mer distance	Tet efflux
						-0.0379333412165221	0.0099009900990099	Genome 5mer distance	Tet efflux
						-0.037157769015067	0.0099009900990099	G-/G+	Tet efflux
						0.0272760370706881	0.0099009900990099	G-/G-	Tet efflux
						0.00924411552113647	0.0594059405940594	Human	Tet efflux
						0.00518372632933769	0.0891089108910891	Soil	Tet efflux
						0.00403722250616871	0.0891089108910891	Water	Tet efflux
						0.0034209840360265	0.178217821782178	Animal	Tet efflux
						0.00173537515487071	0.326732673267327	Wastewater	Tet efflux
						0.000172365007839852	0.257425742574257	G+/G+	Tet efflux
						0	1	Gene class	Tet efflux
						0.000773285605676004	0.584158415841584	Difference in genome size	Tet efflux
						-0.0887691755467257	0.0099009900990099	Genome-gene 5mer distance	Tet RPG
						0.0508266641726569	0.0099009900990099	G+/G+	Tet RPG
						-0.0476633706292967	0.0099009900990099	Genome 5mer distance	Tet RPG
						-0.0307645011516927	0.0099009900990099	G-/G+	Tet RPG
						0.0228206072622431	0.0099009900990099	Human	Tet RPG
						-0.0207456951877103	0.0297029702970297	Difference in genome size	Tet RPG
						0.0084090727844909	0.118811881188119	Wastewater	Tet RPG
						0.00281612075480219	0.178217821782178	Soil	Tet RPG
						0.00267103029690853	0.138613861386139	Water	Tet RPG
						0.00189814076596667	0.257425742574257	Animal	Tet RPG
						0.000505682695809758	0.386138613861386	G-/G-	Tet RPG
						0	1	Gene class	Tet RPG
						-0.066645579576937	0.0099009900990099	Genome-gene 5mer distance	Tet RPG
						-0.0462894867784468	0.0099009900990099	G-/G+	Tet RPG
						-0.0387811961682201	0.0099009900990099	Difference in genome size	Tet RPG
						-0.03710999353776	0.0099009900990099	Genome 5mer distance	Tet RPG
						0.0319082405563294	0.0099009900990099	G+/G+	Tet RPG
						0.0197533642553064	0.0099009900990099	Human	Tet RPG
						0.0140903064168557	0.0198019801980198	Wastewater	Tet RPG
						0.00173986992730885	0.158415841584158	G-/G-	Tet RPG
						0.00173067681401955	0.217821782178218	Soil	Tet RPG
						0.00159762256973799	0.247524752475248	Water	Tet RPG
						0.000203537015730775	0.435643564356436	Animal	Tet RPG
						0	1	Gene class	Tet RPG
						-0.0645337475293638	0.0099009900990099	Genome 5mer distance	Tet RPG
						-0.0618808556019613	0.0099009900990099	Genome-gene 5mer distance	Tet RPG
						0.0415278124764306	0.0099009900990099	G+/G+	Tet RPG
						-0.0398496030324968	0.0099009900990099	G-/G+	Tet RPG
						-0.0195227167909904	0.0297029702970297	Difference in genome size	Tet RPG
						0.0185292292007905	0.0099009900990099	Human	Tet RPG
						0.00387026304960593	0.198019801980198	Soil	Tet RPG
						0.00334472022009555	0.158415841584158	Animal	Tet RPG
						0.00283265149999462	0.356435643564356	Wastewater	Tet RPG
						0.00131714200229313	0.207920792079208	G-/G-	Tet RPG
						0	1	Gene class	Tet RPG
						-0.000642105040714484	0.584158415841584	Water	Tet RPG
						0.0779657040574004	0.0099009900990099	G+/G+	Tet RPG
						-0.0740234304037824	0.0099009900990099	Genome-gene 5mer distance	Tet RPG
						-0.0623528514572547	0.0099009900990099	Genome 5mer distance	Tet RPG
						-0.0463632879127025	0.0099009900990099	G-/G+	Tet RPG
						-0.0257008987134909	0.0099009900990099	Difference in genome size	Tet RPG
						0.0141240278227688	0.0099009900990099	Human	Tet RPG
						0.00616852359888879	0.178217821782178	Wastewater	Tet RPG
						0.00344976129234456	0.099009900990099	Water	Tet RPG
						0.00300405184652702	0.118811881188119	G-/G-	Tet RPG
						0.00222721428221801	0.336633663366337	Animal	Tet RPG
						0.000856265378008284	0.306930693069307	Soil	Tet RPG
						0	1	Gene class	Tet RPG
						-0.0782439954635868	0.0099009900990099	Genome-gene 5mer distance	Tet RPG
						-0.0559503699474516	0.0099009900990099	Genome 5mer distance	Tet RPG
						0.0467398171486949	0.0099009900990099	G+/G+	Tet RPG
						-0.029102055517429	0.0099009900990099	G-/G+	Tet RPG
						-0.0174517479763254	0.0297029702970297	Difference in genome size	Tet RPG
						0.0166090161209966	0.0099009900990099	Human	Tet RPG
						0.00634625964519567	0.128712871287129	Wastewater	Tet RPG
						0.00345476307828279	0.188118811881188	Soil	Tet RPG
						0.00115284883854623	0.415841584158416	Animal	Tet RPG
						0.000812710736055157	0.267326732673267	G-/G-	Tet RPG
						0.000396053615701805	0.415841584158416	Water	Tet RPG
						0	1	Gene class	Tet RPG
						-0.101559377187711	0.0099009900990099	Genome-gene 5mer distance	Tet RPG
						-0.0511663941084324	0.0099009900990099	Difference in genome size	Tet RPG
						-0.036651059784232	0.0099009900990099	Genome 5mer distance	Tet RPG
						0.0345982377026232	0.0099009900990099	G+/G+	Tet RPG
						-0.0282096860786461	0.0099009900990099	G-/G+	Tet RPG
						0.0191601471533315	0.0099009900990099	Human	Tet RPG
						0.0150072780014658	0.0099009900990099	Animal	Tet RPG
						0.0100995880375431	0.0297029702970297	Wastewater	Tet RPG
						0.00612955324429684	0.0495049504950495	Soil	Tet RPG
						0.00181888315002828	0.188118811881188	Water	Tet RPG
						0.00108994176334998	0.267326732673267	G-/G-	Tet RPG
						0	1	Gene class	Tet RPG
						-0.0935476579511142	0.0099009900990099	Genome-gene 5mer distance	Tet RPG
						-0.0554024103118032	0.0099009900990099	Genome 5mer distance	Tet RPG
						-0.0397570438357358	0.0099009900990099	G-/G+	Tet RPG
						0.0370339296517338	0.0099009900990099	G+/G+	Tet RPG
						0.0234253521625306	0.0099009900990099	Human	Tet RPG
						-0.0206193569992888	0.0198019801980198	Difference in genome size	Tet RPG
						0.00683532425507124	0.168316831683168	Wastewater	Tet RPG
						0.00406432497580158	0.158415841584158	Animal	Tet RPG
						-0.00263531061811941	0.237623762376238	Soil	Tet RPG
						0.00177349583515806	0.178217821782178	G-/G-	Tet RPG
						0.000518423120127205	0.346534653465347	Water	Tet RPG
						0	1	Gene class	Tet RPG
						-0.0915684625081582	0.0099009900990099	Genome-gene 5mer distance	Tet RPG
						-0.0619672430101859	0.0099009900990099	G-/G+	Tet RPG
						0.054902119473827	0.0099009900990099	G+/G+	Tet RPG
						-0.0461823085727407	0.0099009900990099	Genome 5mer distance	Tet RPG
						-0.031618481653483	0.0099009900990099	Difference in genome size	Tet RPG
						0.00902933907603862	0.0693069306930693	Wastewater	Tet RPG
						0.00864135757636932	0.0594059405940594	Human	Tet RPG
						0.00320203124827641	0.207920792079208	Soil	Tet RPG
						0.00244923776350876	0.158415841584158	Animal	Tet RPG
						0.000804667639986948	0.316831683168317	Water	Tet RPG
						0.000305779074733745	0.415841584158416	G-/G-	Tet RPG
						0	1	Gene class	Tet RPG
						-0.0678120769295539	0.0099009900990099	Genome-gene 5mer distance	Tet RPG
						0.0443398307774338	0.0099009900990099	G+/G+	Tet RPG
						-0.0326522362366181	0.0099009900990099	G-/G+	Tet RPG
						-0.0313316966491587	0.0099009900990099	Difference in genome size	Tet RPG
						-0.027895100365895	0.0099009900990099	Genome 5mer distance	Tet RPG
						0.0210830434260884	0.0099009900990099	Human	Tet RPG
						0.00970784455835621	0.0495049504950495	Wastewater	Tet RPG
						0.00608596812647392	0.0693069306930693	Animal	Tet RPG
						-0.00225310989785481	0.227722772277228	Soil	Tet RPG
						0.00151767132349536	0.207920792079208	G-/G-	Tet RPG
						0.00148948956592577	0.158415841584158	Water	Tet RPG
						0	1	Gene class	Tet RPG
						-0.0674924485684925	0.0099009900990099	Genome-gene 5mer distance	Tet RPG
						-0.0478696943391648	0.0099009900990099	Genome 5mer distance	Tet RPG
						0.0451499889877126	0.0099009900990099	G+/G+	Tet RPG
						-0.0332522672405488	0.0099009900990099	G-/G+	Tet RPG
						-0.021428055632542	0.0198019801980198	Difference in genome size	Tet RPG
						0.0201201109235561	0.0099009900990099	Human	Tet RPG
						0.0112395375711851	0.0495049504950495	Wastewater	Tet RPG
						0.00491808817239036	0.108910891089109	Animal	Tet RPG
						0.00364582655980211	0.138613861386139	Soil	Tet RPG
						0.00103863724567016	0.188118811881188	G-/G-	Tet RPG
						0.000338931624246588	0.316831683168317	Water	Tet RPG
						0	1	Gene class	Tet RPG

## Sheet: Figure 4a
Line graph			Boxplots
Genome_5mer_distance	Partial_dependence		Taxonomic.difference	Genome_5mer_distance	Transfer
0.00485033324330294	0.406961650082445		Order	0.00845361111227929	Observed
0.00616933409735515	0.406961650082445		Order	0.0103936501716247	Observed
0.00748833495140735	0.44804823120758		Phylum	0.0142175494854115	Observed
0.00880733580545956	0.408949095920231		Order	0.0100439642629996	Observed
0.0101263366595118	0.432792294214428		Class	0.01729095119815	Observed
0.011445337513564	0.38749257592705		Order	0.0105542642073483	Observed
0.0127643383676162	0.416229807071774		Order	0.0121079330800625	Observed
0.0140833392216684	0.359466483818734		Order	0.015844212870866	Observed
0.0154023400757206	0.369194214540681		Order	0.0134724481018596	Observed
0.0167213409297728	0.355048440418591		Order	0.0250063336031276	Observed
0.018040341783825	0.291732945293933		Order	0.0336674379927825	Observed
0.0193593426378772	0.218942113456302		Order	0.0212975786776045	Observed
0.0206783434919294	0.22450488547533		Order	0.0431000016202423	Observed
0.0219973443459816	0.120668004989054		Class	0.0263805041065547	Observed
0.0233163452000338	0.0866944947266236		Class	0.010905188754207	Observed
0.024635346054086	0.0593161112308651		Order	0.024753285536003	Observed
0.0259543469081382	-0.0256334146443542		Order	0.0216361241829521	Observed
0.0272733477621904	-0.0619464160107575		Phylum	0.0491283797283849	Observed
0.0285923486162426	-0.209809576242198		Class	0.0127612012771808	Observed
0.0299113494702949	-0.197450298113529		Class	0.0117694065825283	Observed
0.0312303503243471	-0.126520931804387		Order	0.0169501318148742	Observed
0.0325493511783993	-0.0928553822639132		Class	0.0101023321497951	Observed
0.0338683520324515	-0.110742246732988		Order	0.0240185153897879	Observed
0.0351873528865037	-0.189057254587282		Order	0.0273013104622396	Observed
0.0365063537405559	-0.285669814858422		Order	0.0109125087440412	Observed
0.0378253545946081	-0.277066652098141		Class	0.0190775424766219	Observed
0.0391443554486603	-0.191825855847765		Class	0.0125140740652786	Observed
0.0404633563027125	-0.139376884883177		Class	0.0231738192552253	Observed
0.0417823571567647	-0.132992660578239		Order	0.0105174440935295	Observed
0.0431013580108169	-0.101826306029421		Order	0.0134587358184458	Observed
0.0444203588648691	-0.44465683469922		Order	0.0102167262757614	Observed
0.0457393597189213	-0.388941846152718		Order	0.0248059976766611	Observed
0.0470583605729735	-0.440401207957062		Order	0.0168951142408285	Observed
0.0483773614270257	-0.522795498300573		Order	0.0071506111744812	Observed
0.0496963622810779	-0.475137048076729		Order	0.014043455472192	Observed
0.0510153631351302	-0.401122230307465		Order	0.0337219395564255	Observed
0.0523343639891824	-0.511177822609038		Order	0.0149340847001932	Observed
0.0536533648432346	-0.504150597844632		Order	0.0333875115757511	Observed
0.0549723656972868	-0.477204787404317		Order	0.0230089663728953	Observed
0.056291366551339	-0.510360038844131		Order	0.0258413298576728	Observed
0.0576103674053912	-0.47757496974895		Class	0.0222234944948707	Observed
0.0589293682594434	-0.480925398253002		Order	0.0200669898926519	Observed
0.0602483691134956	-0.487137761644267		Order	0.0105986321161121	Observed
0.0615673699675478	-0.489376130643952		Order	0.0157544522426084	Observed
0.0628863708216	-0.489225040264329		Order	0.0237738088994466	Observed
0.0642053716756522	-0.428460988168685		Order	0.0226960611256228	Observed
0.0655243725297044	-0.353581256916441		Order	0.042806226413545	Observed
0.0668433733837566	-0.305557823777954		Order	0.0138531967097198	Observed
0.0681623742378088	-0.202973568463958		Order	0.0154822415329387	Observed
0.069481375091861	-0.198287476818339		Order	0.0327325739089559	Observed
0.0708003759459132	-0.162549145697543		Phylum	0.0318735470863669	Observed
			Phylum	0.0125092406385142	Observed
			Phylum	0.0502274170776698	Observed
			Phylum	0.0253054023031895	Observed
			Phylum	0.031668170411415	Observed
			Phylum	0.0124075369010151	Observed
			Phylum	0.0176547924695972	Observed
			Order	0.0115370171570155	Observed
			Phylum	0.0486623418446949	Observed
			Phylum	0.0256917824590215	Observed
			Phylum	0.0437866362797004	Observed
			Order	0.0153986950976592	Observed
			Phylum	0.0213248894790031	Observed
			Phylum	0.0311888405392255	Observed
			Order	0.0190241417524125	Observed
			Order	0.034681279711573	Observed
			Order	0.0205622668963017	Observed
			Order	0.0166507640909319	Observed
			Order	0.0265796712286015	Observed
			Order	0.0433823493658276	Observed
			Order	0.0196023969693751	Observed
			Phylum	0.0299959905681554	Observed
			Class	0.0338986482694057	Observed
			Class	0.013161825080922	Observed
			Class	0.0235395133486776	Observed
			Order	0.00964510882792071	Observed
			Order	0.0100176701918559	Observed
			Order	0.0123893014853785	Observed
			Class	0.0278822774566546	Observed
			Phylum	0.0216004728832582	Observed
			Order	0.015446372334344	Observed
			Order	0.00963888060007003	Observed
			Order	0.0147076962294491	Observed
			Class	0.0137122494275976	Observed
			Order	0.0155145357703154	Observed
			Class	0.0250918531805629	Observed
			Phylum	0.0170943746920544	Observed
			Order	0.020917880355604	Observed
			Order	0.00955510019449988	Observed
			Order	0.00916684338681391	Observed
			Order	0.00999214970459557	Observed
			Order	0.0117833200091644	Observed
			Phylum	0.0196796578294399	Observed
			Class	0.0238298242583044	Observed
			Class	0.0202442547202819	Observed
			Class	0.0286574362066654	Observed
			Class	0.0159297317672321	Observed
			Order	0.0197162610910731	Observed
			Order	0.0224948410666669	Observed
			Order	0.0238676979075425	Observed
			Order	0.0426163618286133	Observed
			Class	0.0196938226286133	Observed
			Class	0.0384104648967485	Observed
			Class	0.0126868083555666	Observed
			Order	0.0232983422856412	Observed
			Order	0.0220327809116877	Observed
			Order	0.0417915477964607	Observed
			Phylum	0.0119729204071034	Observed
			Phylum	0.0208420847007434	Observed
			Phylum	0.0394959834897725	Observed
			Phylum	0.0126108630321601	Observed
			Class	0.0256683706811522	Observed
			Class	0.0128252849808414	Observed
			Class	0.0181362058283682	Observed
			Class	0.0191433402066197	Observed
			Class	0.0233522089855255	Observed
			Class	0.0256433708040019	Observed
			Class	0.0435167470406979	Observed
			Class	0.0142335851877407	Observed
			Class	0.0234450661863773	Observed
			Class	0.0231085827509307	Observed
			Order	0.0167943464938566	Observed
			Class	0.0413835642864956	Observed
			Order	0.0242437399771942	Observed
			Class	0.0311107628084243	Observed
			Order	0.0250717226726105	Observed
			Order	0.0319388493329529	Observed
			Order	0.0210595731829749	Observed
			Class	0.0199171989594458	Observed
			Order	0.00652729135668169	Observed
			Order	0.015764992091831	Observed
			Order	0.0348051207658566	Observed
			Order	0.0126780599634762	Observed
			Order	0.0420360222472068	Observed
			Order	0.0437548935659036	Observed
			Order	0.00973763922395972	Observed
			Order	0.0164761017128927	Observed
			Order	0.0139893048262864	Observed
			Order	0.0325556161009426	Observed
			Order	0.0261245489737841	Observed
			Order	0.0133515255704872	Observed
			Order	0.0207903401841091	Observed
			Order	0.0222576854087839	Observed
			Order	0.024725664024337	Observed
			Order	0.0432098181313727	Observed
			Order	0.0178383259471775	Observed
			Order	0.0230315901083731	Observed
			Order	0.0111849529907655	Observed
			Order	0.0100915032243324	Observed
			Order	0.0135060322599191	Observed
			Order	0.0240217272242339	Observed
			Order	0.0177486310528226	Observed
			Order	0.0228571299590504	Observed
			Order	0.0177729060458757	Observed
			Phylum	0.0304650305187709	Observed
			Order	0.0147456739201947	Observed
			Order	0.0169918731777602	Observed
			Order	0.0195951982410966	Observed
			Order	0.0250397321041215	Observed
			Order	0.0407298987299626	Observed
			Order	0.0252071208217198	Observed
			Order	0.0411169239228625	Observed
			Order	0.0101993474601101	Observed
			Order	0.0290876917747947	Observed
			Order	0.0432887254148026	Observed
			Order	0.0151781043716633	Observed
			Phylum	0.0177113313760306	Observed
			Order	0.0170547915381515	Observed
			Order	0.0131716391529232	Observed
			Order	0.0170464280588957	Observed
			Order	0.0207043391009372	Observed
			Order	0.0136777643391037	Observed
			Order	0.0343806972162495	Observed
			Order	0.0283307035365825	Observed
			Order	0.0130760072868601	Observed
			Order	0.0166084583020738	Observed
			Order	0.040348226709502	Observed
			Order	0.0210420433893588	Observed
			Order	0.0144279680041428	Observed
			Order	0.0218745661648194	Observed
			Order	0.0148294308705475	Observed
			Order	0.0352697403623869	Observed
			Order	0.0270718627321498	Observed
			Order	0.0116560176531501	Observed
			Order	0.0158307612815531	Observed
			Order	0.0387717673914606	Observed
			Order	0.0186572433201727	Observed
			Order	0.0295461262349588	Observed
			Order	0.0181776921780214	Observed
			Order	0.0438597360283447	Observed
			Class	0.0125163160105785	Observed
			Class	0.0178751607744193	Observed
			Class	0.0369773359221096	Observed
			Class	0.028131770596776	Observed
			Order	0.0142622742225886	Observed
			Order	0.0320666232996133	Observed
			Order	0.0236221158322982	Observed
			Order	0.0223679058544113	Observed
			Order	0.0146404336081819	Observed
			Order	0.0137474427604035	Observed
			Class	0.0121578216856242	Observed
			Class	0.0214019569769711	Observed
			Order	0.026714658318492	Observed
			Order	0.0140803621877995	Observed
			Order	0.0166478356780102	Observed
			Order	0.0206531623299335	Observed
			Class	0.00940250135668079	Observed
			Order	0.0426220669723714	Observed
			Order	0.0418789074063788	Observed
			Phylum	0.0247684061399228	Observed
			Phylum	0.0139557847185217	Observed
			Order	0.0270102817786848	Observed
			Class	0.0143489765628774	Observed
			Class	0.0166109321821193	Observed
			Class	0.0160591607352478	Observed
			Class	0.0168750322568821	Observed
			Class	0.0114984472531239	Observed
			Class	0.0105723488283017	Observed
			Class	0.0207239092424525	Observed
			Order	0.0145807381500367	Observed
			Order	0.0166506394809317	Observed
			Order	0.0208921393719713	Observed
			Order	0.0190637912784261	Observed
			Class	0.0145187865402883	Observed
			Class	0.0118436353616364	Observed
			Order	0.0206710192380534	Observed
			Order	0.00856560174927329	Observed
			Class	0.00978456773047056	Observed
			Order	0.0146480927045897	Observed
			Class	0.015240981902282	Observed
			Class	0.0139864521439823	Observed
			Class	0.0131283802359795	Observed
			Order	0.0217675828775082	Observed
			Order	0.0129555996661128	Observed
			Order	0.0225256309375252	Observed
			Order	0.0273368560609287	Observed
			Order	0.0189693005945232	Observed
			Order	0.0136811572481019	Observed
			Order	0.0109159845193834	Observed
			Order	0.0159982901276264	Observed
			Phylum	0.0123987843305797	Observed
			Phylum	0.0130894073852276	Observed
			Phylum	0.0139017163462475	Observed
			Order	0.0188169554741377	Observed
			Order	0.0116499812704819	Observed
			Order	0.0309683387192531	Observed
			Order	0.0279572153215316	Observed
			Order	0.0198682228469193	Observed
			Order	0.0272837644344555	Observed
			Phylum	0.0128608805224181	Observed
			Order	0.0096693518368654	Observed
			Phylum	0.0305912942989433	Observed
			Class	0.00963019781662832	Observed
			Phylum	0.0191902926932034	Observed
			Phylum	0.0172235069477263	Observed
			Order	0.0128742725902728	Observed
			Phylum	0.01555866801247	Observed
			Phylum	0.0498077234574297	Observed
			Phylum	0.010121399236218	Observed
			Order	0.0144900047661184	Observed
			Order	0.0233546617754933	Observed
			Phylum	0.0158700627285549	Observed
			Class	0.0146713619928194	Observed
			Phylum	0.0279298015208763	Observed
			Phylum	0.0338850231387592	Observed
			Phylum	0.0239477006974697	Observed
			Phylum	0.0224831411571199	Observed
			Phylum	0.0189102031632913	Observed
			Phylum	0.0708003759459132	Observed
			Phylum	0.0447479028172794	Observed
			Class	0.01510379912804	Observed
			Phylum	0.0607954861078894	Observed
			Phylum	0.0215604585487445	Observed
			Order	0.0209168982850593	Observed
			Order	0.0153359712629663	Observed
			Order	0.0316849006226235	Observed
			Order	0.0166729178938018	Observed
			Phylum	0.0303783569306388	Observed
			Order	0.0186992455991387	Observed
			Order	0.0130375454427303	Observed
			Order	0.0129856596767091	Observed
			Phylum	0.0133672817839679	Observed
			Class	0.0158213743537142	Observed
			Class	0.0273570879189174	Observed
			Phylum	0.0277053690749282	Observed
			Class	0.0255467630102271	Observed
			Order	0.0414773210843144	Observed
			Order	0.0197702297622814	Observed
			Phylum	0.0126520796382477	Observed
			Phylum	0.0195451736506878	Observed
			Class	0.031806840729518	Observed
			Order	0.0173852871654066	Observed
			Order	0.0219467212148393	Observed
			Class	0.0200186428619073	Observed
			Class	0.00965251591277911	Observed
			Order	0.0197596506234106	Observed
			Class	0.0137042809362885	Observed
			Class	0.0185136467270619	Observed
			Class	0.00929164675044076	Observed
			Class	0.00933751548345082	Observed
			Order	0.0188203873831245	Observed
			Order	0.00970515429728258	Observed
			Order	0.0170403768637844	Observed
			Order	0.0134881736733715	Observed
			Order	0.0200304237198721	Observed
			Order	0.0100312120279674	Observed
			Class	0.0150063464686227	Observed
			Class	0.0166098107099516	Observed
			Order	0.0211760102569747	Observed
			Order	0.0431872392814735	Observed
			Class	0.0144547729984834	Observed
			Class	0.0111820010713712	Observed
			Class	0.0173846068282439	Observed
			Phylum	0.0154990181292638	Observed
			Order	0.0101337204880162	Observed
			Phylum	0.0159782947773669	Observed
			Phylum	0.0181343860867733	Observed
			Class	0.0122646157750807	Observed
			Phylum	0.0203151259972289	Observed
			Class	0.021956468926961	Observed
			Order	0.0228376155011626	Observed
			Order	0.00790117799386687	Observed
			Order	0.0429126723062295	Observed
			Order	0.0430675697281807	Observed
			Order	0.0273207409065783	Observed
			Order	0.0272749087207746	Observed
			Order	0.0166172499426048	Observed
			Order	0.0155394931204643	Observed
			Order	0.0162864933315161	Observed
			Order	0.0279200891898706	Observed
			Phylum	0.0210618953943779	Observed
			Phylum	0.0316815901485105	Observed
			Phylum	0.0130752392117243	Observed
			Phylum	0.0200067997588206	Observed
			Phylum	0.0126682005493003	Observed
			Phylum	0.0136257450273537	Observed
			Order	0.023059434672928	Observed
			Order	0.0249755270227147	Observed
			Order	0.0437383549702998	Observed
			Order	0.0135525606987173	Observed
			Order	0.0160734538381445	Observed
			Order	0.0333190383932314	Observed
			Order	0.0345381162022459	Observed
			Order	0.0257105557607033	Observed
			Order	0.020581226317523	Observed
			Order	0.0427330585384257	Observed
			Order	0.0199759418969939	Observed
			Order	0.0363474937719327	Observed
			Order	0.0208569023433786	Observed
			Phylum	0.0355077849722567	Observed
			Phylum	0.0223616278129212	Observed
			Phylum	0.0187072235064303	Observed
			Class	0.0371341589827281	Observed
			Class	0.0348308599177344	Observed
			Class	0.0500708453176864	Observed
			Order	0.011774222849417	Observed
			Order	0.0239496888736192	Observed
			Order	0.0215767377970265	Observed
			Order	0.0152134117893583	Observed
			Phylum	0.0330836663460439	Observed
			Phylum	0.0509788485348535	Observed
			Phylum	0.0256715924794923	Observed
			Class	0.0156352173966129	Observed
			Phylum	0.0250060929005371	Observed
			Phylum	0.0130179929746147	Observed
			Class	0.0149907670376206	Observed
			Order	0.0158823191479803	Observed
			Phylum	0.0191069811286428	Observed
			Phylum	0.0187313006437505	Observed
			Order	0.0254478083389525	Observed
			Order	0.0202565505456259	Observed
			Order	0.0423689633864671	Observed
			Order	0.0162779467173269	Observed
			Order	0.00781833295552851	Observed
			Order	0.0431048730797939	Observed
			Order	0.0433633224702543	Observed
			Order	0.0427821905582057	Observed
			Order	0.0181947079401934	Observed
			Order	0.0221133138204486	Observed
			Order	0.00983472909606662	Observed
			Order	0.0215730662049549	Observed
			Order	0.0371645381982228	Observed
			Order	0.0411394507993267	Observed
			Order	0.0135626180258536	Observed
			Order	0.0215131586192875	Observed
			Phylum	0.0531746796404209	Observed
			Phylum	0.0115758805179244	Observed
			Phylum	0.0311007805718972	Observed
			Class	0.00723242170741714	Observed
			Phylum	0.0117373452832428	Observed
			Order	0.0161962733537477	Observed
			Order	0.0184821315557389	Observed
			Phylum	0.0386160790369447	Observed
			Order	0.0465750748390304	Observed
			Phylum	0.047958310260286	Observed
			Phylum	0.0200898070287216	Observed
			Order	0.0135581806608818	Observed
			Phylum	0.0211439843721011	Observed
			Order	0.0405219816076029	Observed
			Order	0.0202079264580775	Observed
			Order	0.00635520506204309	Observed
			Class	0.0227415028133548	Observed
			Class	0.0212489952327241	Observed
			Order	0.0239168633924342	Observed
			Order	0.0391589714476838	Observed
			Order	0.0196021090275289	Observed
			Order	0.0338569875946419	Observed
			Order	0.017641308308186	Observed
			Class	0.0378502425878184	Observed
			Class	0.0230622614366022	Observed
			Order	0.0281022095671525	Observed
			Order	0.0238800891122571	Observed
			Class	0.024613894196188	Observed
			Order	0.0187927914281156	Observed
			Order	0.0145150845318747	Observed
			Class	0.0148211186312621	Observed
			Order	0.0384025000353141	Observed
			Class	0.00919762013410702	Observed
			Class	0.0122013616505985	Observed
			Phylum	0.0294976645592693	Observed
			Class	0.0159694290962541	Observed
			Order	0.0284228921099741	Observed
			Order	0.00808325779870249	Observed
			Class	0.0134696897949595	Observed
			Phylum	0.0210898788673096	Observed
			Class	0.0153460479770388	Observed
			Order	0.00725315194253092	Observed
			Phylum	0.0291307757195783	Observed
			Phylum	0.0131413008608608	Observed
			Order	0.0162698515255102	Observed
			Class	0.0164378297896813	Observed
			Class	0.0211052150729668	Observed
			Order	0.0140517819642415	Observed
			Order	0.0105368108630511	Observed
			Class	0.0357587338778291	Observed
			Class	0.0134364557282631	Observed
			Order	0.00842891213882083	Observed
			Order	0.0150444413613457	Observed
			Order	0.0227625050095983	Observed
			Order	0.0165398161335126	Observed
			Order	0.010887953181493	Observed
			Class	0.0160743977236949	Observed
			Order	0.0204280078621147	Observed
			Order	0.0132507872860382	Observed
			Order	0.00704415126003056	Observed
			Order	0.0145498511981218	Observed
			Order	0.028773444657365	Observed
			Order	0.013732119326018	Observed
			Order	0.0129948636519749	Observed
			Order	0.0136040031527687	Observed
			Order	0.0117018409089869	Observed
			Order	0.0102243026701892	Observed
			Order	0.010300983291408	Observed
			Phylum	0.0348640797676713	Observed
			Order	0.0162900279259759	Observed
			Order	0.026062937283709	Observed
			Order	0.0383274391891478	Observed
			Order	0.0155286254588924	Observed
			Order	0.0119255547253741	Observed
			Order	0.0362748917291322	Observed
			Order	0.0204466851492801	Observed
			Order	0.014392826243883	Observed
			Class	0.0257889779600524	Observed
			Class	0.0318151299163935	Observed
			Order	0.041691875177338	Observed
			Order	0.0305079010941605	Observed
			Class	0.043020485273558	Observed
			Phylum	0.0142839052692557	Observed
			Phylum	0.0259875721020809	Observed
			Class	0.00990894641965691	Observed
			Order	0.0158536959050463	Observed
			Phylum	0.02138402287197	Observed
			Phylum	0.0190384726559732	Observed
			Phylum	0.0143956005593692	Observed
			Order	0.0239228750209742	Observed
			Phylum	0.0325173996540351	Observed
			Order	0.0310349952743577	Observed
			Order	0.0145332501205404	Observed
			Class	0.0312261539333808	Observed
			Class	0.0327142559633176	Observed
			Order	0.0158884354103831	Observed
			Order	0.0199019776402002	Observed
			Order	0.0189282558022206	Observed
			Order	0.034485930980278	Observed
			Order	0.0229654497932444	Observed
			Order	0.0130696508859911	Observed
			Order	0.0211474430974912	Observed
			Order	0.039674578938343	Observed
			Order	0.0246865364280168	Observed
			Order	0.0143118285971182	Observed
			Order	0.0145827681518018	Observed
			Order	0.0299697922766881	Observed
			Order	0.0200276689859756	Observed
			Class	0.0138897240968755	Observed
			Class	0.0226401583002883	Observed
			Order	0.0159489771798386	Observed
			Order	0.0151955703945524	Observed
			Order	0.0116807572095359	Observed
			Class	0.0136054681192994	Observed
			Class	0.0162167619196879	Observed
			Class	0.0170888234481147	Observed
			Order	0.0103377529495201	Observed
			Phylum	0.0167244856226374	Observed
			Phylum	0.0243896139736595	Observed
			Class	0.0326934232977618	Observed
			Order	0.020090333948455	Observed
			Class	0.0157796043087261	Observed
			Class	0.0150716811574913	Observed
			Phylum	0.0169949720242591	Observed
			Class	0.0103141458122931	Observed
			Phylum	0.0271324408593209	Observed
			Order	0.0319529869333273	Observed
			Class	0.0169162479456301	Observed
			Order	0.0135111985618424	Observed
			Order	0.00874240828252914	Observed
			Class	0.0267301103395632	Observed
			Order	0.0118328874484618	Observed
			Order	0.00820956620851897	Observed
			Order	0.00842087095059023	Observed
			Order	0.0118028467447867	Observed
			Order	0.0154925447762507	Observed
			Order	0.0100923911406956	Observed
			Order	0.0185507359249911	Observed
			Order	0.0124314205403805	Observed
			Order	0.00836460053145676	Observed
			Order	0.0138530000342633	Observed
			Order	0.0103429080103426	Observed
			Order	0.00984223042960431	Observed
			Order	0.0140317231858375	Observed
			Order	0.0112154412838568	Observed
			Order	0.0106988235106188	Observed
			Order	0.0120829695986313	Observed
			Order	0.0173536102037337	Observed
			Order	0.015481976139629	Observed
			Order	0.01260721670527	Observed
			Order	0.011490079613944	Observed
			Order	0.0176019363170674	Observed
			Order	0.00841926176397545	Observed
			Order	0.0175718652903989	Observed
			Order	0.0115990707282981	Observed
			Order	0.0121529985577192	Observed
			Order	0.0174168082953663	Observed
			Order	0.00761802916490222	Observed
			Order	0.0293881484550801	Observed
			Order	0.0183659762140788	Observed
			Order	0.0121449946161161	Observed
			Class	0.0412353961169326	Observed
			Class	0.0251386278467861	Observed
			Class	0.0251909802214255	Observed
			Order	0.00833986903847304	Observed
			Phylum	0.0402130243095617	Observed
			Phylum	0.0416458409898157	Observed
			Phylum	0.00780363643562249	Observed
			Phylum	0.00952887539109871	Observed
			Phylum	0.0242264968324855	Observed
			Phylum	0.0251702631767638	Observed
			Order	0.0131931191613465	Observed
			Order	0.0337263264522144	Observed
			Order	0.0277500491344227	Observed
			Order	0.0160331919393869	Observed
			Order	0.018559888100264	Observed
			Order	0.0426102751767715	Observed
			Class	0.0151672873734173	Observed
			Order	0.0233991736232177	Observed
			Order	0.0133555587700695	Observed
			Order	0.0327834265012722	Observed
			Order	0.0140997107951855	Observed
			Order	0.017181974209388	Observed
			Order	0.0161304489535168	Observed
			Order	0.023301714317871	Observed
			Order	0.0290638311667574	Observed
			Order	0.0183773187577414	Observed
			Order	0.0271359961652946	Observed
			Order	0.0146548930598225	Observed
			Order	0.00969789977867254	Observed
			Class	0.0138466762376662	Observed
			Order	0.014523143048692	Observed
			Class	0.0179915005585352	Observed
			Order	0.0243755279759743	Observed
			Order	0.0181360257371045	Observed
			Order	0.0185293961028333	Observed
			Order	0.0232221403707814	Observed
			Order	0.0119078249100549	Observed
			Order	0.0116880990529932	Observed
			Order	0.0132695526162816	Observed
			Order	0.0267627673796982	Observed
			Order	0.0138728043467819	Observed
			Order	0.038226439651816	Observed
			Order	0.0124669027460281	Observed
			Order	0.0192781151848801	Observed
			Phylum	0.0226815863439205	Observed
			Order	0.0115954942051773	Observed
			Order	0.023653491005921	Observed
			Order	0.0232608149402928	Observed
			Order	0.0215580578913404	Observed
			Order	0.0203509477391917	Observed
			Order	0.0398249504378692	Observed
			Order	0.0131122022086648	Observed
			Order	0.013354960768592	Observed
			Order	0.0152877841810369	Observed
			Order	0.0295141935696366	Observed
			Order	0.0211924194053797	Observed
			Order	0.0233945129850204	Observed
			Order	0.0406946583495677	Observed
			Order	0.0155496529948024	Observed
			Order	0.027167448211832	Observed
			Order	0.04015736768713	Observed
			Order	0.0170339926400026	Observed
			Order	0.0166690563448591	Observed
			Order	0.0326075383079186	Observed
			Phylum	0.0202068392907314	Observed
			Class	0.00929960387585893	Observed
			Class	0.0489096891137237	Observed
			Phylum	0.0253536289605547	Observed
			Phylum	0.0360820658805079	Observed
			Phylum	0.0201487873260581	Observed
			Order	0.0277489166426844	Observed
			Order	0.0191654960746871	Observed
			Order	0.0432803331201745	Observed
			Class	0.0118105571238224	Observed
			Order	0.0131756591386431	Observed
			Class	0.0435734498329146	Observed
			Order	0.0212540792602441	Observed
			Order	0.00674945238468109	Observed
			Order	0.0322372187668722	Observed
			Order	0.0392055536211468	Observed
			Order	0.0393199659161743	Observed
			Order	0.0333996016167069	Observed
			Order	0.0121137317492024	Observed
			Order	0.016872088410805	Observed
			Order	0.0283288856192701	Observed
			Order	0.0430602001249125	Observed
			Order	0.0144541784159709	Observed
			Order	0.0344430349540002	Observed
			Order	0.0254764598962514	Observed
			Order	0.0160030673528115	Observed
			Order	0.0217524799186449	Observed
			Order	0.043538381532701	Observed
			Order	0.0141043901396988	Observed
			Order	0.033397431962606	Observed
			Order	0.0252104566069827	Observed
			Order	0.0110500240660974	Observed
			Order	0.0176431647165614	Observed
			Order	0.038479972098405	Observed
			Order	0.0210653970105079	Observed
			Order	0.0136777643391037	Observed
			Order	0.0130760072868601	Observed
			Order	0.0166084583020738	Observed
			Class	0.0137495088627712	Observed
			Order	0.0102041951276868	Observed
			Order	0.04010432545649	Observed
			Order	0.0176409082088847	Observed
			Class	0.0122223299334861	Observed
			Class	0.0189201309359941	Observed
			Order	0.0163327026027344	Observed
			Order	0.0173188533608743	Observed
			Order	0.0236401883506921	Observed
			Order	0.00777274931977318	Observed
			Phylum	0.0411246492581914	Observed
			Phylum	0.0346792104645216	Observed
			Phylum	0.0127152890495239	Observed
			Phylum	0.0240392290236354	Observed
			Phylum	0.0513522447427091	Observed
			Phylum	0.0196587670113626	Observed
			Class	0.0109779911389305	Observed
			Order	0.0226747069104028	Observed
			Phylum	0.00892356942971753	Observed
			Order	0.0187138169462704	Observed
			Order	0.0392567691441214	Observed
			Phylum	0.0165829505934498	Observed
			Phylum	0.0508185613372092	Observed
			Order	0.0136390879989476	Observed
			Phylum	0.0220946379430629	Observed
			Phylum	0.0457388092899958	Observed
			Phylum	0.0127558391595618	Observed
			Phylum	0.0195159796584362	Observed
			Class	0.0459685963297518	Observed
			Phylum	0.0417982020080357	Observed
			Phylum	0.04497481900909	Observed
			Phylum	0.0439993674125243	Observed
			Phylum	0.0220775907981281	Observed
			Phylum	0.0104244323671975	Observed
			Order	0.0293224794708112	Observed
			Order	0.0190148305167935	Observed
			Order	0.0414971182212925	Observed
			Class	0.0296866437859293	Observed
			Class	0.0274882816696197	Observed
			Order	0.0129598229037681	Observed
			Order	0.0172622359842639	Observed
			Order	0.0130385807344462	Observed
			Order	0.0143249268938232	Observed
			Order	0.0172495159916862	Observed
			Order	0.0208592942656542	Observed
			Order	0.023143829187361	Observed
			Order	0.0136786563898978	Observed
			Order	0.034490775063889	Observed
			Order	0.0271505238783875	Observed
			Order	0.0158704064596137	Observed
			Order	0.019897617200847	Observed
			Order	0.043378252421568	Observed
			Order	0.0109149042833058	Observed
			Order	0.0107956448864876	Observed
			Phylum	0.0287308530897327	Observed
			Order	0.0198346573298353	Observed
			Order	0.0214180958765089	Observed
			Class	0.0135975931790167	Observed
			Order	0.0257183894104293	Observed
			Order	0.0263377882787819	Observed
			Order	0.0282730673380955	Observed
			Order	0.0247408873945399	Observed
			Class	0.0118646497415813	Observed
			Order	0.0148861108283466	Observed
			Class	0.0133337887013045	Observed
			Class	0.0153564816889655	Observed
			Class	0.015685019954338	Observed
			Class	0.0224340048375882	Observed
			Class	0.0158171657738284	Observed
			Phylum	0.0247140970767046	Observed
			Class	0.0121566246936618	Observed
			Phylum	0.0140644840462808	Observed
			Class	0.022658069957719	Observed
			Class	0.0176926593740731	Observed
			Order	0.0203017675257927	Observed
			Class	0.0118427646094671	Observed
			Class	0.020546420403455	Observed
			Class	0.0208846426476297	Observed
			Class	0.0137867746959254	Observed
			Class	0.0084890118500859	Observed
			Class	0.0119171890682267	Observed
			Class	0.0182156329895757	Observed
			Class	0.0112101469444783	Observed
			Class	0.0197399387738588	Observed
			Class	0.0156742285412847	Observed
			Class	0.0108261677520893	Observed
			Class	0.0100080598933643	Observed
			Class	0.0131084331021269	Observed
			Class	0.00933721625555962	Observed
			Phylum	0.0226394932370085	Observed
			Class	0.018539617843815	Observed
			Class	0.0114462262509394	Observed
			Class	0.0166155327177364	Observed
			Class	0.0165178723464985	Observed
			Order	0.0127772665576108	Observed
			Order	0.00538226007084307	Observed
			Order	0.00792869456785545	Observed
			Order	0.0210665613192537	Observed
			Order	0.011696309982416	Observed
			Order	0.014909127225506	Observed
			Order	0.0137902669441348	Observed
			Order	0.0114161751002003	Observed
			Order	0.0165566610774965	Observed
			Order	0.0128265267380447	Observed
			Class	0.0100528614113971	Observed
			Order	0.01259897884608	Observed
			Class	0.0109669378781767	Observed
			Order	0.0129711913478555	Observed
			Order	0.0249293266621514	Observed
			Class	0.0206471486469596	Observed
			Order	0.0322944705408547	Observed
			Order	0.0190710288963774	Observed
			Order	0.0104268697481015	Observed
			Order	0.00645247626309771	Observed
			Order	0.0115258390560186	Observed
			Order	0.0113769501956365	Observed
			Order	0.00960623704608703	Observed
			Order	0.01568300006994	Observed
			Order	0.011058044119512	Observed
			Order	0.0136250253116947	Observed
			Phylum	0.0239017547268907	Observed
			Order	0.0177513875469125	Observed
			Order	0.0204204980681391	Observed
			Class	0.0177752041041968	Observed
			Phylum	0.022391077075115	Observed
			Class	0.014322033465389	Observed
			Class	0.0224550861961027	Observed
			Class	0.0249292667111007	Observed
			Class	0.0185085822184755	Observed
			Class	0.0262113561496122	Observed
			Phylum	0.0441954649003176	Observed
			Order	0.0100060023642692	Observed
			Phylum	0.0264691314363862	Observed
			Class	0.0129211053827186	Observed
			Class	0.0210626906100169	Observed
			Order	0.0253627892162701	Observed
			Order	0.0101070619511467	Observed
			Class	0.0144165992568668	Observed
			Order	0.0200827779711136	Observed
			Order	0.0135855041303972	Observed
			Order	0.0152124710389777	Observed
			Class	0.0267953475674762	Observed
			Class	0.047924625970522	Observed
			Class	0.0119537209880328	Observed
			Order	0.0256482228442947	Observed
			Order	0.0219138243702669	Observed
			Order	0.0437086203606319	Observed
			Order	0.0194100351894669	Observed
			Class	0.0116577858653642	Observed
			Class	0.0167021830895212	Observed
			Class	0.0180708456307721	Observed
			Class	0.0165446116556488	Observed
			Class	0.0101234927842985	Observed
			Class	0.0167277510412503	Observed
			Class	0.0243628906659777	Observed
			Order	0.0166528066506458	Observed
			Order	0.0172939832930115	Observed
			Order	0.023390399119889	Observed
			Order	0.0197633651170995	Observed
			Order	0.0358590477343825	Observed
			Order	0.0177126556958614	Observed
			Order	0.0255238259259711	Observed
			Order	0.0202752431229391	Observed
			Order	0.0423413511709203	Observed
			Order	0.017217770454029	Observed
			Order	0.0138437178538866	Observed
			Order	0.033880619915641	Observed
			Phylum	0.020585047582608	Observed
			Phylum	0.0132679079904714	Observed
			Phylum	0.0374021298160055	Observed
			Phylum	0.0130793095987987	Observed
			Order	0.0249020934446411	Observed
			Order	0.0223627196502021	Observed
			Order	0.0433792012180658	Observed
			Class	0.0219151471757592	Observed
			Class	0.0239949395840856	Observed
			Class	0.0465492802072646	Observed
			Class	0.0118189161820419	Observed
			Order	0.0144112741665882	Observed
			Order	0.0346370398841616	Observed
			Order	0.0270590094986382	Observed
			Order	0.0147397367169791	Observed
			Order	0.0186300263006375	Observed
			Order	0.0418779243120843	Observed
			Class	0.0169478220482839	Observed
			Class	0.0101049466189217	Observed
			Class	0.00880067746572345	Observed
			Order	0.0171343603816405	Observed
			Order	0.0180331493546272	Observed
			Order	0.0102696604600775	Observed
			Order	0.0249123356596518	Observed
			Order	0.0217649348747656	Observed
			Order	0.0442429837379807	Observed
			Class	0.0171511859935115	Observed
			Phylum	0.0222202135726602	Observed
			Order	0.0198304109915155	Observed
			Phylum	0.0194650104696245	Observed
			Order	0.00926217932625872	Observed
			Order	0.0170701817699451	Observed
			Order	0.0084678539102242	Observed
			Class	0.0262502819836539	Observed
			Class	0.00961214479665121	Observed
			Class	0.0103345738394829	Observed
			Class	0.0120383903418206	Observed
			Class	0.0158607257254069	Observed
			Class	0.0150232930270833	Observed
			Class	0.0208543117003844	Observed
			Class	0.0104332461642938	Observed
			Class	0.0110301200075739	Observed
			Class	0.00748208811233715	Observed
			Class	0.0115607206656115	Observed
			Class	0.0116196361580402	Observed
			Class	0.0236359194270779	Observed
			Class	0.0205127670634337	Observed
			Class	0.0153733059163128	Observed
			Class	0.0200892459563007	Observed
			Class	0.0111450737072738	Observed
			Order	0.00958870781949656	Observed
			Class	0.0341438266166204	Observed
			Order	0.0148195969043782	Observed
			Class	0.0167890574246048	Observed
			Phylum	0.0166493827731254	Observed
			Class	0.0197981870523484	Observed
			Class	0.0379160551415232	Observed
			Class	0.0282700791737399	Observed
			Order	0.0141204565699792	Observed
			Class	0.0098435955597384	Observed
			Class	0.00745231818466132	Observed
			Class	0.0097032321067213	Observed
			Class	0.0108563551001983	Observed
			Class	0.0114874122419843	Observed
			Order	0.00593610381689838	Observed
			Phylum	0.0153240862103455	Observed
			Order	0.0209939717954805	Observed
			Phylum	0.013402028332834	Observed
			Phylum	0.0136690009308929	Observed
			Order	0.00821688169092648	Observed
			Order	0.00823510135367198	Observed
			Class	0.0124124753292581	Observed
			Phylum	0.0119011889591527	Observed
			Order	0.015003236110348	Observed
			Order	0.0145627163436566	Observed
			Order	0.00967325274116713	Observed
			Order	0.0131831396529558	Observed
			Order	0.0141483498278792	Observed
			Order	0.0111705417007205	Observed
			Order	0.0171479211443782	Observed
			Order	0.0172427442513911	Observed
			Order	0.021356919737458	Observed
			Order	0.0125326749735164	Observed
			Order	0.0138903948845862	Observed
			Order	0.00932962544908851	Observed
			Phylum	0.0155020015336378	Observed
			Phylum	0.0217842045016143	Observed
			Order	0.0121522767604504	Observed
			Class	0.0190947773420617	Observed
			Class	0.0127001927099826	Observed
			Class	0.0168589943047907	Observed
			Phylum	0.0111951863444097	Observed
			Class	0.0093154330017884	Observed
			Order	0.0151094525245822	Observed
			Class	0.0126716544584878	Observed
			Phylum	0.0221245895734136	Observed
			Order	0.0277874197952011	Observed
			Order	0.0226435007397477	Observed
			Order	0.00996369987328601	Observed
			Class	0.0141889726857011	Observed
			Order	0.0141411869452582	Observed
			Order	0.016925002772186	Observed
			Order	0.0135781796874254	Observed
			Order	0.0423593103837371	Observed
			Order	0.023778598108406	Observed
			Class	0.0248440386838746	Observed
			Order	0.0129777388707519	Observed
			Order	0.00603344281357273	Observed
			Class	0.0244052740402777	Observed
			Class	0.0330098679232494	Observed
			Class	0.022972682209058	Observed
			Order	0.0222527885469711	Observed
			Order	0.0179985741150072	Observed
			Order	0.0130255367262682	Observed
			Order	0.0333593370872841	Observed
			Order	0.027465872183655	Observed
			Order	0.0155909438177502	Observed
			Order	0.0181695749691528	Observed
			Order	0.04198604287795	Observed
			Class	0.0152528266463723	Observed
			Order	0.0130698532215085	Observed
			Class	0.0118131558839887	Observed
			Class	0.0174277063306102	Observed
			Class	0.0147538527015749	Observed
			Class	0.0215898131393521	Observed
			Order	0.0193362561888135	Observed
			Order	0.0298087878463452	Observed
			Order	0.041889474104441	Observed
			Order	0.0155330146149677	Observed
			Order	0.016651438322035	Observed
			Order	0.0394669020182188	Observed
			Order	0.0147618093908852	Observed
			Order	0.0257066178113581	Observed
			Order	0.032861542926711	Observed
			Order	0.0198782679512272	Observed
			Order	0.0208713605492622	Observed
			Order	0.0198389866683716	Observed
			Order	0.0214937265113435	Observed
			Class	0.0143613554465838	Observed
			Order	0.0236184963187864	Observed
			Order	0.0237320559731681	Observed
			Order	0.042771474256251	Observed
			Order	0.0252842293323003	Observed
			Order	0.011709961620007	Observed
			Order	0.0136935587362019	Observed
			Order	0.0160756389180946	Observed
			Order	0.0314945259961776	Observed
			Class	0.0112915565683208	Observed
			Order	0.022752263881979	Observed
			Class	0.0354876068849261	Observed
			Order	0.0190749564940733	Observed
			Order	0.0345280175963047	Observed
			Order	0.0186632527837057	Observed
			Order	0.0159622431832385	Observed
			Order	0.0266120951708011	Observed
			Order	0.0428892889314676	Observed
			Order	0.0212526388332203	Observed
			Order	0.037879919153842	Observed
			Order	0.0177587371971774	Observed
			Order	0.0104510813520327	Observed
			Order	0.0116225501463332	Observed
			Order	0.0169039844027344	Observed
			Order	0.0164972644357372	Observed
			Order	0.0080650015894416	Observed
			Class	0.0191210941704551	Observed
			Class	0.0098738793383474	Observed
			Class	0.0121435849148312	Observed
			Class	0.0207315687508649	Observed
			Order	0.0136408426947993	Observed
			Order	0.0286381952958406	Observed
			Phylum	0.0221365926102206	Observed
			Order	0.016843808760921	Observed
			Phylum	0.0178206534226295	Observed
			Order	0.0125017344952052	Observed
			Class	0.0288283952248178	Observed
			Class	0.0109405379411857	Observed
			Class	0.0198144283641879	Observed
			Class	0.0195751728953459	Observed
			Phylum	0.0324651203895406	Observed
			Class	0.0281222592472136	Observed
			Class	0.00711606804347747	Observed
			Order	0.0131016458345093	Observed
			Order	0.0116676362304351	Observed
			Order	0.00824815130899828	Observed
			Order	0.00928843501010747	Observed
			Order	0.0138838055900301	Observed
			Order	0.010608527025395	Observed
			Order	0.00911148565205482	Observed
			Order	0.0102481374867623	Observed
			Order	0.0100601798391845	Observed
			Order	0.0158065501405779	Observed
			Order	0.0152939510291271	Observed
			Order	0.0183761019413732	Observed
			Order	0.00923349598142609	Observed
			Order	0.0143414683450747	Observed
			Order	0.0114115631049408	Observed
			Order	0.0124986834385543	Observed
			Phylum	0.0637570136880167	Observed
			Order	0.00790110134970554	Observed
			Order	0.0120817643327033	Observed
			Order	0.0114991792192897	Observed
			Order	0.0108748297017907	Observed
			Order	0.0153244284389869	Observed
			Order	0.00950017958824362	Observed
			Order	0.0147927652569298	Observed
			Order	0.0187828639710161	Observed
			Order	0.0094103327365302	Observed
			Order	0.0248877729454603	Observed
			Order	0.0365809023210825	Observed
			Order	0.0411985138294709	Observed
			Class	0.0165120021049263	Observed
			Phylum	0.0341255176747361	Observed
			Order	0.0272091658787962	Observed
			Class	0.0154467226937868	Observed
			Class	0.0140100032052152	Observed
			Class	0.0207409304017517	Observed
			Class	0.0109815336483647	Observed
			Class	0.0196298157615811	Observed
			Class	0.0134413256438924	Observed
			Class	0.0117109745390083	Observed
			Class	0.0203905445211863	Observed
			Class	0.0123856804681033	Observed
			Order	0.013057282314454	Observed
			Phylum	0.0410616453016059	Observed
			Class	0.0163669965019524	Observed
			Class	0.0141377832509771	Observed
			Order	0.0155236692121276	Observed
			Class	0.0111749788552282	Observed
			Phylum	0.0306000052859229	Observed
			Phylum	0.032884155495462	Observed
			Phylum	0.0225429842460299	Observed
			Phylum	0.0180105764505938	Observed
			Phylum	0.0154711897824988	Observed
			Class	0.0252365278757702	Observed
			Order	0.0207461595014299	Observed
			Class	0.012630421249006	Observed
			Class	0.0205860075135943	Observed
			Class	0.0117535008960735	Observed
			Class	0.0147623367176305	Observed
			Class	0.0214924100271553	Observed
			Order	0.0111753902549497	Observed
			Phylum	0.0240943744693445	Observed
			Class	0.0107291249264853	Observed
			Class	0.0219649181356631	Observed
			Phylum	0.016673937810993	Observed
			Class	0.0188625676588224	Observed
			Phylum	0.0236601046258221	Observed
			Phylum	0.025639571756568	Observed
			Phylum	0.0482986148352155	Observed
			Phylum	0.0188403416785776	Observed
			Phylum	0.035841911566079	Observed
			Class	0.0181566991115836	Observed
			Class	0.0131821439781765	Observed
			Class	0.017719790974024	Observed
			Class	0.014351093235274	Observed
			Phylum	0.0508924967807909	Observed
			Class	0.0135872168479837	Observed
			Class	0.0158165088670067	Observed
			Class	0.0144296754050733	Observed
			Class	0.0136434953780338	Observed
			Class	0.0122830223077519	Observed
			Order	0.0111045241348826	Observed
			Phylum	0.0430595622436096	Observed
			Phylum	0.0285816609304187	Observed
			Phylum	0.036510242872018	Observed
			Phylum	0.0374131582879242	Observed
			Phylum	0.0171443912500774	Observed
			Class	0.0149963369674093	Observed
			Phylum	0.0492489972403605	Observed
			Phylum	0.0279586980232453	Observed
			Phylum	0.0345170581764839	Observed
			Phylum	0.0214692339541679	Observed
			Order	0.0131911988136943	Observed
			Class	0.0161262627628062	Observed
			Class	0.019163864902202	Observed
			Class	0.0133545754483334	Observed
			Class	0.0167054258019915	Observed
			Class	0.0112935920251005	Observed
			Order	0.0140737803536376	Observed
			Class	0.0134822892246381	Observed
			Phylum	0.0330232679415843	Observed
			Order	0.0216402205390659	Observed
			Class	0.0174812842313898	Observed
			Class	0.0257150065622068	Observed
			Class	0.0314001623671046	Observed
			Class	0.018880747251081	Observed
			Class	0.0152505614641679	Observed
			Phylum	0.0496891278861166	Observed
			Phylum	0.0340303455328739	Observed
			Phylum	0.0269772755505085	Observed
			Phylum	0.0169748018423905	Observed
			Phylum	0.0373023170195134	Observed
			Phylum	0.0160533709655811	Observed
			Phylum	0.0218102873421231	Observed
			Class	0.0313123842738229	Observed
			Class	0.0573581090674469	Observed
			Order	0.013441079309621	Observed
			Order	0.0340226672566149	Observed
			Phylum	0.0556771308719025	Observed
			Phylum	0.0322033335840006	Observed
			Phylum	0.0505418391262605	Observed
			Phylum	0.0255216197106343	Observed
			Phylum	0.0123910884249529	Observed
			Phylum	0.0162369773767733	Observed
			Order	0.0103516251925124	Observed
			Class	0.0179901514425142	Observed
			Class	0.0144983154730857	Observed
			Phylum	0.0354178949280407	Observed
			Phylum	0.0275335614491866	Observed
			Class	0.0204691254618081	Observed
			Class	0.0175117112005743	Observed
			Order	0.0323525669640946	Observed
			Class	0.0115698503847467	Observed
			Order	0.0330870356963703	Observed
			Phylum	0.0207423492774881	Observed
			Phylum	0.0315071297551023	Observed
			Phylum	0.0142661806150404	Observed
			Order	0.0231946344356072	Observed
			Order	0.0174925258622256	Observed
			Order	0.0119634788085794	Observed
			Phylum	0.0390726841246049	Observed
			Order	0.0231415923791978	Observed
			Order	0.02747784574349	Observed
			Order	0.016598345720466	Observed
			Order	0.0328037402998239	Observed
			Order	0.0407591722383116	Observed
			Order	0.0118317236571832	Observed
			Order	0.0258689372219961	Observed
			Class	0.013502368130184	Observed
			Class	0.0374223841835011	Observed
			Order	0.0219137916977578	Observed
			Class	0.0171030380633876	Observed
			Order	0.0156796733351789	Observed
			Order	0.0184549360167962	Observed
			Order	0.0154292827751022	Observed
			Order	0.0249061090627012	Observed
			Order	0.0240073015759933	Observed
			Order	0.0108256178028712	Observed
			Order	0.0318108559570611	Observed
			Class	0.0181442960847137	Observed
			Order	0.0164189189358833	Observed
			Phylum	0.0152322065817089	Observed
			Order	0.0168373124167912	Observed
			Order	0.00485033324330294	Observed
			Order	0.0145516274339954	Observed
			Order	0.0145006399625054	Observed
			Class	0.0163224890351858	Observed
			Class	0.00983517423418139	Observed
			Order	0.00854637097568737	Observed
			Class	0.0109810950676499	Observed
			Order	0.0154562613330341	Observed
			Order	0.0106033027285804	Observed
			Order	0.0125539483601581	Observed
			Order	0.0190160963269902	Observed
			Order	0.0160682262730314	Observed
			Order	0.0252420517388053	Observed
			Order	0.0272206843016925	Observed
			Order	0.0148665491780118	Observed
			Order	0.0356287231168062	Observed
			Order	0.0234070222971162	Observed
			Class	0.0358428244965349	Observed
			Class	0.0250319402532489	Observed
			Order	0.0406534582931592	Observed
			Phylum	0.0351107186885474	Observed
			Order	0.0108616775622097	Observed
			Phylum	0.0341647568273236	Observed
			Phylum	0.014573499872488	Observed
			Phylum	0.0143871889215857	Observed
			Phylum	0.0343173599382592	Observed
			Order	0.0125327072087401	Observed
			Order	0.022809951720602	Observed
			Order	0.0223934046237083	Observed
			Order	0.0309393256549286	Observed
			Order	0.0124062592088712	Observed
			Order	0.0143198569867938	Observed
			Order	0.0305526656785984	Observed
			Order	0.0389533697912175	Observed
			Order	0.0235127998323251	Observed
			Order	0.00746776632013272	Observed
			Order	0.0123901340955945	Observed
			Order	0.0316112413389491	Observed
			Order	0.0127539062174725	Observed
			Order	0.016688300030001	Observed
			Order	0.0181060793713911	Observed
			Order	0.0266675623198443	Observed
			Order	0.0212483835726887	Observed
			Order	0.010421877115534	Observed
			Order	0.0330630871805445	Observed
			Order	0.0153282439499289	Observed
			Order	0.0180777354198284	Observed
			Order	0.0127893243461015	Observed
			Order	0.0269311087017172	Observed
			Order	0.0161263696257232	Observed
			Order	0.0164360702541181	Observed
			Order	0.0215403424142352	Observed
			Order	0.0152178675568429	Observed
			Order	0.0328659803033378	Observed
			Order	0.0129941767039846	Observed
			Order	0.0139625922882242	Observed
			Order	0.0239717302357682	Observed
			Order	0.0162743672127791	Observed
			Class	0.0126263901356012	Observed
			Class	0.0227504504927318	Observed
			Class	0.0143549716261776	Observed
			Class	0.0144803809918909	Observed
			Order	0.0247657057642398	Observed
			Order	0.0112092919885076	Observed
			Order	0.0227743097132793	Observed
			Order	0.0115181042463341	Observed
			Order	0.0202093607988349	Observed
			Order	0.0116792987331966	Observed
			Class	0.0145272459191788	Observed
			Order	0.0134927617857243	Observed
			Class	0.0136900070161373	Observed
			Class	0.0183831552947224	Observed
			Class	0.0135558526637186	Observed
			Order	0.0347365102014064	Observed
			Order	0.0429706324131681	Observed
			Order	0.0100598770301744	Observed
			Class	0.0134567134925309	Observed
			Class	0.0179531463878489	Observed
			Order	0.0194585019986235	Observed
			Order	0.0347158358389405	Observed
			Order	0.0207116162818341	Observed
			Order	0.0163087481832095	Observed
			Order	0.025827774992983	Observed
			Order	0.0430636633730637	Observed
			Order	0.0173985430258889	Observed
			Order	0.0249540163682339	Observed
			Order	0.0419987009050484	Observed
			Order	0.0115700532076643	Observed
			Order	0.0122815998727344	Observed
			Class	0.0139878237530649	Observed
			Order	0.00667890086505041	Observed
			Phylum	0.0227272691964966	Observed
			Order	0.0172433124067604	Observed
			Class	0.0207169068302449	Observed
			Phylum	0.0210686350059593	Observed
			Class	0.0200092617926097	Observed
			Phylum	0.0161456064748118	Observed
			Order	0.0200611932419694	Observed
			Phylum	0.0476782878024434	Observed
			Order	0.0251705931678327	Observed
			Order	0.0163046311645506	Observed
			Order	0.0142079651723732	Observed
			Order	0.0265602597234575	Observed
			Order	0.0192180960342962	Observed
			Order	0.0114722197771063	Observed
			Class	0.0178000233819395	Observed
			Class	0.0330715201273028	Observed
			Class	0.0273536733448963	Observed
			Class	0.0332091557362785	Observed
			Class	0.0174345476612167	Observed
			Class	0.0428254301287253	Observed
			Order	0.0170479494393848	Observed
			Order	0.0168034481625061	Observed
			Order	0.0226139866998234	Observed
			Order	0.0244002961341244	Observed
			Order	0.014721098517154	Observed
			Order	0.0333900744709531	Observed
			Class	0.0186891526486749	Observed
			Order	0.0215126142995008	Observed
			Class	0.0172249167697217	Observed
			Class	0.0406684279326962	Observed
			Class	0.0429444226456424	Observed
			Class	0.0334333527973222	Observed
			Order	0.0307072318735401	Observed
			Order	0.0343325137328125	Observed
			Order	0.015817916748471	Observed
			Order	0.0240483219914517	Observed
			Order	0.0176584318433576	Observed
			Order	0.0174154590563091	Observed
			Class	0.0168998912526413	Observed
			Order	0.0101021745648334	Observed
			Order	0.0121000331031559	Observed
			Order	0.0209293283806514	Observed
			Order	0.0131627218159314	Observed
			Class	0.0123359180630202	Observed
			Class	0.0124110771934308	Observed
			Order	0.0132223807391964	Observed
			Order	0.00722743686197055	Observed
			Order	0.0139095876458838	Observed
			Order	0.0185586496674203	Observed
			Order	0.0128730781005903	Observed
			Order	0.0143247202933872	Observed
			Class	0.0117719010427476	Observed
			Class	0.0219886223481381	Observed
			Class	0.0155019641988547	Observed
			Class	0.0241335675555465	Observed
			Order	0.0266600499580638	Observed
			Order	0.0192885816228333	Observed
			Order	0.0130897176959063	Observed
			Order	0.0312543498687705	Observed
			Order	0.0117452320120412	Observed
			Order	0.0147632544651082	Observed
			Phylum	0.0284898300414342	Observed
			Phylum	0.0140109417547435	Observed
			Phylum	0.0154205291218102	Observed
			Phylum	0.01239151166803	Observed
			Order	0.0110854220601966	Observed
			Order	0.0121257443567043	Observed
			Order	0.0121712293311223	Observed
			Order	0.0194016924975894	Observed
			Order	0.0129349972634912	Observed
			Order	0.0158968056633525	Observed
			Order	0.0192810718059178	Observed
			Order	0.0134186487284094	Observed
			Order	0.00850005817246023	Observed
			Order	0.016446350050436	Observed
			Class	0.0231550028987065	Observed
			Order	0.0183256244423962	Observed
			Class	0.0139018008047355	Observed
			Order	0.0216698498098201	Observed
			Order	0.0203885822049028	Observed
			Order	0.00735977140190337	Observed
			Order	0.012113779256077	Observed
			Order	0.0158825695390298	Observed
			Order	0.0151025476847417	Observed
			Order	0.0130417031021366	Observed
			Order	0.0326170529663037	Observed
			Order	0.0166790447537958	Observed
			Order	0.0220166278663145	Observed
			Class	0.0271798215760131	Observed
			Order	0.00736601288014103	Observed
			Order	0.0174045345655999	Observed
			Order	0.0323738075012053	Observed
			Order	0.0215709359855648	Observed
			Class	0.0104474159094131	Observed
			Class	0.0107220606644412	Observed
			Order	0.0128952647206628	Observed
			Order	0.0187656902640409	Observed
			Order	0.0272057052522837	Observed
			Order	0.0169141710391647	Observed
			Order	0.0269263663373846	Observed
			Order	0.0340549875469991	Observed
			Order	0.0310295209152522	Observed
			Order	0.021154727382274	Observed
			Order	0.0226988970874374	Observed
			Order	0.0192733840534937	Observed
			Order	0.0188047601634421	Observed
			Order	0.0169141288513523	Observed
			Phylum	0.0371885973532065	Observed
			Order	0.0146736289504151	Observed
			Order	0.0141246064594677	Observed
			Order	0.0214397262636247	Observed
			Order	0.0197548428601056	Observed
			Order	0.0242904927546115	Observed
			Order	0.0201579734337607	Observed
			Order	0.0101549033764089	Observed
			Phylum	0.0342876760527616	Observed
			Class	0.0340213564227652	Observed
			Class	0.0117483523114466	Observed
			Class	0.0124603798631267	Observed
			Order	0.0311718370841657	Observed
			Class	0.0157143933080096	Observed
			Order	0.0179303360097005	Observed
			Order	0.0188990869321761	Observed
			Order	0.00770157577784547	Observed
			Phylum	0.0326581420353783	Observed
			Phylum	0.0187186090841781	Observed
			Phylum	0.0175764249156572	Observed
			Class	0.017114146854318	Observed
			Class	0.0150954932498377	Observed
			Class	0.0142457908024035	Observed
			Class	0.0246406419991648	Observed
			Order	0.0248152446259524	Observed
			Order	0.0196426893671354	Observed
			Order	0.0120324421585245	Observed
			Order	0.0262977823893382	Observed
			Class	0.0116108624572549	Observed
			Order	0.0116425499171462	Observed
			Phylum	0.0122722565805549	Observed
			Order	0.00850681379946956	Observed
			Class	0.0426364645601688	Observed
			Class	0.0129206155924112	Observed
			Phylum	0.017319245545344	Observed
			Class	0.0106794400164467	Observed
			Class	0.0186764062698673	Observed
			Class	0.0124850926439952	Observed
			Class	0.0186879883822936	Observed
			Class	0.0132414413598757	Observed
			Order	0.00816048177224082	Observed
			Class	0.0175200254901493	Observed
			Phylum	0.0300550171645213	Observed
			Class	0.0224133865899287	Observed
			Class	0.0210914696873741	Observed
			Class	0.012372768940232	Observed
			Class	0.0213922745360813	Observed
			Class	0.0138582453289852	Observed
			Class	0.0181155290953997	Observed
			Class	0.0107238013788135	Observed
			Class	0.0178062407511926	Observed
			Class	0.0125428771699113	Observed
			Class	0.0128189004368275	Observed
			Class	0.0118615064292423	Observed
			Class	0.00708566899708458	Observed
			Class	0.0192480728227228	Observed
			Class	0.015815635622603	Observed
			Class	0.014626565768057	Observed
			Class	0.016209971672822	Observed
			Class	0.0150461429707028	Observed
			Class	0.0144987187061295	Observed
			Class	0.0153882820468179	Observed
			Order	0.0101236337853624	Observed
			Class	0.0203096659257778	Observed
			Phylum	0.0301055418889403	Observed
			Class	0.0153095576457949	Observed
			Class	0.0137340453719675	Observed
			Class	0.0131387253870712	Observed
			Phylum	0.0207277129431913	Observed
			Class	0.0156946874722232	Observed
			Class	0.0143391909638946	Observed
			Order	0.0133954025668556	Observed
			Class	0.011478421664554	Observed
			Order	0.0164462464801933	Observed
			Order	0.0119195696616729	Observed
			Order	0.0163906531878469	Observed
			Class	0.00864433993896594	Observed
			Class	0.00885012051978861	Observed
			Order	0.00912998184025556	Observed
			Phylum	0.0174184000840991	Observed
			Phylum	0.0183100951563418	Observed
			Phylum	0.0151001950288319	Observed
			Phylum	0.0315611392403099	Observed
			Class	0.0163403534198712	Observed
			Class	0.0153386352917216	Observed
			Phylum	0.0183409593146825	Observed
			Phylum	0.0184962713741178	Observed
			Order	0.0100070163351975	Observed
			Class	0.0123094286030133	Observed
			Class	0.0137146411840842	Observed
			Class	0.0117456331809228	Observed
			Phylum	0.0297126579312718	Observed
			Phylum	0.0179102947429939	Observed
			Order	0.00831103756301278	Observed
			Class	0.0131303121528523	Observed
			Phylum	0.0203456295081379	Observed
			Phylum	0.0336470597387507	Observed
			Phylum	0.0177267228424691	Observed
			Phylum	0.0147012928635505	Observed
			Phylum	0.0144185271984361	Observed
			Phylum	0.0380207936766876	Observed
			Class	0.0215658266488125	Observed
			Phylum	0.02925388251823	Observed
			Phylum	0.0125029395785769	Observed
			Class	0.016438333910939	Observed
			Class	0.0112770093667991	Observed
			Class	0.0165256224676699	Observed
			Class	0.0177990415692763	Observed
			Class	0.0157316166247259	Observed
			Class	0.0174593090208992	Observed
			Class	0.0174566382281742	Observed
			Class	0.0209990674919573	Observed
			Phylum	0.0118155935206495	Observed
			Phylum	0.0269154930017205	Observed
			Order	0.0126544130114117	Observed
			Phylum	0.0294678512241398	Observed
			Phylum	0.0239349547259247	Observed
			Class	0.0116998902809181	Observed
			Class	0.0217159549194015	Observed
			Phylum	0.0380959657997777	Observed
			Phylum	0.0403037388278856	Observed
			Phylum	0.0220435083506699	Observed
			Phylum	0.0231714919964362	Observed
			Class	0.0122838492095784	Observed
			Phylum	0.0174546166794464	Observed
			Phylum	0.0202898838486735	Observed
			Order	0.0149472051006453	Observed
			Phylum	0.020142194943763	Observed
			Phylum	0.0291252108791562	Observed
			Phylum	0.0333789014001692	Observed
			Phylum	0.0271482803937531	Observed
			Phylum	0.0219409785494426	Observed
			Phylum	0.0146685038910783	Observed
			Class	0.0115059294192469	Observed
			Class	0.0147639790388497	Observed
			Class	0.0104108336934475	Observed
			Order	0.010292234449645	Observed
			Class	0.0210852992112924	Observed
			Class	0.0193574709706444	Observed
			Phylum	0.0129848733607672	Observed
			Class	0.0158739728188955	Observed
			Order	0.0129134564121711	Observed
			Class	0.0220591492394983	Observed
			Class	0.0111962931884226	Observed
			Phylum	0.0170757446862589	Observed
			Class	0.0133935532628862	Observed
			Phylum	0.0277837387144131	Observed
			Class	0.00718098476469884	Observed
			Class	0.010018390725354	Observed
			Class	0.0110857971508012	Observed
			Phylum	0.0162428206088229	Observed
			Class	0.0153051918103432	Observed
			Class	0.0210600535065596	Observed
			Phylum	0.0106092230684121	Observed
			Phylum	0.024040934373096	Observed
			Phylum	0.0193840885770905	Observed
			Phylum	0.029827288455838	Observed
			Phylum	0.0386692420736385	Observed
			Order	0.00985825852794083	Observed
			Order	0.00871489365492759	Observed
			Class	0.016520164447939	Observed
			Phylum	0.0196647723925265	Observed
			Class	0.0235044249595923	Observed
			Phylum	0.0126939522820256	Observed
			Phylum	0.0305015970299526	Observed
			Order	0.018129107997654	Observed
			Phylum	0.0317583278396754	Observed
			Phylum	0.0121749034899739	Observed
			Order	0.00775749594482655	Observed
			Class	0.022690081490414	Observed
			Order	0.0138285117613413	Observed
			Order	0.00762645965859307	Observed
			Order	0.0110205034198529	Observed
			Order	0.00964255919554628	Observed
			Order	0.00768970619343767	Observed
			Order	0.00597116885396749	Observed
			Order	0.0120221445223082	Observed
			Order	0.00610086657412814	Observed
			Order	0.0107303413566516	Observed
			Phylum	0.0378219833357046	Observed
			Order	0.00954702371399651	Observed
			Order	0.0180479940464802	Observed
			Class	0.0127278797416034	Observed
			Class	0.011051535863331	Observed
			Order	0.0098302384018258	Observed
			Phylum	0.0316587530718584	Observed
			Order	0.0100345559571034	Observed
			Class	0.0170128911546562	Observed
			Class	0.0158621625666528	Observed
			Order	0.00748240453753887	Observed
			Order	0.0108345732613919	Observed
			Phylum	0.0328697022232042	Observed
			Phylum	0.0213418420337591	Observed
			Phylum	0.0343894552473231	Observed
			Phylum	0.0320439637182562	Observed
			Phylum	0.0191349964333421	Observed
			Phylum	0.0318826635698709	Observed
			Class	0.0150067849420425	Observed
			Order	0.0121072023806276	Observed
			Class	0.0102178141976269	Observed
			Phylum	0.011847319233586	Observed
			Phylum	0.0380228806713154	Observed
			Class	0.0163360604301973	Observed
			Class	0.0172473159108412	Observed
			Phylum	0.0219277974641021	Observed
			Phylum	0.0235986899780875	Observed
			Phylum	0.0318022772174047	Observed
			Phylum	0.0281820893569883	Observed
			Class	0.0153069314658676	Observed
			Phylum	0.0183881377762925	Random
			Phylum	0.0415203425041199	Random
			Order	0.0261480135378081	Random
			Phylum	0.0280358056296421	Random
			Phylum	0.0274232144077357	Random
			Phylum	0.045773607267692	Random
			Phylum	0.0491521824816749	Random
			Class	0.019295360168949	Random
			Phylum	0.024690067686037	Random
			Phylum	0.0361507581371473	Random
			Phylum	0.0400959395895639	Random
			Class	0.0347407921238558	Random
			Phylum	0.0393613395421995	Random
			Phylum	0.0338911086796361	Random
			Phylum	0.0243464605767947	Random
			Class	0.0233757188164699	Random
			Class	0.0208773178496238	Random
			Phylum	0.0177698401283474	Random
			Phylum	0.0365405831657796	Random
			Class	0.0519470763583464	Random
			Phylum	0.0455674944658297	Random
			Phylum	0.0197963662821524	Random
			Class	0.0227049773380645	Random
			Phylum	0.0224902898432257	Random
			Order	0.0146309600607457	Random
			Class	0.0164663440893924	Random
			Order	0.0216423231201607	Random
			Phylum	0.0501984030898025	Random
			Phylum	0.0408549996853209	Random
			Phylum	0.023063820164154	Random
			Class	0.0123384024114999	Random
			Phylum	0.04898622929959	Random
			Phylum	0.0220297536760561	Random
			Phylum	0.0471433279384467	Random
			Phylum	0.0217979128474516	Random
			Phylum	0.0278581913712057	Random
			Phylum	0.0493414092160088	Random
			Phylum	0.0223212098997703	Random
			Phylum	0.0250752786974383	Random
			Phylum	0.0223226000914358	Random
			Phylum	0.0500581146948277	Random
			Phylum	0.0182655819289324	Random
			Phylum	0.0379205143994997	Random
			Phylum	0.0407654966306219	Random
			Phylum	0.0613065835153155	Random
			Order	0.0108381355924725	Random
			Phylum	0.0362662206175173	Random
			Phylum	0.0303720204762249	Random
			Order	0.0299290903661453	Random
			Phylum	0.0615342047455821	Random
			Phylum	0.0264501717325408	Random
			Phylum	0.0431863530163097	Random
			Order	0.0152783038554054	Random
			Phylum	0.0136582092872456	Random
			Phylum	0.0449009035723661	Random
			Phylum	0.0379952443404808	Random
			Order	0.0107054413175765	Random
			Phylum	0.0556302747741538	Random
			Phylum	0.0282677531818014	Random
			Phylum	0.0271951285127208	Random
			Phylum	0.0200877523481804	Random
			Phylum	0.0422707202277055	Random
			Phylum	0.0515272682495526	Random
			Phylum	0.0530430664684119	Random
			Phylum	0.0440755789418881	Random
			Phylum	0.0396771903582046	Random
			Class	0.0241598133336895	Random
			Phylum	0.0268634365285983	Random
			Phylum	0.0437694575887523	Random
			Phylum	0.0217550085565446	Random
			Phylum	0.0413937231269694	Random
			Phylum	0.0614497941045633	Random
			Phylum	0.0435610964469166	Random
			Phylum	0.0484306845592704	Random
			Phylum	0.0216964929383936	Random
			Phylum	0.0593081515728937	Random
			Phylum	0.0197601458505288	Random
			Phylum	0.0321182994034818	Random
			Phylum	0.0210299341380705	Random
			Phylum	0.0243311775509832	Random
			Phylum	0.0452378293850485	Random
			Phylum	0.0438741462957764	Random
			Phylum	0.0279948624492779	Random
			Class	0.0259582117010818	Random
			Class	0.0134693205724142	Random
			Phylum	0.0470988700005745	Random
			Phylum	0.0560317674921415	Random
			Phylum	0.0265382430250781	Random
			Phylum	0.0233685477945486	Random
			Class	0.019235515061547	Random
			Phylum	0.0320479524579326	Random
			Phylum	0.0343257331996839	Random
			Phylum	0.0209147988703995	Random
			Phylum	0.0361159490672095	Random
			Phylum	0.0324582801975138	Random
			Phylum	0.0350593375574306	Random
			Order	0.0122052587737754	Random
			Phylum	0.0200653675874642	Random
			Phylum	0.0294653803800326	Random
			Order	0.015291188227672	Random
			Phylum	0.019885250278208	Random
			Order	0.0266408992921456	Random
			Class	0.024386519334788	Random
			Phylum	0.0108805757218962	Random
			Phylum	0.0243690184551445	Random
			Phylum	0.0553313119331009	Random
			Phylum	0.0471903019135905	Random
			Order	0.0248092575580619	Random
			Phylum	0.0256983685862903	Random
			Phylum	0.0118268873689008	Random
			Class	0.0312239911915562	Random
			Order	0.0139968939471746	Random
			Phylum	0.0344108598864597	Random
			Phylum	0.0481995007581301	Random
			Class	0.0287081733228053	Random
			Class	0.033969235933698	Random
			Phylum	0.0384425900625778	Random
			Phylum	0.0371541910185177	Random
			Phylum	0.0270019690571954	Random
			Phylum	0.0419589266178234	Random
			Phylum	0.0308228791680587	Random
			Phylum	0.0234274044447595	Random
			Phylum	0.0460046106038981	Random
			Phylum	0.0355492531601164	Random
			Phylum	0.0602265407959323	Random
			Order	0.0342126138574315	Random
			Phylum	0.0276009388661115	Random
			Phylum	0.0121524405784446	Random
			Phylum	0.0137825133269039	Random
			Class	0.0211960459619972	Random
			Order	0.0113287225055559	Random
			Phylum	0.0133846844854498	Random
			Order	0.0195369024413956	Random
			Phylum	0.0230070189291267	Random
			Phylum	0.0236191182523873	Random
			Phylum	0.0356135135613439	Random
			Class	0.0196977169061332	Random
			Phylum	0.0500401222253917	Random
			Order	0.0121197959948567	Random
			Phylum	0.0371167796963337	Random
			Phylum	0.016818985921284	Random
			Phylum	0.00925725483979442	Random
			Class	0.0219792186408907	Random
			Order	0.0326891683133458	Random
			Order	0.0223603749502208	Random
			Phylum	0.011100887666419	Random
			Phylum	0.0286744864812816	Random
			Phylum	0.0316855446352112	Random
			Order	0.0195712566156108	Random
			Phylum	0.0331446010073645	Random
			Phylum	0.0584931303031462	Random
			Phylum	0.0297843479262124	Random
			Phylum	0.0420450994800033	Random
			Phylum	0.0184292524576866	Random
			Phylum	0.0215408947432035	Random
			Phylum	0.0471685017887088	Random
			Phylum	0.0491866726287076	Random
			Phylum	0.0141624088566792	Random
			Phylum	0.0319494185090493	Random
			Class	0.00992145667503224	Random
			Phylum	0.0223623364292927	Random
			Class	0.0234818294662401	Random
			Phylum	0.0279751311540334	Random
			Phylum	0.0365085976261137	Random
			Phylum	0.0498998906796948	Random
			Phylum	0.0504599330461464	Random
			Phylum	0.0213994237404607	Random
			Phylum	0.0188659101183966	Random
			Phylum	0.0365203631774566	Random
			Phylum	0.0118992187239724	Random
			Phylum	0.0235765736108169	Random
			Phylum	0.0165535764427883	Random
			Class	0.0138693027714832	Random
			Phylum	0.0192886802121497	Random
			Order	0.0178391268986318	Random
			Phylum	0.0546441614961456	Random
			Phylum	0.0411707673708336	Random
			Phylum	0.052515301886373	Random
			Phylum	0.0200698548439977	Random
			Phylum	0.0470109993963449	Random
			Phylum	0.0234732216058499	Random
			Order	0.0173239370936141	Random
			Order	0.0219076518337273	Random
			Phylum	0.0208578604287807	Random
			Phylum	0.0345072629220505	Random
			Phylum	0.0107447998094538	Random
			Class	0.0369523543894631	Random
			Phylum	0.0315526604563004	Random
			Phylum	0.0437538194807622	Random
			Phylum	0.0490186352783555	Random
			Phylum	0.0421528313633767	Random
			Phylum	0.019261590875706	Random
			Phylum	0.0178155680945244	Random
			Phylum	0.0203455501124701	Random
			Phylum	0.0383163406408259	Random
			Phylum	0.0177265317240728	Random
			Phylum	0.0482976774678778	Random
			Phylum	0.0488816725902814	Random
			Order	0.0252765157254326	Random
			Phylum	0.0465611358199184	Random
			Phylum	0.0445424509126203	Random
			Phylum	0.0202361451582668	Random
			Order	0.0162628768852711	Random
			Phylum	0.0415469352992322	Random
			Order	0.0143006997451858	Random
			Class	0.0245011301702892	Random
			Phylum	0.0139264141760584	Random
			Class	0.0353962876316363	Random
			Class	0.0161529752704825	Random
			Order	0.0112576373525443	Random
			Phylum	0.0159245831175375	Random
			Order	0.0112284249749232	Random
			Order	0.0480574589160663	Random
			Phylum	0.0136785645563455	Random
			Phylum	0.0280412497415886	Random
			Phylum	0.0360797329331568	Random
			Class	0.00904226302281457	Random
			Phylum	0.0450233615388728	Random
			Phylum	0.0450274087480378	Random
			Class	0.026574984227068	Random
			Phylum	0.0231743227442209	Random
			Phylum	0.04475185385486	Random
			Phylum	0.0393733752413725	Random
			Phylum	0.0374918535163082	Random
			Phylum	0.0103385269078572	Random
			Phylum	0.038277150354983	Random
			Phylum	0.0536734394262222	Random
			Phylum	0.0390474183867905	Random
			Phylum	0.0539598069328423	Random
			Phylum	0.032050745734979	Random
			Phylum	0.0140471203435429	Random
			Phylum	0.0527994457335519	Random
			Phylum	0.029801685328337	Random
			Phylum	0.0272866901905252	Random
			Phylum	0.0557695333566012	Random
			Order	0.0115091182453531	Random
			Phylum	0.0546041846738907	Random
			Phylum	0.0407061248150231	Random
			Phylum	0.0260153259563201	Random
			Phylum	0.0323284885099311	Random
			Phylum	0.0394334310734096	Random
			Phylum	0.0585171055819288	Random
			Phylum	0.0174049329010218	Random
			Phylum	0.0168915041221133	Random
			Phylum	0.0357909017160904	Random
			Phylum	0.0321294766395214	Random
			Phylum	0.028351487029859	Random
			Phylum	0.0387129182935962	Random
			Order	0.0389065916231694	Random
			Phylum	0.0137153376734245	Random
			Phylum	0.0185195794286999	Random
			Phylum	0.0436504250342	Random
			Phylum	0.0342899912626128	Random
			Phylum	0.013716259428197	Random
			Class	0.0220951065888284	Random
			Order	0.0141228810921152	Random
			Phylum	0.0185397655633333	Random
			Phylum	0.0275081486899542	Random
			Phylum	0.0197868125039353	Random
			Phylum	0.0293102255339815	Random
			Phylum	0.0224805218603795	Random
			Order	0.0357982943919647	Random
			Phylum	0.013485588766005	Random
			Class	0.0515777362893146	Random
			Class	0.0154298872804335	Random
			Phylum	0.0423037920408536	Random
			Class	0.0184529550130689	Random
			Class	0.0172752455752745	Random
			Phylum	0.0195045296430852	Random
			Phylum	0.0232158245622486	Random
			Class	0.0257822924565978	Random
			Class	0.0372414061618851	Random
			Phylum	0.0200079340734995	Random
			Order	0.0395838704096743	Random
			Class	0.0124770640378413	Random
			Phylum	0.0536005970038785	Random
			Phylum	0.0414606623149429	Random
			Phylum	0.0395046260963234	Random
			Phylum	0.0126136349122825	Random
			Class	0.0350733461514034	Random
			Phylum	0.036603608506475	Random
			Phylum	0.0278240899791067	Random
			Order	0.00996625547962285	Random
			Phylum	0.0356386579094169	Random
			Phylum	0.0200022690926451	Random
			Phylum	0.0395106176200579	Random
			Phylum	0.0200930552886235	Random
			Phylum	0.0354205667820608	Random
			Phylum	0.0414132570135337	Random
			Phylum	0.0273339348524195	Random
			Phylum	0.0370256462729827	Random
			Order	0.0126286608102062	Random
			Order	0.0316008444655964	Random
			Phylum	0.0289975451526567	Random
			Phylum	0.0180937937663947	Random
			Phylum	0.0632540348805117	Random
			Class	0.0412734830021248	Random
			Order	0.0179096817677286	Random
			Phylum	0.0215078680829534	Random
			Order	0.0102189298656256	Random
			Phylum	0.0143252229691458	Random
			Phylum	0.0120072822000313	Random
			Phylum	0.0380708330236525	Random
			Class	0.0204898289866236	Random
			Phylum	0.0275603031378194	Random
			Class	0.0128492218042683	Random
			Order	0.0298580542176942	Random
			Order	0.0284025035294268	Random
			Phylum	0.0423787705223913	Random
			Phylum	0.0365756548661852	Random
			Phylum	0.0262147784280533	Random
			Phylum	0.0245122903780145	Random
			Phylum	0.0273048287348113	Random
			Phylum	0.0388374791312103	Random
			Phylum	0.0438814013872157	Random
			Phylum	0.0228097930458104	Random
			Order	0.0349275138384	Random
			Class	0.015651557505293	Random
			Phylum	0.0127067749735487	Random
			Phylum	0.0276551131041486	Random
			Order	0.0135989649981421	Random
			Phylum	0.0293915499958062	Random
			Class	0.0160101727587802	Random
			Phylum	0.0490530828687841	Random
			Phylum	0.0391925266583362	Random
			Order	0.0120986206235625	Random
			Phylum	0.0410275310180564	Random
			Class	0.0365252022565901	Random
			Order	0.0133236798877512	Random
			Phylum	0.0168584009455457	Random
			Order	0.0102541106780564	Random
			Order	0.0146927285618282	Random
			Phylum	0.0446728099494946	Random
			Class	0.0214243709148396	Random
			Order	0.0168712962589892	Random
			Phylum	0.0392698014522389	Random
			Order	0.0300171551281657	Random
			Order	0.011300905334322	Random
			Phylum	0.0356916469573589	Random
			Class	0.0216683666768071	Random
			Order	0.0117695652779988	Random
			Phylum	0.0173018251142223	Random
			Class	0.0361363038216291	Random
			Phylum	0.0552204904098227	Random
			Phylum	0.0222723048768613	Random
			Order	0.0199338664373645	Random
			Order	0.0148262372893862	Random
			Order	0.0182645566153221	Random
			Class	0.0522544505198402	Random
			Order	0.00870149864585345	Random
			Class	0.0165839876552485	Random
			Order	0.027300964908898	Random
			Phylum	0.0412545767314406	Random
			Phylum	0.0312470586566458	Random
			Phylum	0.0242531943877083	Random
			Phylum	0.0444219503474399	Random
			Phylum	0.0487396121335376	Random
			Order	0.0240591862744068	Random
			Order	0.0256514301108629	Random
			Class	0.0260835774302241	Random
			Phylum	0.0456271145398493	Random
			Phylum	0.0260159040928198	Random
			Order	0.0214226142229193	Random
			Phylum	0.0427154671430333	Random
			Phylum	0.034754010346268	Random
			Phylum	0.0436986857754951	Random
			Phylum	0.0518843282011946	Random
			Phylum	0.0376599892906888	Random
			Phylum	0.0410420457440116	Random
			Phylum	0.0285009879268124	Random
			Phylum	0.0214867908734918	Random
			Order	0.04439166363038	Random
			Phylum	0.0202438490161515	Random
			Class	0.0296106971402224	Random
			Phylum	0.0370619304380208	Random
			Phylum	0.0283367166818005	Random
			Class	0.0150179155096079	Random
			Class	0.0185285477531483	Random
			Phylum	0.0393683472455312	Random
			Order	0.0205437630472566	Random
			Order	0.0338211672817951	Random
			Phylum	0.0176357291895426	Random
			Phylum	0.0620644517944789	Random
			Phylum	0.0275888055003417	Random
			Class	0.0477192539551626	Random
			Order	0.0107840895561039	Random
			Phylum	0.021823977943572	Random
			Phylum	0.015001344070654	Random
			Phylum	0.0501010803430542	Random
			Class	0.0297961522956634	Random
			Class	0.0449842256652112	Random
			Order	0.0258609892046747	Random
			Class	0.0323653176981145	Random
			Class	0.0237674763895767	Random
			Order	0.0161774387925581	Random
			Phylum	0.0436659009750824	Random
			Phylum	0.0210977484495331	Random
			Order	0.0114116934680576	Random
			Phylum	0.0211838796804183	Random
			Phylum	0.0562317654228361	Random
			Class	0.0156995565609534	Random
			Phylum	0.05775293899482	Random
			Phylum	0.0199308775995182	Random
			Order	0.0103447894859871	Random
			Class	0.0224247541608298	Random
			Class	0.0145077459121734	Random
			Phylum	0.0359995400089202	Random
			Class	0.022666375459685	Random
			Phylum	0.0503105070571685	Random
			Phylum	0.0209528497955839	Random
			Order	0.0205587726591143	Random
			Phylum	0.047314040556541	Random
			Phylum	0.0333686174884359	Random
			Order	0.012841340716274	Random
			Order	0.00696470489220836	Random
			Order	0.0188962405851555	Random
			Class	0.0502694953859215	Random
			Phylum	0.0292707590458518	Random
			Class	0.0190576607630962	Random
			Order	0.0170881913621658	Random
			Phylum	0.0136305627641153	Random
			Phylum	0.034390336353832	Random
			Phylum	0.0405095581027814	Random
			Phylum	0.033583408157693	Random
			Phylum	0.0140136577642471	Random
			Phylum	0.0520384112740052	Random
			Phylum	0.0338456667954199	Random
			Order	0.0467878063469919	Random
			Order	0.0289811879585229	Random
			Order	0.0213160140832093	Random
			Phylum	0.0318283710341236	Random
			Order	0.0148267409085072	Random
			Phylum	0.0460439040431121	Random
[truncated: 1,132 more rows]

## Sheet: Figure 4b
Line graph			Boxplots
Gene_genome_5mer_distance	Partial_dependence		Taxonomic.difference	Gene_genome_5mer_distance	Transfer
0.0245643077860868	0.302100172599409		Order	0.0462982031986029	Observed
0.0258912389248169	0.342265577185367		Order	0.0504926153245513	Observed
0.0272181700635471	0.373995673845321		Phylum	0.0486994092218948	Observed
0.0285451012022772	0.380599803313999		Order	0.0553729421196976	Observed
0.0298720323410073	0.393728647444339		Class	0.0612508601418973	Observed
0.0311989634797375	0.36482237506637		Order	0.0487962437336654	Observed
0.0325258946184676	0.372555872341619		Order	0.0446776567206282	Observed
0.0338528257571977	0.359938940093605		Order	0.0478702250591248	Observed
0.0351797568959279	0.360161525588283		Order	0.05163068586514	Observed
0.036506688034658	0.361711684857657		Order	0.05163068586514	Observed
0.0378336191733881	0.34587160614875		Order	0.0521077528609909	Observed
0.0391605503121183	0.301423982502686		Order	0.0537677878906073	Observed
0.0404874814508484	0.223798587018136		Order	0.054449117056138	Observed
0.0418144125895785	0.220492607857134		Class	0.0537880906361617	Observed
0.0431413437283087	0.253369191528928		Class	0.0537880906361617	Observed
0.0444682748670388	0.182690513628814		Order	0.0529060921955795	Observed
0.045795206005769	0.195401250958137		Order	0.0522478583582114	Observed
0.0471221371444991	0.16557401524064		Phylum	0.0548316267757347	Observed
0.0484490682832292	0.0869676066852369		Class	0.0487060700779746	Observed
0.0497759994219594	-0.0556063670839948		Class	0.0481674039648525	Observed
0.0511029305606895	-0.00682715974652401		Order	0.0530314077528875	Observed
0.0524298616994196	-0.0564684876575277		Class	0.051815912294355	Observed
0.0537567928381498	-0.0731140012711404		Order	0.0537714078309467	Observed
0.0550837239768799	-0.262351672204544		Order	0.0513740892449191	Observed
0.05641065511561	-0.221136192659678		Order	0.04823906461042	Observed
0.0577375862543402	-0.303821165101236		Class	0.0506808824302157	Observed
0.0590645173930703	-0.324533999962353		Class	0.0471733020256103	Observed
0.0603914485318004	-0.376153330249849		Class	0.0538764511132145	Observed
0.0617183796705306	-0.360981685816235		Order	0.0474820916779469	Observed
0.0630453108092607	-0.430955293175253		Order	0.0389531095244335	Observed
0.0643722419479908	-0.289623997412411		Order	0.0412039628481297	Observed
0.065699173086721	-0.396471290354729		Order	0.0398292503704456	Observed
0.0670261042254511	-0.404241613250243		Order	0.0412039628481297	Observed
0.0683530353641812	-0.336857173319207		Order	0.0468780713569803	Observed
0.0696799665029114	-0.319271345990401		Order	0.0467330982107594	Observed
0.0710068976416415	-0.312186066397565		Order	0.0468780713569803	Observed
0.0723338287803716	-0.244383535598385		Order	0.0468780713569803	Observed
0.0736607599191018	-0.177412642205384		Order	0.0412039628481297	Observed
0.0749876910578319	-0.143118099517345		Order	0.0404639434737871	Observed
0.0763146221965621	-0.121542830299993		Order	0.0412039628481297	Observed
0.0776415533352922	-0.151313953521214		Class	0.0456312663765168	Observed
0.0789684844740223	-0.156982104470652		Order	0.0487493782971361	Observed
0.0802954156127525	-0.156982104470652		Order	0.0420036906887897	Observed
0.0816223467514826	-0.156982104470652		Order	0.0487493782971361	Observed
0.0829492778902127	-0.157333148607944		Order	0.048056577689125	Observed
0.0842762090289429	-0.15811342231313		Order	0.0404856054741676	Observed
0.085603140167673	-0.15811342231313		Order	0.048056577689125	Observed
0.0869300713064031	-0.15811342231313		Order	0.0406194691776305	Observed
0.0882570024451333	-0.15811342231313		Order	0.048056577689125	Observed
0.0895839335838634	-0.15811342231313		Order	0.0409692680113269	Observed
0.0909108647225935	-0.15811342231313		Phylum	0.0537258604274139	Observed
			Phylum	0.0542576623372047	Observed
			Phylum	0.0542576623372047	Observed
			Phylum	0.0542576623372047	Observed
			Phylum	0.0456486738243407	Observed
			Phylum	0.0452294353355023	Observed
			Phylum	0.0393953910883702	Observed
			Order	0.0456994767637339	Observed
			Phylum	0.0456486738243407	Observed
			Phylum	0.0420397980702751	Observed
			Phylum	0.0442976092838565	Observed
			Order	0.0420397980702751	Observed
			Phylum	0.0456486738243407	Observed
			Phylum	0.0456994767637339	Observed
			Order	0.0485724683779124	Observed
			Order	0.0600308497097279	Observed
			Order	0.0600308497097279	Observed
			Order	0.0463391137936534	Observed
			Order	0.0485724683779124	Observed
			Order	0.0600308497097279	Observed
			Order	0.0432705994485366	Observed
			Phylum	0.0430648171138682	Observed
			Class	0.0531957993762668	Observed
			Class	0.0378895576563198	Observed
			Class	0.0418150060899888	Observed
			Order	0.0437389958515975	Observed
			Order	0.0361431200172926	Observed
			Order	0.0424727631791103	Observed
			Class	0.0523226846800919	Observed
			Phylum	0.04251650826673	Observed
			Order	0.0360635577645365	Observed
			Order	0.0374195076533157	Observed
			Order	0.0434303837607165	Observed
			Class	0.0411205720074224	Observed
			Order	0.0395703294311276	Observed
			Class	0.0418163697864379	Observed
			Phylum	0.0424571803683258	Observed
			Order	0.0492506606257665	Observed
			Order	0.0363482074733852	Observed
			Order	0.0397565309150118	Observed
			Order	0.0395140200594377	Observed
			Order	0.0355933988442736	Observed
			Phylum	0.0530419230004718	Observed
			Class	0.047477576907896	Observed
			Class	0.0422790501813849	Observed
			Class	0.0555528554639738	Observed
			Class	0.0555528554639738	Observed
			Order	0.0497799983692026	Observed
			Order	0.0477627542927407	Observed
			Order	0.0478375172540186	Observed
			Order	0.0476066359722621	Observed
			Class	0.0499839469845032	Observed
			Class	0.0512291468378852	Observed
			Class	0.0519413360160692	Observed
			Order	0.0509466374282202	Observed
			Order	0.0519413360160692	Observed
			Order	0.0519413360160692	Observed
			Phylum	0.0501453691596032	Observed
			Phylum	0.0498976793423636	Observed
			Phylum	0.0512291468378852	Observed
			Phylum	0.0519413360160692	Observed
			Class	0.0512674886630232	Observed
			Class	0.0534247640636625	Observed
			Class	0.0522897913061982	Observed
			Class	0.0534247640636625	Observed
			Class	0.0532392265157651	Observed
			Class	0.0546912446082248	Observed
			Class	0.0533063233138466	Observed
			Class	0.0549143394505836	Observed
			Class	0.052558913548018	Observed
			Class	0.0534247640636625	Observed
			Order	0.0514734680987041	Observed
			Class	0.0538718373548954	Observed
			Order	0.0483877322652245	Observed
			Class	0.0495435447095308	Observed
			Order	0.0538718373548954	Observed
			Order	0.0476985345718804	Observed
			Order	0.0476985345718804	Observed
			Class	0.048489293974485	Observed
			Order	0.0495435447095308	Observed
			Order	0.0465130218089389	Observed
			Order	0.0538718373548954	Observed
			Order	0.0462414519576319	Observed
			Order	0.0503910290526426	Observed
			Order	0.0527154652973493	Observed
			Order	0.0524933915278665	Observed
			Order	0.0511241892108026	Observed
			Order	0.045602137671139	Observed
			Order	0.0469346880294401	Observed
			Order	0.0469346880294401	Observed
			Order	0.0435792077222299	Observed
			Order	0.050302918142281	Observed
			Order	0.0479630208685987	Observed
			Order	0.0497562838195877	Observed
			Order	0.0497562838195877	Observed
			Order	0.0486246045405861	Observed
			Order	0.0486246045405861	Observed
			Order	0.0474739770856228	Observed
			Order	0.0537754939547784	Observed
			Order	0.045665532470363	Observed
			Order	0.045665532470363	Observed
			Order	0.0451424804178261	Observed
			Order	0.0503127493948164	Observed
			Order	0.0517369521267745	Observed
			Phylum	0.0569342963259926	Observed
			Order	0.0489346036027844	Observed
			Order	0.0527667477303545	Observed
			Order	0.0482246225808459	Observed
			Order	0.0513985286871797	Observed
			Order	0.049740395220843	Observed
			Order	0.0523364619887899	Observed
			Order	0.0523364619887899	Observed
			Order	0.0523364619887899	Observed
			Order	0.0495282625176654	Observed
			Order	0.0499806709110574	Observed
			Order	0.0459853039135935	Observed
			Phylum	0.0509320988131743	Observed
			Order	0.0507025237371462	Observed
			Order	0.0468939249747331	Observed
			Order	0.0502036898248085	Observed
			Order	0.0502036898248085	Observed
			Order	0.0453735337143899	Observed
			Order	0.0482504712849999	Observed
			Order	0.0482504712849999	Observed
			Order	0.0479465299347594	Observed
			Order	0.0479465299347594	Observed
			Order	0.0482504712849999	Observed
			Order	0.0514151466993487	Observed
			Order	0.0438074116497816	Observed
			Order	0.0492564375258689	Observed
			Order	0.0463165505139629	Observed
			Order	0.051685821005057	Observed
			Order	0.051685821005057	Observed
			Order	0.0473045965999918	Observed
			Order	0.0473045965999918	Observed
			Order	0.051685821005057	Observed
			Order	0.0512312788472877	Observed
			Order	0.0476887417613437	Observed
			Order	0.0511161713798841	Observed
			Order	0.0511161713798841	Observed
			Class	0.0483475259191651	Observed
			Class	0.0483475259191651	Observed
			Class	0.0483475259191651	Observed
			Class	0.0483475259191651	Observed
			Order	0.0450961978225886	Observed
			Order	0.0479657435159697	Observed
			Order	0.0479657435159697	Observed
			Order	0.0451539687888007	Observed
			Order	0.0446754689882697	Observed
			Order	0.047959407130203	Observed
			Class	0.0448310879088141	Observed
			Class	0.0506606656591076	Observed
			Order	0.0506606656591076	Observed
			Order	0.0456305669116511	Observed
			Order	0.0510541169659478	Observed
			Order	0.0510541169659478	Observed
			Class	0.0455901290709791	Observed
			Order	0.0505328584849389	Observed
			Order	0.0501923316533467	Observed
			Phylum	0.0517491255852079	Observed
			Phylum	0.0399451774189752	Observed
			Order	0.059054827764712	Observed
			Class	0.0489173628894744	Observed
			Class	0.0489173628894744	Observed
			Class	0.0479826122434178	Observed
			Class	0.0489173628894744	Observed
			Class	0.0478145450821942	Observed
			Class	0.0491536149837272	Observed
			Class	0.0491536149837272	Observed
			Order	0.0479826122434178	Observed
			Order	0.0491536149837272	Observed
			Order	0.0491536149837272	Observed
			Order	0.0583566603739709	Observed
			Class	0.0471308165755841	Observed
			Class	0.0448628660012378	Observed
			Order	0.0488404992555239	Observed
			Order	0.0475191670357384	Observed
			Class	0.0514586799049598	Observed
			Order	0.0498914541823914	Observed
			Class	0.0502283191123913	Observed
			Class	0.0550290654593141	Observed
			Class	0.0490305864424838	Observed
			Order	0.0567709874953845	Observed
			Order	0.0574644648419559	Observed
			Order	0.0489470411982159	Observed
			Order	0.060854311571695	Observed
			Order	0.0665705756331566	Observed
			Order	0.0622317071957004	Observed
			Order	0.0650386149320418	Observed
			Order	0.0650386149320418	Observed
			Phylum	0.0622317071957004	Observed
			Phylum	0.0613899675803466	Observed
			Phylum	0.0650386149320418	Observed
			Order	0.0788793922498196	Observed
			Order	0.0625168794462153	Observed
			Order	0.0625168794462153	Observed
			Order	0.0608443532152463	Observed
			Order	0.0694429649652491	Observed
			Order	0.0483368782516416	Observed
			Phylum	0.0606010142543277	Observed
			Order	0.0428904457887532	Observed
			Phylum	0.0506369369434906	Observed
			Class	0.0473709745508861	Observed
			Phylum	0.0501527190214111	Observed
			Phylum	0.0501527190214111	Observed
			Order	0.0361186993146935	Observed
			Phylum	0.042577588562652	Observed
			Phylum	0.0468839063681333	Observed
			Phylum	0.0369148856630818	Observed
			Order	0.0425127551861261	Observed
			Order	0.0467039643222167	Observed
			Phylum	0.0422631743056509	Observed
			Class	0.0479105635092193	Observed
			Phylum	0.0420338659971099	Observed
			Phylum	0.0446894055365268	Observed
			Phylum	0.0395936637017844	Observed
			Phylum	0.0395851847519362	Observed
			Phylum	0.0395936637017844	Observed
			Phylum	0.0691132126920725	Observed
			Phylum	0.0499285889158665	Observed
			Class	0.0446894055365268	Observed
			Phylum	0.0691132126920725	Observed
			Phylum	0.0385689811101451	Observed
			Order	0.038417800202672	Observed
			Order	0.0379216159884566	Observed
			Order	0.0535930844699611	Observed
			Order	0.0406673131772787	Observed
			Phylum	0.0435095079410954	Observed
			Order	0.045256409315774	Observed
			Order	0.040080696785206	Observed
			Order	0.0460204315810442	Observed
			Phylum	0.0436925963110704	Observed
			Class	0.0446672304901725	Observed
			Class	0.0446672304901725	Observed
			Phylum	0.0457019320875723	Observed
			Class	0.0436925963110704	Observed
			Order	0.0460204315810442	Observed
			Order	0.0380379072290731	Observed
			Phylum	0.0385486308833222	Observed
			Phylum	0.0385891468414666	Observed
			Class	0.0422958662783643	Observed
			Order	0.0463022041788011	Observed
			Order	0.0383799975274451	Observed
			Class	0.0473620396787	Observed
			Class	0.0474011115175672	Observed
			Order	0.0474011115175672	Observed
			Class	0.0375965953625376	Observed
			Class	0.0375405160489846	Observed
			Class	0.0372777959178164	Observed
			Class	0.0381175862445718	Observed
			Order	0.0375965953625376	Observed
			Order	0.0375965953625376	Observed
			Order	0.0375405160489846	Observed
			Order	0.0381175862445718	Observed
			Order	0.0381175862445718	Observed
			Order	0.0381175862445718	Observed
			Class	0.0408115867888669	Observed
			Class	0.0453759172029616	Observed
			Order	0.0450426128350783	Observed
			Order	0.065053249691231	Observed
			Class	0.0430228645878897	Observed
			Class	0.0389427881906992	Observed
			Class	0.0454791236400797	Observed
			Phylum	0.0505256293896857	Observed
			Order	0.0462496003566664	Observed
			Phylum	0.04263243375671	Observed
			Phylum	0.0505256293896857	Observed
			Class	0.0454791236400797	Observed
			Phylum	0.0462496003566664	Observed
			Class	0.0389427881906992	Observed
			Order	0.0383149784276702	Observed
			Order	0.0411391060826572	Observed
			Order	0.0647707163273289	Observed
			Order	0.0647707163273289	Observed
			Order	0.0438607903125835	Observed
			Order	0.0407938507308501	Observed
			Order	0.0383248129741351	Observed
			Order	0.0370818745576328	Observed
			Order	0.0361368515682303	Observed
			Order	0.0383248129741351	Observed
			Phylum	0.0370818745576328	Observed
			Phylum	0.0383248129741351	Observed
			Phylum	0.0355429269691195	Observed
			Phylum	0.0383248129741351	Observed
			Phylum	0.0370818745576328	Observed
			Phylum	0.0361368515682303	Observed
			Order	0.0455590088718624	Observed
			Order	0.0438994318923995	Observed
			Order	0.0457258064506212	Observed
			Order	0.039321466925932	Observed
			Order	0.0455590088718624	Observed
			Order	0.0438994318923995	Observed
			Order	0.0440681842566271	Observed
			Order	0.0525473744801293	Observed
			Order	0.0647447903814943	Observed
			Order	0.0647447903814943	Observed
			Order	0.0466028783863347	Observed
			Order	0.0466028783863347	Observed
			Order	0.039195262072714	Observed
			Phylum	0.0466028783863347	Observed
			Phylum	0.0393263443693172	Observed
			Phylum	0.0393263443693172	Observed
			Class	0.0448040674783402	Observed
			Class	0.0448040674783402	Observed
			Class	0.0496403573059728	Observed
			Order	0.0400538176420546	Observed
			Order	0.0496403573059728	Observed
			Order	0.0496403573059728	Observed
			Order	0.0414524320217038	Observed
			Phylum	0.0429209412554532	Observed
			Phylum	0.0487944378310885	Observed
			Phylum	0.0487944378310885	Observed
			Class	0.0530346481212126	Observed
			Phylum	0.0429209412554532	Observed
			Phylum	0.0421199012769788	Observed
			Class	0.0471677104578788	Observed
			Order	0.0473588638433366	Observed
			Phylum	0.0487944378310885	Observed
			Phylum	0.0452449634239565	Observed
			Order	0.05141937789144	Observed
			Order	0.0635334863475104	Observed
			Order	0.0635334863475104	Observed
			Order	0.0459960436606845	Observed
			Order	0.0399909582836965	Observed
			Order	0.0644339969487326	Observed
			Order	0.0644339969487326	Observed
			Order	0.0453637849669891	Observed
			Order	0.0517681432884447	Observed
			Order	0.0517681432884447	Observed
			Order	0.0434545371579905	Observed
			Order	0.0651110534084574	Observed
			Order	0.0651110534084574	Observed
			Order	0.0651110534084574	Observed
			Order	0.0432420909340542	Observed
			Order	0.045538142405959	Observed
			Phylum	0.0527537153535472	Observed
			Phylum	0.046993369644744	Observed
			Phylum	0.0466888753846176	Observed
			Class	0.0423828005451953	Observed
			Phylum	0.0469274565365635	Observed
			Order	0.0441985173535214	Observed
			Order	0.046993369644744	Observed
			Phylum	0.0526227193669496	Observed
			Order	0.046993369644744	Observed
			Phylum	0.0469274565365635	Observed
			Phylum	0.0427607051277585	Observed
			Order	0.0352496281136137	Observed
			Phylum	0.0429370787436635	Observed
			Order	0.0483095396542497	Observed
			Order	0.0473497137514764	Observed
			Order	0.0483095396542497	Observed
			Class	0.0489843631684715	Observed
			Class	0.0494000988411452	Observed
			Order	0.0429370787436635	Observed
			Order	0.0469332927157712	Observed
			Order	0.0578275276963823	Observed
			Order	0.0572331649420579	Observed
			Order	0.0466436018521295	Observed
			Class	0.0459020955305564	Observed
			Class	0.0459020955305564	Observed
			Order	0.0419693420048324	Observed
			Order	0.0405027890304834	Observed
			Class	0.0403516289274844	Observed
			Order	0.0451604500072846	Observed
			Order	0.0433059907036111	Observed
			Class	0.0377109095350007	Observed
			Order	0.0531282684922968	Observed
			Class	0.0405813568263603	Observed
			Class	0.0387509451228005	Observed
			Phylum	0.0470765383273626	Observed
			Class	0.045877502874705	Observed
			Order	0.0530852173837991	Observed
			Order	0.0410327860499173	Observed
			Class	0.0399234502675892	Observed
			Phylum	0.0439993231872172	Observed
			Class	0.0383139441155125	Observed
			Order	0.0383957559366083	Observed
			Phylum	0.052109049952302	Observed
			Phylum	0.0420413192485509	Observed
			Order	0.0460757891281297	Observed
			Class	0.0412176122035934	Observed
			Class	0.0411602297549417	Observed
			Order	0.0457033290184924	Observed
			Order	0.0399725414843163	Observed
			Class	0.0495916879493717	Observed
			Class	0.048762523612658	Observed
			Order	0.0402335542304922	Observed
			Order	0.0410872617147349	Observed
			Order	0.0474961281161531	Observed
			Order	0.0437729545321241	Observed
			Order	0.043629799521998	Observed
			Class	0.0427741647931188	Observed
			Order	0.0447918504005116	Observed
			Order	0.0402753748391277	Observed
			Order	0.0387713545451821	Observed
			Order	0.0421041272543268	Observed
			Order	0.0467960206360353	Observed
			Order	0.0410552423267927	Observed
			Order	0.0395666233742806	Observed
			Order	0.0488576497705417	Observed
			Order	0.0425297674225845	Observed
			Order	0.039904388200431	Observed
			Order	0.0419439679030735	Observed
			Phylum	0.0469114620554097	Observed
			Order	0.0552139080869051	Observed
			Order	0.0461011977609208	Observed
			Order	0.0552139080869051	Observed
			Order	0.0533174654517689	Observed
			Order	0.0552139080869051	Observed
			Order	0.0533174654517689	Observed
			Order	0.0469836745580915	Observed
			Order	0.0470713222448836	Observed
			Class	0.0419459038038494	Observed
			Class	0.0419125433563235	Observed
			Order	0.0465172178221722	Observed
			Order	0.0410989108330572	Observed
			Class	0.0465172178221722	Observed
			Phylum	0.0411406424995168	Observed
			Phylum	0.0399768059857714	Observed
			Class	0.0419459038038494	Observed
			Order	0.0464045718661852	Observed
			Phylum	0.0399768059857714	Observed
			Phylum	0.0401593225193234	Observed
			Phylum	0.0391720020084217	Observed
			Order	0.0414719121502945	Observed
			Phylum	0.0431499454564441	Observed
			Order	0.0414719121502945	Observed
			Order	0.0463474280463747	Observed
			Class	0.0416022201592996	Observed
			Class	0.0458598387325095	Observed
			Order	0.0414068521805867	Observed
			Order	0.0430659012772523	Observed
			Order	0.0407940335006626	Observed
			Order	0.0468755725566857	Observed
			Order	0.0468755725566857	Observed
			Order	0.0416517145126912	Observed
			Order	0.0416517145126912	Observed
			Order	0.0468755725566857	Observed
			Order	0.0412000931067968	Observed
			Order	0.0412000931067968	Observed
			Order	0.0468755725566857	Observed
			Order	0.0416517145126912	Observed
			Order	0.0459053020839827	Observed
			Class	0.0380430509192697	Observed
			Class	0.0433386515368367	Observed
			Order	0.0433386515368367	Observed
			Order	0.0392387837932773	Observed
			Order	0.0393054023244219	Observed
			Class	0.0457902504849096	Observed
			Class	0.0367775738572011	Observed
			Class	0.0428362059449851	Observed
			Order	0.0384887261619563	Observed
			Phylum	0.039509765566016	Observed
			Phylum	0.0441021811798766	Observed
			Class	0.047335238198273	Observed
			Order	0.0403813373186763	Observed
			Class	0.0475054228978635	Observed
			Class	0.0392405726148341	Observed
			Phylum	0.043630072701927	Observed
			Class	0.0378148928563852	Observed
			Phylum	0.0395148410424674	Observed
			Order	0.058303235627538	Observed
			Class	0.0374401977468816	Observed
			Order	0.0384303684161512	Observed
			Order	0.047670736833008	Observed
			Class	0.0501390097819742	Observed
			Order	0.0394703500514056	Observed
			Order	0.0421559419675529	Observed
			Order	0.0429198632291193	Observed
			Order	0.0411179754919455	Observed
			Order	0.0399326177505084	Observed
			Order	0.0402465053019787	Observed
			Order	0.0376656382993307	Observed
			Order	0.0411620967232691	Observed
			Order	0.0357802424842658	Observed
			Order	0.0423733040234874	Observed
			Order	0.0391770584325928	Observed
			Order	0.04231941430392	Observed
			Order	0.0448514625385808	Observed
			Order	0.0430771498318585	Observed
			Order	0.039181724992895	Observed
			Order	0.0389542092835499	Observed
			Order	0.038749101681422	Observed
			Order	0.0367540136639776	Observed
			Order	0.0385196491449023	Observed
			Order	0.0422478822032134	Observed
			Order	0.0450059244047957	Observed
			Order	0.0392626300923093	Observed
			Order	0.0376523343940153	Observed
			Order	0.040505202845967	Observed
			Order	0.0426179188529354	Observed
			Order	0.0443630914587893	Observed
			Order	0.0447047816812342	Observed
			Order	0.0433598114456593	Observed
			Order	0.0400018634437177	Observed
			Order	0.0361919025320897	Observed
			Class	0.0427980419838582	Observed
			Class	0.0427980419838582	Observed
			Class	0.0384176403667131	Observed
			Order	0.0391308100102537	Observed
			Phylum	0.0427980419838582	Observed
			Phylum	0.0427980419838582	Observed
			Phylum	0.038902073933678	Observed
			Phylum	0.0391308100102537	Observed
			Phylum	0.038902073933678	Observed
			Phylum	0.0391308100102537	Observed
			Order	0.0388973658068353	Observed
			Order	0.0505237588988285	Observed
			Order	0.0505237588988285	Observed
			Order	0.0388973658068353	Observed
			Order	0.038826530888832	Observed
			Order	0.0505237588988285	Observed
			Class	0.0392319909776485	Observed
			Order	0.0412103364075048	Observed
			Order	0.0399264264001452	Observed
			Order	0.0412103364075048	Observed
			Order	0.0375063889338813	Observed
			Order	0.0395139437997512	Observed
			Order	0.0415436103504999	Observed
			Order	0.0415436103504999	Observed
			Order	0.0511336417617292	Observed
			Order	0.041118123407498	Observed
			Order	0.0470445817388327	Observed
			Order	0.0470445817388327	Observed
			Order	0.0447160998691541	Observed
			Class	0.0359383403363217	Observed
			Order	0.0368590389388656	Observed
			Class	0.0388236488752137	Observed
			Order	0.039879988058103	Observed
			Order	0.0424698777073827	Observed
			Order	0.0643329611104166	Observed
			Order	0.0508921078859935	Observed
			Order	0.0568915152235392	Observed
			Order	0.0568915152235392	Observed
			Order	0.0447097843673694	Observed
			Order	0.0527690988137519	Observed
			Order	0.04400977623817	Observed
			Order	0.0643329611104166	Observed
			Order	0.0527690988137519	Observed
			Order	0.0527690988137519	Observed
			Phylum	0.0518700917894052	Observed
			Order	0.0368430417004792	Observed
			Order	0.0430571939125462	Observed
			Order	0.0430571939125462	Observed
			Order	0.0394813938769963	Observed
			Order	0.0394813938769963	Observed
			Order	0.0430571939125462	Observed
			Order	0.0369427309996998	Observed
			Order	0.0369427309996998	Observed
			Order	0.0430571939125462	Observed
			Order	0.0394813938769963	Observed
			Order	0.0428419915413363	Observed
			Order	0.0385692971111338	Observed
			Order	0.0428419915413363	Observed
			Order	0.0366233868377011	Observed
			Order	0.0449459090511647	Observed
			Order	0.0449459090511647	Observed
			Order	0.0360439979994177	Observed
			Order	0.0447742391276473	Observed
			Order	0.0643285112446149	Observed
			Phylum	0.0459596774854975	Observed
			Class	0.0370333821092273	Observed
			Class	0.0506346822946311	Observed
			Phylum	0.0378694651809806	Observed
			Phylum	0.0438776504286476	Observed
			Phylum	0.0438776504286476	Observed
			Order	0.0529514972680511	Observed
			Order	0.0649612722169674	Observed
			Order	0.0649612722169674	Observed
			Class	0.0562120185470432	Observed
			Order	0.0390725228930334	Observed
			Class	0.0562120185470432	Observed
			Order	0.0420494401662397	Observed
			Order	0.033156442360169	Observed
			Order	0.0526862946775699	Observed
			Order	0.0526862946775699	Observed
			Order	0.0532724703308042	Observed
			Order	0.0526862946775699	Observed
			Order	0.0353511237183015	Observed
			Order	0.0387165016713262	Observed
			Order	0.0518027904694477	Observed
			Order	0.0518027904694477	Observed
			Order	0.0408126458080906	Observed
			Order	0.0430211392247989	Observed
			Order	0.0430211392247989	Observed
			Order	0.0451535670110086	Observed
			Order	0.0451535670110086	Observed
			Order	0.0451535670110086	Observed
			Order	0.0383209933242487	Observed
			Order	0.0535352585614664	Observed
			Order	0.0535352585614664	Observed
			Order	0.0372482290451516	Observed
			Order	0.0383209933242487	Observed
			Order	0.0535352585614664	Observed
			Order	0.0463663099296355	Observed
			Order	0.0468810787567207	Observed
			Order	0.048631418042079	Observed
			Order	0.048631418042079	Observed
			Class	0.0380239782689476	Observed
			Order	0.0377725091981685	Observed
			Order	0.0517402889596977	Observed
			Order	0.0379540511864949	Observed
			Class	0.0355469821402122	Observed
			Class	0.037160469560472	Observed
			Order	0.0587741591840969	Observed
			Order	0.0652266313625457	Observed
			Order	0.0652266313625457	Observed
			Order	0.0392577270636321	Observed
			Phylum	0.0449643215712577	Observed
			Phylum	0.042821514297395	Observed
			Phylum	0.0402237871243341	Observed
			Phylum	0.0560860590724132	Observed
			Phylum	0.0555546298374368	Observed
			Phylum	0.0374439546276547	Observed
			Class	0.041458051391404	Observed
			Order	0.0382964300432036	Observed
			Phylum	0.0375798538455583	Observed
			Order	0.0400233056411743	Observed
			Order	0.0730531358533851	Observed
			Phylum	0.0503842844212574	Observed
			Phylum	0.0730531358533851	Observed
			Order	0.0389911167089089	Observed
			Phylum	0.0376445240644509	Observed
			Phylum	0.0476627987460737	Observed
			Phylum	0.0346800812239643	Observed
			Phylum	0.0476627987460737	Observed
			Class	0.0476627987460737	Observed
			Phylum	0.0432695759689162	Observed
			Phylum	0.0476627987460737	Observed
			Phylum	0.0520276706795287	Observed
			Phylum	0.0452754338428396	Observed
			Phylum	0.0376445240644509	Observed
			Order	0.041963822060209	Observed
			Order	0.0445820637688057	Observed
			Order	0.0447200341979192	Observed
			Class	0.0434428412350489	Observed
			Class	0.0434428412350489	Observed
			Order	0.0347199291576867	Observed
			Order	0.0519193133912307	Observed
			Order	0.0405402396330251	Observed
			Order	0.0407581415813712	Observed
			Order	0.0450695595344648	Observed
			Order	0.0450695595344648	Observed
			Order	0.0370669654790822	Observed
			Order	0.0364925983495714	Observed
			Order	0.0532900503353768	Observed
			Order	0.0532900503353768	Observed
			Order	0.0362545058646144	Observed
			Order	0.0364925983495714	Observed
			Order	0.0532900503353768	Observed
			Order	0.0343004387413886	Observed
			Order	0.034358051892848	Observed
			Phylum	0.0408391982479388	Observed
			Order	0.034236929047218	Observed
			Order	0.0377998492063786	Observed
			Class	0.0412448768943627	Observed
			Order	0.0423792062440622	Observed
			Order	0.0502556086243908	Observed
			Order	0.0532402806458818	Observed
			Order	0.0428338295406351	Observed
			Class	0.0398701825993685	Observed
			Order	0.0476802771185041	Observed
			Class	0.0400513445268268	Observed
			Class	0.0406664784120134	Observed
			Class	0.0411885463633248	Observed
			Class	0.0387472697827802	Observed
			Class	0.0415368017936491	Observed
			Phylum	0.0446388175923204	Observed
			Class	0.0343773017475823	Observed
			Phylum	0.0352835833206954	Observed
			Class	0.0529176459669145	Observed
			Class	0.0434998995363707	Observed
			Order	0.0363745709879053	Observed
			Class	0.0369107444874138	Observed
			Class	0.0405550378070331	Observed
			Class	0.0397873959036874	Observed
			Class	0.0352998057490728	Observed
			Class	0.0367450799557352	Observed
			Class	0.0394115557684437	Observed
			Class	0.0432338262666691	Observed
			Class	0.0365210460239472	Observed
			Class	0.0404440038213014	Observed
			Class	0.0445162087276635	Observed
			Class	0.0399121950076579	Observed
			Class	0.0362322329270435	Observed
			Class	0.0357789824477323	Observed
			Class	0.0361762500679168	Observed
			Phylum	0.0430267002250675	Observed
			Class	0.0433812719619662	Observed
			Class	0.0435548205173681	Observed
			Class	0.035312114004969	Observed
			Class	0.038534335631502	Observed
			Order	0.0350548937862355	Observed
			Order	0.0403960422972213	Observed
			Order	0.0379306700268058	Observed
			Order	0.036843936033841	Observed
			Order	0.043770123554542	Observed
			Order	0.0429496990651405	Observed
			Order	0.0394107732797991	Observed
			Order	0.0372510963571882	Observed
			Order	0.0447409520403838	Observed
			Order	0.0441873527443264	Observed
			Class	0.0381603127464765	Observed
			Order	0.039105883883632	Observed
			Class	0.0380435879795478	Observed
			Order	0.0415380347571075	Observed
			Order	0.0413716753256722	Observed
			Class	0.0349839185900021	Observed
			Order	0.0468266267629269	Observed
			Order	0.0401479940626072	Observed
			Order	0.0444895371964605	Observed
			Order	0.0382791760555547	Observed
			Order	0.0380730828424612	Observed
			Order	0.0375108462856649	Observed
			Order	0.0390616850944571	Observed
			Order	0.0386234708153668	Observed
			Order	0.0351309788901728	Observed
			Order	0.0679506434966811	Observed
			Phylum	0.0448747730064774	Observed
			Order	0.033909511415547	Observed
			Order	0.0465268236494651	Observed
			Class	0.0393828307405216	Observed
			Phylum	0.0413541129255852	Observed
			Class	0.0437444359789186	Observed
			Class	0.037882816010559	Observed
			Class	0.0396645131139414	Observed
			Class	0.0459594389113206	Observed
			Class	0.0511451029662757	Observed
			Phylum	0.0569485267476977	Observed
			Order	0.0468123700202377	Observed
			Phylum	0.0579929996628415	Observed
			Class	0.0404659897028645	Observed
			Class	0.0487046078446911	Observed
			Order	0.0523186567900952	Observed
			Order	0.0347963607612354	Observed
			Class	0.0449158229602317	Observed
			Order	0.0433006897833154	Observed
			Order	0.045696041241715	Observed
			Order	0.055762207601687	Observed
			Class	0.0646210723962102	Observed
			Class	0.0646210723962102	Observed
			Class	0.0646210723962102	Observed
			Order	0.0486473583578348	Observed
			Order	0.0611992210193731	Observed
			Order	0.0611992210193731	Observed
			Order	0.0451618390070547	Observed
			Class	0.0556053388023434	Observed
			Class	0.0556053388023434	Observed
			Class	0.0546949142269438	Observed
			Class	0.0556053388023434	Observed
			Class	0.0495461758452053	Observed
			Class	0.0608346050630406	Observed
			Class	0.0608346050630406	Observed
			Order	0.0546949142269438	Observed
			Order	0.0590305077665631	Observed
			Order	0.0608346050630406	Observed
			Order	0.0461412760658835	Observed
			Order	0.0544329089757448	Observed
			Order	0.0587675620759356	Observed
			Order	0.0492355715727077	Observed
			Order	0.0380066089767289	Observed
			Order	0.0492355715727077	Observed
			Order	0.0428375901552186	Observed
			Order	0.0492355715727077	Observed
			Order	0.0428375901552186	Observed
			Phylum	0.0467280289871247	Observed
			Phylum	0.0492355715727077	Observed
			Phylum	0.0467280289871247	Observed
			Phylum	0.0467280289871247	Observed
			Order	0.0470462898831385	Observed
			Order	0.0596628181835053	Observed
			Order	0.0596628181835053	Observed
			Class	0.0609870056956824	Observed
			Class	0.0609870056956824	Observed
			Class	0.0606250497558245	Observed
			Class	0.0606250497558245	Observed
			Order	0.052274410800507	Observed
			Order	0.052274410800507	Observed
			Order	0.0473494005484888	Observed
			Order	0.0575137579041026	Observed
			Order	0.0576080023017461	Observed
			Order	0.0575137579041026	Observed
			Class	0.0395314233422975	Observed
			Class	0.0380177375576029	Observed
			Class	0.0378083290839061	Observed
			Order	0.0395314233422975	Observed
			Order	0.0395314233422975	Observed
			Order	0.0380177375576029	Observed
			Order	0.0472724257816595	Observed
			Order	0.0463517631079715	Observed
			Order	0.0592894204259155	Observed
			Class	0.0421847156610921	Observed
			Phylum	0.0478543287055683	Observed
			Order	0.0433858445236319	Observed
			Phylum	0.0451811565212957	Observed
			Order	0.039538854958941	Observed
			Order	0.045204552074293	Observed
			Order	0.0416054177080862	Observed
			Class	0.0420437600907105	Observed
			Class	0.0399578753839192	Observed
			Class	0.0394438452068454	Observed
			Class	0.0451602844327479	Observed
			Class	0.0407123626960988	Observed
			Class	0.0402368795029513	Observed
			Class	0.0455233812038767	Observed
			Class	0.0395781580907866	Observed
			Class	0.0381809088855628	Observed
			Class	0.0395974971645367	Observed
			Class	0.0419835112816209	Observed
			Class	0.0388242583304014	Observed
			Class	0.0436243965302138	Observed
			Class	0.0410921050590423	Observed
			Class	0.0399830281883161	Observed
			Class	0.0415939382476039	Observed
			Class	0.040048165278393	Observed
			Order	0.0352438022275068	Observed
			Class	0.0466346857920863	Observed
			Order	0.0397800846404126	Observed
			Class	0.0362803079203385	Observed
			Phylum	0.0368022853266288	Observed
			Class	0.0384517735202393	Observed
			Class	0.0495007407427806	Observed
			Class	0.0453638147538827	Observed
			Order	0.0443949674303421	Observed
			Class	0.0359151797497459	Observed
			Class	0.0358928024368232	Observed
			Class	0.0344304998421331	Observed
			Class	0.0359337710642073	Observed
			Class	0.0424375858140548	Observed
			Order	0.0381846506367118	Observed
			Phylum	0.0422058933034488	Observed
			Order	0.0405802465109014	Observed
			Phylum	0.0369752708624474	Observed
			Phylum	0.0353598030276733	Observed
			Order	0.0379026489850099	Observed
			Order	0.0343676547051944	Observed
			Class	0.0380340146052747	Observed
			Phylum	0.0424357783577139	Observed
			Order	0.036421611775122	Observed
			Order	0.0405526750082307	Observed
			Order	0.0368911231552769	Observed
			Order	0.0414780374150223	Observed
			Order	0.0388299555742364	Observed
			Order	0.0355866841827591	Observed
			Order	0.0383112127594509	Observed
			Order	0.0343911157275981	Observed
			Order	0.0345537628834949	Observed
			Order	0.0345537628834949	Observed
			Order	0.0354424289972089	Observed
			Order	0.0328125721267276	Observed
			Phylum	0.0380738303082699	Observed
			Phylum	0.0445953928892223	Observed
			Order	0.0339617709298552	Observed
			Class	0.0368130527970722	Observed
			Class	0.0343596948720438	Observed
			Class	0.034174889490249	Observed
			Phylum	0.0318679503380396	Observed
			Class	0.0294895320306931	Observed
			Order	0.0377889863879861	Observed
			Class	0.0377100146435221	Observed
			Phylum	0.038148902633591	Observed
			Order	0.0504862662565202	Observed
			Order	0.0391005228045871	Observed
			Order	0.042948352480627	Observed
			Class	0.0546470740576454	Observed
			Order	0.0428772144708527	Observed
			Order	0.0545963166487578	Observed
			Order	0.0434286691749263	Observed
			Order	0.0613813602040488	Observed
			Order	0.0545963166487578	Observed
			Class	0.0546470740576454	Observed
			Order	0.0466578803574753	Observed
			Order	0.0430544013682705	Observed
			Class	0.0546470740576454	Observed
			Class	0.0678608178495617	Observed
			Class	0.0678608178495617	Observed
			Order	0.0619653951752876	Observed
			Order	0.0621036763675141	Observed
			Order	0.0420998669928878	Observed
			Order	0.0420998669928878	Observed
			Order	0.0393702676538546	Observed
			Order	0.0475237221020831	Observed
			Order	0.0475237221020831	Observed
			Order	0.0475237221020831	Observed
			Class	0.0363074233248156	Observed
			Order	0.0422029807076879	Observed
			Class	0.0373665350701286	Observed
			Class	0.0407796811736656	Observed
			Class	0.0434209353293762	Observed
			Class	0.0463032915674083	Observed
			Order	0.0407253591069413	Observed
			Order	0.0443826278380318	Observed
			Order	0.0465718711356444	Observed
			Order	0.0421571533926083	Observed
			Order	0.0465718711356444	Observed
			Order	0.0443826278380318	Observed
			Order	0.0403978263089212	Observed
			Order	0.0415387093322544	Observed
			Order	0.0465718711356444	Observed
			Order	0.0443826278380318	Observed
			Order	0.0465718711356444	Observed
			Order	0.0559582347466481	Observed
			Order	0.0563287915429186	Observed
			Class	0.0564167181760622	Observed
			Order	0.0529357447767079	Observed
			Order	0.0538096112635756	Observed
			Order	0.0538096112635756	Observed
			Order	0.0538096112635756	Observed
			Order	0.0414674832801365	Observed
			Order	0.0468173534703758	Observed
			Order	0.0468173534703758	Observed
			Order	0.0538096112635756	Observed
			Class	0.0565602123195505	Observed
			Order	0.0414674832801365	Observed
			Class	0.0565602123195505	Observed
			Order	0.0419341926052571	Observed
			Order	0.042229259727124	Observed
			Order	0.042229259727124	Observed
			Order	0.0460583375156879	Observed
			Order	0.0460583375156879	Observed
			Order	0.0460583375156879	Observed
			Order	0.0509916033341482	Observed
			Order	0.0437581661457231	Observed
			Order	0.0453880752085573	Observed
			Order	0.0387644870498855	Observed
			Order	0.040328261195334	Observed
			Order	0.0396876261585606	Observed
			Order	0.0488190067300621	Observed
			Order	0.0393363416560423	Observed
			Class	0.0427461561565632	Observed
			Class	0.0385788310016139	Observed
			Class	0.0417769348224113	Observed
			Class	0.0441382440751793	Observed
			Order	0.0431757959882406	Observed
			Order	0.0533385654224299	Observed
			Phylum	0.0381515212478784	Observed
			Order	0.0468415642447008	Observed
			Phylum	0.0402792232465327	Observed
			Order	0.0382254250653477	Observed
			Class	0.0528676635539056	Observed
			Class	0.0404072646714863	Observed
			Class	0.0416917683901306	Observed
			Class	0.035927795068919	Observed
			Phylum	0.0486317484980917	Observed
			Class	0.0479478633743885	Observed
			Class	0.0378391063657374	Observed
			Order	0.038012437847159	Observed
			Order	0.0379544790165417	Observed
			Order	0.038012437847159	Observed
			Order	0.0393947611894434	Observed
			Order	0.0391628697345587	Observed
			Order	0.03802313696727	Observed
			Order	0.0391628697345587	Observed
			Order	0.0384293728240185	Observed
			Order	0.0370705226421516	Observed
			Order	0.0410232406643089	Observed
			Order	0.0431342646508736	Observed
			Order	0.0386133496079999	Observed
			Order	0.0361641914135847	Observed
			Order	0.0390812309259643	Observed
			Order	0.0337386421718579	Observed
			Order	0.0411724321456247	Observed
			Phylum	0.0835120871960121	Observed
			Order	0.0476378615302711	Observed
			Order	0.0399544463187571	Observed
			Order	0.0390612746210387	Observed
			Order	0.0390583625904411	Observed
			Order	0.0371381672676115	Observed
			Order	0.0393334284832727	Observed
			Order	0.0438431211966021	Observed
			Order	0.0438431211966021	Observed
			Order	0.040641234392172	Observed
			Order	0.0565831293523718	Observed
			Order	0.0565831293523718	Observed
			Order	0.0565831293523718	Observed
			Class	0.0426023677311002	Observed
			Phylum	0.0568506966674852	Observed
			Order	0.0722794287775289	Observed
			Class	0.0427399266183594	Observed
			Class	0.0413119693500863	Observed
			Class	0.0427399266183594	Observed
			Class	0.0427399266183594	Observed
			Class	0.0413119693500863	Observed
			Class	0.0423172804221475	Observed
			Class	0.0427399266183594	Observed
			Class	0.0423172804221475	Observed
			Class	0.0423172804221475	Observed
			Order	0.0404556009480844	Observed
			Phylum	0.0718188418680207	Observed
			Class	0.0431148459239553	Observed
			Class	0.049404706409227	Observed
			Order	0.0423099491855724	Observed
			Class	0.0422174191470911	Observed
			Phylum	0.0564576809795615	Observed
			Phylum	0.0564576809795615	Observed
			Phylum	0.0564576809795615	Observed
			Phylum	0.0456798797061489	Observed
			Phylum	0.0456798797061489	Observed
			Class	0.0427639470783642	Observed
			Order	0.0576519727288331	Observed
			Class	0.0402587334920785	Observed
			Class	0.0416415320225226	Observed
			Class	0.0416415320225226	Observed
			Class	0.0410683221204452	Observed
			Class	0.0416415320225226	Observed
			Order	0.0410683221204452	Observed
			Phylum	0.056835283903236	Observed
			Class	0.041192623565665	Observed
			Class	0.0471596798686406	Observed
			Phylum	0.043271143985299	Observed
			Class	0.0414644010004235	Observed
			Phylum	0.0483378916352757	Observed
			Phylum	0.0483378916352757	Observed
			Phylum	0.056835283903236	Observed
			Phylum	0.056835283903236	Observed
			Phylum	0.056835283903236	Observed
			Class	0.0419906547056268	Observed
			Class	0.0413085048232697	Observed
			Class	0.0417902058068582	Observed
			Class	0.0385297221177475	Observed
			Phylum	0.0727707278306728	Observed
			Class	0.0415583686741282	Observed
			Class	0.0415583686741282	Observed
			Class	0.0379606640464303	Observed
			Class	0.041205849025137	Observed
			Class	0.041286369823992	Observed
			Order	0.041286369823992	Observed
			Phylum	0.0529438660979633	Observed
			Phylum	0.0478888323545779	Observed
			Phylum	0.0529438660979633	Observed
			Phylum	0.0478888323545779	Observed
			Phylum	0.0534990097162254	Observed
			Class	0.0419778371795186	Observed
			Phylum	0.0570448102749434	Observed
			Phylum	0.0529438660979633	Observed
			Phylum	0.0570448102749434	Observed
			Phylum	0.0478888323545779	Observed
			Order	0.0404903860990795	Observed
			Class	0.0448786486833609	Observed
			Class	0.0439573614484631	Observed
			Class	0.0417772372627596	Observed
			Class	0.0478395287767315	Observed
			Class	0.0478395287767315	Observed
			Order	0.0468576355067947	Observed
			Class	0.0433622024782094	Observed
			Phylum	0.0582990996398839	Observed
			Order	0.0590546609565526	Observed
			Class	0.0413609466690606	Observed
			Class	0.0549201009225027	Observed
			Class	0.0739794487639551	Observed
			Class	0.0503414658978102	Observed
			Class	0.0549201009225027	Observed
			Phylum	0.0739794487639551	Observed
			Phylum	0.0739794487639551	Observed
			Phylum	0.0574548471813017	Observed
			Phylum	0.0574548471813017	Observed
			Phylum	0.0739794487639551	Observed
			Phylum	0.0574548471813017	Observed
			Phylum	0.057052573512376	Observed
			Class	0.0762688602024211	Observed
			Class	0.0762688602024211	Observed
			Order	0.0462008364979185	Observed
			Order	0.0587864358096093	Observed
			Phylum	0.0762688602024211	Observed
			Phylum	0.0587864358096093	Observed
			Phylum	0.0762688602024211	Observed
			Phylum	0.0587864358096093	Observed
			Phylum	0.0414651179412046	Observed
			Phylum	0.0462008364979185	Observed
			Order	0.0575191306002079	Observed
			Class	0.0507410952640217	Observed
			Class	0.0410585751306201	Observed
			Phylum	0.057533827112944	Observed
			Phylum	0.0564906151305111	Observed
			Class	0.0373883316835064	Observed
			Class	0.0401681451299808	Observed
			Order	0.0399365733141695	Observed
			Class	0.0382373241126163	Observed
			Order	0.0540650312572629	Observed
			Phylum	0.0531448670995071	Observed
			Phylum	0.0531448670995071	Observed
			Phylum	0.0531448670995071	Observed
			Order	0.0465320423163606	Observed
			Order	0.0435575842801984	Observed
			Order	0.0465320423163606	Observed
			Phylum	0.0531448670995071	Observed
			Order	0.0435575842801984	Observed
			Order	0.0497340817703131	Observed
			Order	0.0477760891736853	Observed
			Order	0.0595267687764078	Observed
			Order	0.0595267687764078	Observed
			Order	0.0417387759293609	Observed
			Order	0.0477760891736853	Observed
			Class	0.0568531697026494	Observed
			Class	0.0568531697026494	Observed
			Order	0.0528444665684501	Observed
			Class	0.0568531697026494	Observed
			Order	0.0595267687764078	Observed
			Order	0.0432237732353238	Observed
			Order	0.0392204197973186	Observed
			Order	0.0432237732353238	Observed
			Order	0.0458369391721503	Observed
			Order	0.0458369391721503	Observed
			Order	0.0458369391721503	Observed
			Class	0.0429087835068798	Observed
			Order	0.0386496567684129	Observed
			Phylum	0.0390563748021573	Observed
			Order	0.0412454160851241	Observed
			Order	0.0414783791115117	Observed
			Order	0.0448523196799559	Observed
			Order	0.0413447625363765	Observed
			Class	0.0481719032251872	Observed
			Class	0.0357937384779494	Observed
			Order	0.0398503513410183	Observed
			Class	0.0349830522639879	Observed
			Order	0.0489809475999302	Observed
			Order	0.0489809475999302	Observed
			Order	0.0478119388352955	Observed
			Order	0.0489887055157959	Observed
			Order	0.0544968807304883	Observed
			Order	0.0544968807304883	Observed
			Order	0.0489887055157959	Observed
			Order	0.0431839825064277	Observed
			Order	0.0544968807304883	Observed
			Order	0.0490581149526886	Observed
			Class	0.0575359124535196	Observed
			Class	0.0579261385289439	Observed
			Order	0.0482923587036402	Observed
			Phylum	0.0490581149526886	Observed
			Order	0.049715935752476	Observed
			Phylum	0.0476578652876251	Observed
			Phylum	0.0482923587036402	Observed
			Phylum	0.0463712028799866	Observed
			Phylum	0.0476022915819225	Observed
			Order	0.0458994104159586	Observed
			Order	0.0450455248686167	Observed
			Order	0.0544834869998393	Observed
			Order	0.0544834869998393	Observed
			Order	0.0456327034555185	Observed
			Order	0.0598832183352019	Observed
			Order	0.0598832183352019	Observed
			Order	0.0598832183352019	Observed
			Order	0.0544834869998393	Observed
			Order	0.0458664695025767	Observed
			Order	0.0458664695025767	Observed
			Order	0.0598832183352019	Observed
			Order	0.0469573690195638	Observed
			Order	0.0539489096592813	Observed
			Order	0.0616640048755945	Observed
			Order	0.0616640048755945	Observed
			Order	0.0539489096592813	Observed
			Order	0.0481116790131261	Observed
			Order	0.0616640048755945	Observed
			Order	0.047858005019002	Observed
			Order	0.047858005019002	Observed
			Order	0.0474771758658398	Observed
			Order	0.0434007963459095	Observed
			Order	0.0434007963459095	Observed
			Order	0.0485949960414984	Observed
			Order	0.0604553722518174	Observed
			Order	0.0494335616029564	Observed
			Order	0.0609024314653811	Observed
			Order	0.0452079610679132	Observed
			Order	0.0462589910278585	Observed
			Order	0.0490770017623048	Observed
			Order	0.058142869926359	Observed
			Class	0.0407226098970173	Observed
			Class	0.0383249426741451	Observed
			Class	0.0393002805856168	Observed
			Class	0.0383249426741451	Observed
			Order	0.0407226098970173	Observed
			Order	0.0407226098970173	Observed
			Order	0.0393002805856168	Observed
			Order	0.0407226098970173	Observed
			Order	0.0379024570755878	Observed
			Order	0.0393002805856168	Observed
			Class	0.0381706629251854	Observed
			Order	0.0430186400012651	Observed
			Class	0.0398201047584099	Observed
			Class	0.0391485547227577	Observed
			Class	0.0342438378514682	Observed
			Order	0.0379738541825155	Observed
			Order	0.0430186400012651	Observed
			Order	0.0379738541825155	Observed
			Class	0.0378746508328822	Observed
			Class	0.0398201047584099	Observed
			Order	0.0346386771345251	Observed
			Order	0.0452642511519416	Observed
			Order	0.0452642511519416	Observed
			Order	0.0318508474224915	Observed
			Order	0.0346386771345251	Observed
			Order	0.0452642511519416	Observed
			Order	0.0325803933093572	Observed
			Order	0.0346386771345251	Observed
			Order	0.0452642511519416	Observed
			Order	0.0325803933093572	Observed
			Order	0.0400352376304811	Observed
			Class	0.0325271102279714	Observed
			Order	0.0386990534609697	Observed
			Phylum	0.0332060016610827	Observed
			Order	0.0317308847184198	Observed
			Class	0.0336592611372919	Observed
			Phylum	0.0621863736311373	Observed
			Class	0.0317243113706209	Observed
			Phylum	0.0354697308076852	Observed
			Order	0.0392740073775345	Observed
			Phylum	0.0504837697721381	Observed
			Order	0.0393946952954012	Observed
			Order	0.0325418323788062	Observed
			Order	0.0405897285146535	Observed
			Order	0.0405897285146535	Observed
			Order	0.0374724204403979	Observed
			Order	0.0323146649749739	Observed
			Class	0.0359909880929295	Observed
			Class	0.0384469677625994	Observed
			Class	0.035773394256921	Observed
			Class	0.035773394256921	Observed
			Class	0.035773394256921	Observed
			Class	0.0429089823816916	Observed
			Order	0.0370264560745903	Observed
			Order	0.0355779710186652	Observed
			Order	0.0370264560745903	Observed
			Order	0.0429089823816916	Observed
			Order	0.0429089823816916	Observed
			Order	0.0429089823816916	Observed
			Class	0.0376634274426357	Observed
			Order	0.0328663026567772	Observed
			Class	0.0512456936803184	Observed
			Class	0.0512456936803184	Observed
			Class	0.0514142563336727	Observed
			Class	0.0514142563336727	Observed
			Order	0.0441066736543113	Observed
			Order	0.0441066736543113	Observed
			Order	0.032778249953579	Observed
			Order	0.0441066736543113	Observed
			Order	0.0346135209718626	Observed
			Order	0.0346135209718626	Observed
			Class	0.0436297263022333	Observed
			Order	0.0391407448834688	Observed
			Order	0.0380538523871921	Observed
			Order	0.0464653100799343	Observed
			Order	0.0374315562935681	Observed
			Class	0.0385273944836364	Observed
			Class	0.0362380202403585	Observed
			Order	0.0362380202403585	Observed
			Order	0.0359802870830333	Observed
			Order	0.0385273944836364	Observed
			Order	0.0385273944836364	Observed
			Order	0.0362380202403585	Observed
			Order	0.0374315562935681	Observed
			Class	0.0357581140292018	Observed
			Class	0.0392833949012571	Observed
			Class	0.0346849854281897	Observed
			Class	0.0392833949012571	Observed
			Order	0.045226365016433	Observed
			Order	0.045226365016433	Observed
			Order	0.0373981489220281	Observed
			Order	0.045226365016433	Observed
			Order	0.0371207280949452	Observed
			Order	0.0373981489220281	Observed
			Phylum	0.045226365016433	Observed
			Phylum	0.0381266902326196	Observed
			Phylum	0.0381266902326196	Observed
			Phylum	0.0381266902326196	Observed
			Order	0.0432275885607007	Observed
			Order	0.0425324359934502	Observed
			Order	0.0432275885607007	Observed
			Order	0.0465835794061842	Observed
			Order	0.0465835794061842	Observed
			Order	0.0465835794061842	Observed
			Order	0.0373929776693117	Observed
			Order	0.0329574337823012	Observed
			Order	0.0333813244674541	Observed
			Order	0.0333813244674541	Observed
			Class	0.0406453989818582	Observed
			Order	0.0353185026388747	Observed
			Class	0.0425582910556273	Observed
			Order	0.0387598980968201	Observed
			Order	0.0387598980968201	Observed
			Order	0.0362456826184623	Observed
			Order	0.0387598980968201	Observed
			Order	0.0365290437179076	Observed
			Order	0.0365290437179076	Observed
			Order	0.0377347212569464	Observed
			Order	0.0440580719013533	Observed
			Order	0.0395344548714973	Observed
			Order	0.0513692805267364	Observed
			Class	0.0395290598967253	Observed
			Order	0.0360264174055553	Observed
			Order	0.036849823217931	Observed
			Order	0.0513692805267364	Observed
			Order	0.0440580719013533	Observed
			Class	0.0395344548714973	Observed
			Class	0.0440580719013533	Observed
			Order	0.0432438137490258	Observed
			Order	0.0366064848130319	Observed
			Order	0.0393938892273726	Observed
			Order	0.0393938892273726	Observed
			Order	0.039159489469849	Observed
			Order	0.0432438137490258	Observed
			Order	0.0471249644040243	Observed
			Order	0.0410973694112874	Observed
			Order	0.0471249644040243	Observed
			Order	0.0471249644040243	Observed
			Order	0.0395018027697311	Observed
			Order	0.0392783349207955	Observed
			Phylum	0.0461024554992465	Observed
			Order	0.0369718775003193	Observed
			Order	0.0460398996946814	Observed
			Order	0.0364617843392235	Observed
			Order	0.0359143834585909	Observed
			Order	0.042443976041512	Observed
			Order	0.0382673623967212	Observed
			Order	0.0381042145152161	Observed
			Phylum	0.0421565304921518	Observed
			Class	0.0454442127021325	Observed
			Class	0.0390497856351295	Observed
			Class	0.0409882128263363	Observed
			Order	0.0377577641004389	Observed
			Class	0.0405044971927461	Observed
			Order	0.0408290602657556	Observed
			Order	0.040727917908407	Observed
			Order	0.0331766491283348	Observed
			Phylum	0.0408290602657556	Observed
			Phylum	0.0331322647244336	Observed
			Phylum	0.0329092695857756	Observed
			Class	0.0348728771970235	Observed
			Class	0.0339027200143755	Observed
			Class	0.0383024181260788	Observed
			Class	0.0382830195391858	Observed
			Order	0.0496601996522301	Observed
			Order	0.0496601996522301	Observed
			Order	0.0393684541047175	Observed
			Order	0.0554953718477643	Observed
			Class	0.0346253375128147	Observed
			Order	0.0377068020437636	Observed
			Phylum	0.0316601998149142	Observed
			Order	0.0340177867621002	Observed
			Class	0.0518288854210684	Observed
			Class	0.0363837288464387	Observed
			Phylum	0.0375611694194429	Observed
			Class	0.0333593057455704	Observed
			Class	0.0340571501477488	Observed
			Class	0.0385765178421886	Observed
			Class	0.0347767619330515	Observed
			Class	0.0316322323012158	Observed
			Order	0.0320876965274682	Observed
			Class	0.0275055970848848	Observed
			Phylum	0.0411928670163817	Observed
			Class	0.030335911907257	Observed
			Class	0.030335911907257	Observed
			Class	0.0275542309532443	Observed
			Class	0.029708889033504	Observed
			Class	0.0292479661029095	Observed
			Class	0.0303368212352919	Observed
			Class	0.0267682648291724	Observed
			Class	0.0324877197031878	Observed
			Class	0.0275555482339297	Observed
			Class	0.0306543083597621	Observed
			Class	0.0306543083597621	Observed
			Class	0.0284289478419946	Observed
			Class	0.0306543083597621	Observed
			Class	0.0284289478419946	Observed
			Class	0.0284114412833434	Observed
			Class	0.0302238700433416	Observed
			Class	0.0283386181599189	Observed
			Class	0.0296480384911568	Observed
			Class	0.0296480384911568	Observed
			Order	0.0279326569214228	Observed
			Class	0.0320774213799507	Observed
			Phylum	0.0403603517959311	Observed
			Class	0.0274529544015574	Observed
			Class	0.0286267952755497	Observed
			Class	0.0286267952755497	Observed
			Phylum	0.0343270500820989	Observed
			Class	0.0358320558235673	Observed
			Class	0.0289310387801706	Observed
			Order	0.029439066160218	Observed
			Class	0.0270254557965409	Observed
			Order	0.0292762027625185	Observed
			Order	0.0358392396890971	Observed
			Order	0.0291194559413359	Observed
			Class	0.0279775199313523	Observed
			Class	0.0273917178282268	Observed
			Order	0.0279775199313523	Observed
			Phylum	0.0280221357645988	Observed
			Phylum	0.0280221357645988	Observed
			Phylum	0.0280221357645988	Observed
			Phylum	0.0405612648797013	Observed
			Class	0.0280727515858019	Observed
			Class	0.030636556292235	Observed
			Phylum	0.032681853438089	Observed
			Phylum	0.0327250251877008	Observed
			Order	0.029285723164769	Observed
			Class	0.0281279185355044	Observed
			Class	0.0270225886265929	Observed
			Class	0.0316417000209469	Observed
			Phylum	0.03457568581716	Observed
			Phylum	0.0348319554705607	Observed
			Order	0.0313111929528834	Observed
			Class	0.0365762837271254	Observed
			Phylum	0.0365762837271254	Observed
			Phylum	0.03457568581716	Observed
			Phylum	0.0313111929528834	Observed
			Phylum	0.0294005090290238	Observed
			Phylum	0.0300482607258913	Observed
			Phylum	0.0348319554705607	Observed
			Class	0.0299168636629786	Observed
			Phylum	0.0306775776597318	Observed
			Phylum	0.0306775776597318	Observed
			Class	0.029794791882442	Observed
			Class	0.0273770779439697	Observed
			Class	0.0287291447483774	Observed
			Class	0.0307979384304096	Observed
			Class	0.0286567172857482	Observed
			Class	0.0291352629333924	Observed
			Class	0.0281636693070211	Observed
			Class	0.0267051170165231	Observed
			Phylum	0.029582642319788	Observed
			Phylum	0.029582642319788	Observed
			Order	0.028866770796936	Observed
			Phylum	0.035807246870676	Observed
			Phylum	0.035722975432567	Observed
			Class	0.0276433720925216	Observed
			Class	0.0477815515988399	Observed
			Phylum	0.047790046171582	Observed
			Phylum	0.047790046171582	Observed
			Phylum	0.035591662601263	Observed
			Phylum	0.035591662601263	Observed
			Class	0.0326842036792464	Observed
			Phylum	0.0276346123856577	Observed
			Phylum	0.0306793025500559	Observed
			Order	0.0306110412552005	Observed
			Phylum	0.0289156479309593	Observed
			Phylum	0.0306793025500559	Observed
			Phylum	0.0326842036792464	Observed
			Phylum	0.0326842036792464	Observed
			Phylum	0.0289156479309593	Observed
			Phylum	0.0276346123856577	Observed
			Class	0.0271667842105107	Observed
			Class	0.0282755687339292	Observed
			Class	0.029231056601706	Observed
			Order	0.0278236647501593	Observed
			Class	0.0311987248251053	Observed
			Class	0.0308429988485417	Observed
			Phylum	0.0300592282913744	Observed
			Class	0.0309431463083394	Observed
			Order	0.0286235119607115	Observed
			Class	0.0309431463083394	Observed
			Class	0.0284168022610853	Observed
			Phylum	0.0300592282913744	Observed
			Class	0.0286925402777225	Observed
			Phylum	0.0309431463083394	Observed
			Class	0.0287253352762235	Observed
			Class	0.028587473497039	Observed
			Class	0.028544600977811	Observed
			Phylum	0.0299876695865654	Observed
			Class	0.031211955943441	Observed
			Class	0.031211955943441	Observed
			Phylum	0.0300291171763245	Observed
			Phylum	0.0366831045944734	Observed
			Phylum	0.033468336708008	Observed
			Phylum	0.0366831045944734	Observed
			Phylum	0.0366831045944734	Observed
			Order	0.0275971882662883	Observed
			Order	0.0273843588989213	Observed
			Class	0.0295833859246287	Observed
			Phylum	0.0351536461433412	Observed
			Class	0.0309012085026137	Observed
			Phylum	0.0290711233398064	Observed
			Phylum	0.0385420281284808	Observed
			Order	0.0290134467127311	Observed
			Phylum	0.0443345104872115	Observed
			Phylum	0.0289288478416462	Observed
			Order	0.0274731328083609	Observed
			Class	0.0590291647270879	Observed
			Order	0.0281360663918463	Observed
			Order	0.0263551606344542	Observed
			Order	0.0299120120340621	Observed
			Order	0.0264760679321787	Observed
			Order	0.0286792478956263	Observed
			Order	0.0261459544374599	Observed
			Order	0.0257466664000352	Observed
			Order	0.0288493300907638	Observed
			Order	0.0273330737053498	Observed
			Phylum	0.047030779965289	Observed
			Order	0.0288855056798471	Observed
			Order	0.0303653216054514	Observed
			Class	0.0264675554485544	Observed
			Class	0.027971514163699	Observed
			Order	0.0268861948011501	Observed
			Phylum	0.0320669105318407	Observed
			Order	0.0289893160870485	Observed
			Class	0.0287254953847138	Observed
			Class	0.0279656141039208	Observed
			Order	0.0319808312841418	Observed
			Order	0.0288290985571091	Observed
			Phylum	0.0406182763734328	Observed
			Phylum	0.0338042509548968	Observed
			Phylum	0.0371298772985765	Observed
			Phylum	0.0349843963409277	Observed
			Phylum	0.0354974613579234	Observed
			Phylum	0.0341393755160329	Observed
			Class	0.0360753002087357	Observed
			Order	0.0359166750414648	Observed
			Class	0.0321712681259257	Observed
			Phylum	0.0331769204827588	Observed
			Phylum	0.04265471592268	Observed
			Class	0.0270846326519412	Observed
			Class	0.036112184120233	Observed
			Phylum	0.0336838348797573	Observed
			Phylum	0.0407334560132012	Observed
			Phylum	0.0370676896603105	Observed
			Phylum	0.0396715251995534	Observed
			Class	0.027999328092309	Observed
			Phylum	0.0498561187598432	Random
			Phylum	0.0615065090056139	Random
			Order	0.0494851077901056	Random
			Phylum	0.0564434502377106	Random
			Phylum	0.0574266436648864	Random
			Phylum	0.0676678568326072	Random
			Phylum	0.0758237803915073	Random
			Class	0.0549859657202875	Random
			Phylum	0.0512314656837446	Random
			Phylum	0.0617920257617086	Random
			Phylum	0.0666315530965516	Random
			Class	0.0570973475167185	Random
			Phylum	0.0701131863588934	Random
			Phylum	0.0598604660692615	Random
			Phylum	0.055006662103601	Random
			Class	0.0459193511788072	Random
			Class	0.0561692458892184	Random
			Phylum	0.0507103765501745	Random
			Phylum	0.0539075086229176	Random
			Class	0.0776408961232986	Random
			Phylum	0.0675599622229652	Random
			Phylum	0.0468271144623575	Random
			Class	0.0516812882134119	Random
			Phylum	0.0512410278365471	Random
			Order	0.0500975949026915	Random
			Class	0.0557092862350053	Random
			Order	0.053354611381502	Random
			Phylum	0.0655153005439045	Random
			Phylum	0.0623209283565976	Random
			Phylum	0.0480143787938603	Random
			Class	0.0391759591714227	Random
			Phylum	0.0625635073738538	Random
			Phylum	0.0504033466236994	Random
			Phylum	0.0620751978621503	Random
			Phylum	0.0506860922644047	Random
			Phylum	0.0438033402208573	Random
			Phylum	0.0637253704717377	Random
			Phylum	0.0413076483148938	Random
			Phylum	0.0512745775562963	Random
			Phylum	0.0448351096349092	Random
			Phylum	0.0645570145611168	Random
			Phylum	0.0402636311737323	Random
			Phylum	0.0587948381357685	Random
			Phylum	0.0565948626200365	Random
			Phylum	0.0668445488086725	Random
			Order	0.0406814467296751	Random
			Phylum	0.058882493343066	Random
			Phylum	0.0495624017787695	Random
			Order	0.0480882998866207	Random
			Phylum	0.078354850669363	Random
			Phylum	0.0541747097756647	Random
			Phylum	0.0576545496725926	Random
			Order	0.0412773670502162	Random
			Phylum	0.0376202481484367	Random
			Phylum	0.0631061641527194	Random
			Phylum	0.0621476083537544	Random
			Order	0.0377236746928709	Random
			Phylum	0.0760088733644831	Random
			Phylum	0.0517765171624532	Random
			Phylum	0.0387858978846886	Random
			Phylum	0.040877454779245	Random
			Phylum	0.0538204218325113	Random
			Phylum	0.0712988726707827	Random
			Phylum	0.0673357198973708	Random
			Phylum	0.0503751260983824	Random
			Phylum	0.0629967247185347	Random
			Class	0.0397787765625011	Random
			Phylum	0.0543753536952876	Random
			Phylum	0.0594918867814228	Random
			Phylum	0.0482550478835214	Random
			Phylum	0.0636880486467761	Random
			Phylum	0.0729209112577077	Random
			Phylum	0.066165590357992	Random
			Phylum	0.0621478668133655	Random
			Phylum	0.040131577571792	Random
			Phylum	0.0739725886608955	Random
			Phylum	0.0426636113276417	Random
			Phylum	0.0583895507968299	Random
			Phylum	0.0434969917576488	Random
			Phylum	0.062369916737989	Random
			Phylum	0.0552405293550173	Random
			Phylum	0.0554810374437972	Random
			Phylum	0.0422774162895408	Random
			Class	0.0519149937818864	Random
			Class	0.0389976352762727	Random
			Phylum	0.0658431374800035	Random
			Phylum	0.0636445227335914	Random
			Phylum	0.0475331003968575	Random
			Phylum	0.0385180068065596	Random
			Class	0.0439248727133847	Random
			Phylum	0.0529485858027712	Random
			Phylum	0.0481753907013158	Random
			Phylum	0.0380426682545021	Random
			Phylum	0.0511790109348522	Random
			Phylum	0.0537239573965238	Random
			Phylum	0.0541275441483497	Random
			Order	0.0589558518164586	Random
			Phylum	0.0490201852110684	Random
			Phylum	0.0574532022592459	Random
			Order	0.04786540245294	Random
			Phylum	0.0537603096976458	Random
			Order	0.055870782669714	Random
			Class	0.0524243191884753	Random
			Phylum	0.0482289476141704	Random
			Phylum	0.0547746859591255	Random
			Phylum	0.0720716300148026	Random
			Phylum	0.0676197371435935	Random
			Order	0.0506746286979342	Random
			Phylum	0.0558248287020272	Random
			Phylum	0.0488721406141461	Random
			Class	0.0571100083035858	Random
			Order	0.0489500916119285	Random
			Phylum	0.0609357426575851	Random
			Phylum	0.0662486829606371	Random
			Class	0.0520659532435673	Random
			Class	0.0575585143629366	Random
			Phylum	0.0649237789001503	Random
			Phylum	0.0582997442667659	Random
			Phylum	0.0651057478832128	Random
			Phylum	0.0665825766475052	Random
			Phylum	0.0591211124211595	Random
			Phylum	0.0498094512836981	Random
			Phylum	0.0783443143653035	Random
			Phylum	0.0607061725001401	Random
			Phylum	0.0909108647225935	Random
			Order	0.0471044657685425	Random
			Phylum	0.0542802873680645	Random
			Phylum	0.0487900018067929	Random
			Phylum	0.0460755228633051	Random
			Class	0.0529428737411264	Random
			Order	0.0432365324042487	Random
			Phylum	0.0489878167218452	Random
			Order	0.0473762067523581	Random
			Phylum	0.0507962256197467	Random
			Phylum	0.046841987237978	Random
			Phylum	0.0574650808665756	Random
			Class	0.0500027931918773	Random
			Phylum	0.0792357525228924	Random
			Order	0.0498181575767992	Random
			Phylum	0.0456153008600555	Random
			Phylum	0.0485141034909753	Random
			Phylum	0.047248546177725	Random
			Class	0.0530661899695181	Random
			Order	0.0524235015279125	Random
			Order	0.0545266084248311	Random
			Phylum	0.04673697049293	Random
			Phylum	0.0505742068002185	Random
			Phylum	0.0706904095093475	Random
			Order	0.0599960677666304	Random
			Phylum	0.0587564338962723	Random
			Phylum	0.0632681678144558	Random
			Phylum	0.0581898860388484	Random
			Phylum	0.0731059473566677	Random
			Phylum	0.0489903521497555	Random
			Phylum	0.0464019048563164	Random
			Phylum	0.0526748475541613	Random
			Phylum	0.0650671027018894	Random
			Phylum	0.0502010239934014	Random
			Phylum	0.0536244549547093	Random
			Class	0.0471288154809314	Random
			Phylum	0.049661475717544	Random
			Class	0.0496104023320338	Random
			Phylum	0.0484520191944497	Random
			Phylum	0.0519713210970486	Random
			Phylum	0.0682676526592005	Random
			Phylum	0.075166279485826	Random
			Phylum	0.0572488060404518	Random
			Phylum	0.0495852814072285	Random
			Phylum	0.0565189128729918	Random
			Phylum	0.0479562853044709	Random
			Phylum	0.0457710201354217	Random
			Phylum	0.0469263370247385	Random
			Class	0.0470564596144243	Random
			Phylum	0.0505847396483819	Random
			Order	0.0495450872063121	Random
			Phylum	0.0720388879154439	Random
			Phylum	0.0751270949010451	Random
			Phylum	0.0823270516678994	Random
			Phylum	0.0488690609656998	Random
			Phylum	0.0795120590065292	Random
			Phylum	0.0519891211515356	Random
			Order	0.0495204136624482	Random
			Order	0.0537621796686811	Random
			Phylum	0.0497302018784313	Random
			Phylum	0.0568101058795829	Random
			Phylum	0.0523834780144635	Random
			Class	0.0566083922258578	Random
			Phylum	0.0621630248990962	Random
			Phylum	0.0711622714792326	Random
			Phylum	0.0739786983408167	Random
			Phylum	0.0594937232857158	Random
			Phylum	0.0501656470116145	Random
			Phylum	0.0492830467124196	Random
			Phylum	0.0476516324304165	Random
			Phylum	0.0692151414323408	Random
			Phylum	0.0490297802600627	Random
			Phylum	0.0797664193522394	Random
			Phylum	0.0713880214953732	Random
			Order	0.0684921700507355	Random
			Phylum	0.0686561552747149	Random
			Phylum	0.0693289773264202	Random
			Phylum	0.0595502420318586	Random
			Order	0.0483345726987315	Random
			Phylum	0.0613047825148128	Random
			Order	0.0497765359396476	Random
			Class	0.0565309180674728	Random
			Phylum	0.0541228939306438	Random
			Class	0.0810470725554275	Random
			Class	0.063442784006629	Random
			Order	0.0575961493445657	Random
			Phylum	0.0496468130865651	Random
			Order	0.0522548170945081	Random
			Order	0.0765831374179096	Random
			Phylum	0.0556659572074999	Random
			Phylum	0.0575090044875776	Random
			Phylum	0.0594427000361938	Random
			Class	0.0539339127770831	Random
			Phylum	0.0807384764649729	Random
			Phylum	0.0673844793631686	Random
			Class	0.0549118148969662	Random
			Phylum	0.0496570245689105	Random
			Phylum	0.0595246953580477	Random
			Phylum	0.0588078921236129	Random
			Phylum	0.0615225248748915	Random
			Phylum	0.0440012084668005	Random
			Phylum	0.0545565031286039	Random
			Phylum	0.067618277295453	Random
			Phylum	0.0574903448008336	Random
			Phylum	0.0648620534463292	Random
			Phylum	0.0622248176159615	Random
			Phylum	0.0462456210395246	Random
			Phylum	0.0671442768225268	Random
			Phylum	0.0524191355635276	Random
			Phylum	0.0495103625287159	Random
			Phylum	0.0665306484057549	Random
			Order	0.0421555934925499	Random
			Phylum	0.0661203175740024	Random
			Phylum	0.0574165819568835	Random
			Phylum	0.0493250741288264	Random
			Phylum	0.0456094704704755	Random
			Phylum	0.0537763822750844	Random
			Phylum	0.0535821243421516	Random
			Phylum	0.0426129493279242	Random
			Phylum	0.0383172783809834	Random
			Phylum	0.0499097531563652	Random
			Phylum	0.0569296907933943	Random
			Phylum	0.0552438400372042	Random
			Phylum	0.0634232920613375	Random
			Order	0.0623335109882309	Random
			Phylum	0.0454370703313141	Random
			Phylum	0.0460803953197298	Random
			Phylum	0.0660713075004594	Random
			Phylum	0.05681333711321	Random
			Phylum	0.0424518976380152	Random
			Class	0.0515612238119861	Random
			Order	0.0427658802637857	Random
			Phylum	0.0407533100403826	Random
			Phylum	0.0549780849311942	Random
			Phylum	0.0438833783243224	Random
			Phylum	0.0501059659155851	Random
			Phylum	0.0490392682958542	Random
			Order	0.0587934954240923	Random
			Phylum	0.0413916590994828	Random
			Class	0.0663132270817178	Random
			Class	0.0389025989533208	Random
			Phylum	0.0584899732944485	Random
			Class	0.0381052331557419	Random
			Class	0.040701783573729	Random
			Phylum	0.0418052431972942	Random
			Phylum	0.0448782182901406	Random
			Class	0.0406649201784952	Random
			Class	0.054583090571535	Random
			Phylum	0.0410532067985308	Random
			Order	0.0561191890155899	Random
			Class	0.0424870847444139	Random
			Phylum	0.0688428768649851	Random
			Phylum	0.0563234413597974	Random
			Phylum	0.054007708930734	Random
			Phylum	0.0444598645366536	Random
			Class	0.0483791872477502	Random
			Phylum	0.0536354392654858	Random
			Phylum	0.0511327723704034	Random
			Order	0.0392649894264346	Random
			Phylum	0.0567976729098416	Random
			Phylum	0.0420158506250417	Random
			Phylum	0.0610180615748003	Random
			Phylum	0.0477793095131579	Random
			Phylum	0.0456251608080942	Random
			Phylum	0.058707154570602	Random
			Phylum	0.0520743208228092	Random
			Phylum	0.0598379127254776	Random
			Order	0.0397221159056746	Random
			Order	0.0455548383160151	Random
			Phylum	0.0538114387649652	Random
			Phylum	0.0443502349128409	Random
			Phylum	0.0570838563511971	Random
			Class	0.0584780828298688	Random
			Order	0.0464607506957097	Random
			Phylum	0.0486765083371511	Random
			Order	0.0399048419374775	Random
			Phylum	0.04138959935211	Random
			Phylum	0.0408103406430749	Random
			Phylum	0.0550354931650919	Random
			Class	0.0450535228454173	Random
			Phylum	0.0584423577012023	Random
			Class	0.0423525091571704	Random
			Order	0.0530700943972455	Random
			Order	0.0541326852759	Random
			Phylum	0.0600890637614775	Random
			Phylum	0.0507117446675499	Random
			Phylum	0.0454762245942817	Random
			Phylum	0.0513808506397589	Random
			Phylum	0.041125551208875	Random
			Phylum	0.045577507197458	Random
			Phylum	0.0488619815798529	Random
			Phylum	0.0453625377848627	Random
			Order	0.0528126001744489	Random
			Class	0.0426725594432092	Random
			Phylum	0.0429109616793387	Random
			Phylum	0.0438768842737478	Random
			Order	0.0485653763905994	Random
			Phylum	0.0507979542299009	Random
			Class	0.0393225406160606	Random
			Phylum	0.067296156397082	Random
			Phylum	0.0576124975721501	Random
			Order	0.0419299590659909	Random
			Phylum	0.0468422144380574	Random
			Class	0.0525647749170376	Random
			Order	0.0644339969487326	Random
			Phylum	0.0478966134241437	Random
			Order	0.0438007090025459	Random
			Order	0.0391694744087595	Random
			Phylum	0.0586671075028332	Random
			Class	0.0409323588635148	Random
			Order	0.040721722221301	Random
			Phylum	0.059545322271863	Random
			Order	0.0551203589737232	Random
			Order	0.0437302483097926	Random
			Phylum	0.0626079348733665	Random
			Class	0.0466030808861908	Random
			Order	0.0426588677706164	Random
			Phylum	0.0391094874811799	Random
			Class	0.0560467236257549	Random
			Phylum	0.0695548587133756	Random
			Phylum	0.0422917170475627	Random
			Order	0.0433666148980156	Random
			Order	0.0402906780203862	Random
			Order	0.0419268010457701	Random
			Class	0.0678899220686409	Random
			Order	0.0387115951716148	Random
			Class	0.0442839646862681	Random
			Order	0.0536407858237252	Random
			Phylum	0.0547986829710968	Random
			Phylum	0.0549372916105088	Random
			Phylum	0.0466723272324627	Random
			Phylum	0.061630008299841	Random
			Phylum	0.067752921669041	Random
			Order	0.0511993723676812	Random
			Order	0.0470307304064139	Random
			Class	0.0486587559356439	Random
			Phylum	0.0672761349511542	Random
			Phylum	0.0585775019786781	Random
			Order	0.0429696993684258	Random
			Phylum	0.047727124136165	Random
			Phylum	0.0417086135821495	Random
			Phylum	0.0589075261567343	Random
			Phylum	0.0701679894101728	Random
			Phylum	0.0424316031724252	Random
			Phylum	0.0518849154143303	Random
			Phylum	0.054284232093145	Random
			Phylum	0.0395443227614132	Random
			Order	0.057874041807718	Random
			Phylum	0.0469453725152644	Random
			Class	0.0490055823652507	Random
			Phylum	0.0549511530971199	Random
			Phylum	0.0483102152956807	Random
			Class	0.0371509081980143	Random
			Class	0.0491563617756498	Random
			Phylum	0.0587910263851474	Random
			Order	0.0411111094708799	Random
			Order	0.0467982357350369	Random
			Phylum	0.0433726039562422	Random
			Phylum	0.0758997992611538	Random
			Phylum	0.0500010873176768	Random
			Class	0.0614285413550999	Random
			Order	0.0423993032424776	Random
			Phylum	0.0412931019897478	Random
			Phylum	0.0408064537226376	Random
			Phylum	0.0594507831323302	Random
			Class	0.0479245327290332	Random
			Class	0.0565588546009905	Random
			Order	0.0508684422788484	Random
			Class	0.0492270968674762	Random
			Class	0.0698569796588617	Random
			Order	0.0460903547274766	Random
			Phylum	0.0687381901727427	Random
			Phylum	0.0441352813582066	Random
			Order	0.0444608549262216	Random
			Phylum	0.0425036709349239	Random
			Phylum	0.0639555951447728	Random
			Class	0.0413147013394307	Random
			Phylum	0.0669104125551765	Random
			Phylum	0.0416299324725892	Random
			Order	0.0416036073151236	Random
			Class	0.0440386128539764	Random
			Class	0.0417575452374493	Random
			Phylum	0.0603182959237629	Random
			Class	0.0469079912452381	Random
			Phylum	0.0681295706687735	Random
			Phylum	0.0429973709715055	Random
			Order	0.0404680726546717	Random
			Phylum	0.0703215133483788	Random
			Phylum	0.0528978279025745	Random
			Order	0.0400475102357129	Random
			Order	0.0361704446568035	Random
			Order	0.0405957448572752	Random
			Class	0.0479024724288221	Random
			Phylum	0.0403988225947563	Random
			Class	0.0436952000753887	Random
			Order	0.0390014567404964	Random
			Phylum	0.0412172140598498	Random
			Phylum	0.057702045401732	Random
			Phylum	0.0505352312162913	Random
			Phylum	0.057122669453751	Random
			Phylum	0.041272213684275	Random
			Phylum	0.0644948777838045	Random
			Phylum	0.0548748342704997	Random
			Order	0.0687798035377482	Random
			Order	0.042244678368057	Random
			Order	0.0426700202967401	Random
			Phylum	0.0465594794004407	Random
			Order	0.0353736595526276	Random
			Phylum	0.0693148530821034	Random
[truncated: 1,132 more rows]

## Sheet: Figure 4c
MDS1	MDS2	Phylum
-0.0218699235729812	0.00327080839169963	Bacillota
-0.0358904200743416	-0.00620439421283484	Bacillota
0.00722853031498706	-0.00214428847629666	Actinomycetota
-0.0120664855332992	0.00516995815220944	Bacillota
-0.0223765442057763	-0.00269483540724243	Bacillota
0.000400320481017023	0.00517672323830112	Pseudomonadota
-0.00454022733761299	0.00536042756475369	Pseudomonadota
0.00254662140183348	7.91568341681597e-05	Pseudomonadota
-0.0045095817231594	0.0046016341014294	Pseudomonadota
-0.0188599086248041	-0.00151415693599633	Bacillota
-0.00115504394328252	0.00358001592462895	Pseudomonadota
0.00694927796688144	-1.91091302820719e-05	Pseudomonadota
0.00304211149828533	-0.000296510868479034	Pseudomonadota
-0.0134638882810416	0.00232100995270191	Bacteroidota
-0.00588126359681383	0.00570579263629557	Pseudomonadota
-0.0069066034203089	0.00537963463365561	Pseudomonadota
0.000527232032754464	0.005390496349055	Pseudomonadota
0.00629886830691646	9.16326454303739e-05	Pseudomonadota
-0.00254196646753002	0.00432398179254063	Pseudomonadota
-0.00268186177418521	0.0044537461251658	Pseudomonadota
-0.00756320595616313	-0.000148315758603952	Bacillota
0.0150406077590057	0.00655810500719832	Pseudomonadota
0.00954667991205761	0.00404352633475584	Pseudomonadota
0.0157527887530039	0.00529673151849535	Pseudomonadota
0.0158067715043095	0.00508153543249083	Pseudomonadota
0.0143510466759627	0.00510559776227957	Pseudomonadota
0.0153254398525452	0.00607484719227961	Pseudomonadota
0.0163269775506942	0.00716267014660314	Pseudomonadota
0.0178954374720745	0.00567635159056949	Pseudomonadota
0.019025777848628	0.00703150885350515	Pseudomonadota
0.0130361774096027	0.00524196241697116	Pseudomonadota
0.0192942622490751	0.00696334410071311	Pseudomonadota
0.0113861779865612	0.00659293242110722	Pseudomonadota
0.0130787914735444	0.0050734431575178	Pseudomonadota
0.0147969945088725	0.0053562481352549	Pseudomonadota
0.0107917235451881	0.00521980029751986	Pseudomonadota
0.0130909326093343	0.00642245855205897	Pseudomonadota
0.0179550260956071	0.00724635107439983	Pseudomonadota
0.018642376322242	0.00713562661906657	Pseudomonadota
0.0172274553108235	0.00558851915526053	Pseudomonadota
0.0183680947523616	0.00687494847164376	Pseudomonadota
-0.00380101595888836	0.0135783324718562	Bacillota
-0.00936648012685464	0.00515108046227932	Bacillota
0.0176764754251193	-0.00667087468135138	Actinomycetota
[truncated: 7,565 more rows]

## Sheet: Figure 5
Species1	Species2	Human	Wastewater	n
[truncated: 412 more rows]

[truncated: 40 more sheets: Supplementary Figure 2, Supplementary Figure 3, Supplementary Figure 4a, Supplementary Figure 4b, Supplementary Figure 4c, Supplementary Fig 4d, Supplementary Fig 4e, Supplementary Figure 4f, Supplamentary Figure 4g, Supplementary Figure 4h, Supplementary Figure 5a, Supplementary Figure 5b, Supplementary Figure 5c, Supplementary Figure 5d, Supplementary Figure 5e, Supplementary Figure 5f, Supplementary Figure 5g, Supplementary Figure 6a, Supplementary Figure 6b, Supplementary Figure 6c …]
